# Supplementary material for: Insights into the composition and assembly mechanism of microbial communities on intertidal microsand grains
Source: Front Microbiol. 2023 Nov 30;14:1308767. doi: 10.3389/fmicb.2023.1308767 (PMC10719935; doi:10.3389/fmicb.2023.1308767)
Supplement: Supplementary file 1 [file Table_1.xlsx]

## Sheet: Sheet1
Table S1. The relative abundance of microbial functional genes in each sand grain.
function	YA1	YA2	YA3	YA4	YA5	D1	D10	D11	D12	D13	D14	D15	D16	D18	D19	D2	D20	D21	D22	D23	D24	D25	D26	D27	D28	D29	D3	D31	D32	D33	D34	D36	D37	D38	D39	D4	D40	D41	D42	D43	D44	D45	D46	D47	D48	D49	D5	D50	D52
K00001	0.000232746	0.000222921	0.000236083	0.000226535	0.000241326	0.0002689	0.00020165	0.000305668	0.000276052	0.000321189	0.000224219	0.000242219	0.000259126	0.000247755	0.000286842	0.000329745	0.000304778	0.000315908	0.000138149	0.00017351	0.000325219	0.000200879	0.00031047	0.000393415	0.000368552	0.000210094	0.000293788	0.000271588	0.00021107	0.000267195	0.000272834	0.000218267	0.000214385	0.000243212	0.000361345	0.000229003	0.000350798	0.000240405	0.000329365	0.000275257	0.000339836	0.000233256	0.000195982	0.000202417	0.000308474	0.000332088	0.000334889	0.000234578	0.000392186
K00003	0.000647027	0.000648883	0.000646235	0.000645823	0.000647767	0.00069607	0.000465696	0.000501573	0.000550186	0.000515723	0.000514155	0.000542962	0.000571494	0.000595397	0.000532505	0.000444189	0.000568151	0.000510113	0.000452186	0.000703783	0.000430849	0.000476075	0.000528864	0.000535087	0.000545273	0.000510416	0.000564901	0.00055615	0.000570033	0.00059721	0.000573448	0.000475813	0.000596712	0.000542684	0.000517347	0.00048873	0.000418422	0.000581691	0.000537295	0.000554503	0.000537793	0.000541194	0.000604279	0.000699432	0.000622763	0.000465968	0.000599711	0.000454683	0.000429406
K00008	0.000135651	0.000139518	0.000146441	0.000130784	0.000138038	0.000299373	7.28048e-05	0.000153232	7.29967e-05	0.000180069	0.000108023	0.000117257	0.000111423	0.000192795	0.000143102	0.000119574	0.000166459	0.000159216	4.34611e-05	0.000269807	9.76401e-05	5.36622e-05	0.00014472	0.00012404	0.00015338	6.37504e-05	0.000173421	0.000137815	6.91638e-05	0.000186286	0.000155936	8.3441e-05	0.000109078	0.000117597	0.000151473	0.000104177	9.13287e-05	0.000155206	0.000246949	0.000128387	0.000165718	0.00013437	8.38605e-05	0.000231129	0.000166205	0.000120211	0.000187458	8.34699e-05	0.000155832
K00012	0.000744122	0.000737127	0.000736318	0.000745622	0.00074294	0.000707172	0.00077259	0.00074689	0.000744712	0.000678787	0.00062087	0.000742278	0.000738444	0.000697174	0.000715086	0.000708252	0.000731943	0.000765927	0.000708865	0.000692524	0.0007128	0.000766121	0.000716543	0.00066161	0.000736892	0.000734609	0.000719639	0.00075004	0.000714761	0.0007042	0.000721927	0.000723866	0.000762511	0.000670303	0.000701263	0.000729237	0.000711213	0.00065989	0.000733652	0.000699777	0.00071902	0.000753602	0.000738342	0.000652965	0.000714995	0.000701968	0.000724471	0.000661084	0.000748456
K00013	0.000765583	0.00075972	0.000760566	0.00075887	0.000763229	0.000817252	0.000627828	0.000747035	0.00068236	0.000725639	0.000679066	0.000719854	0.000762115	0.000753297	0.00073075	0.000687601	0.000727242	0.000742265	0.000704982	0.000828586	0.000701831	0.000698756	0.000716681	0.00064311	0.000730791	0.000711364	0.000736824	0.00073175	0.00071194	0.000725303	0.000756945	0.000711347	0.000766356	0.000691885	0.000701601	0.000740241	0.000634585	0.000724507	0.000767553	0.000686147	0.000741925	0.000740322	0.000738129	0.000784509	0.00069836	0.000694932	0.000734602	0.00061294	0.000744473
K00014	0.000718368	0.000711967	0.000709279	0.000715079	0.000712101	0.000712841	0.000611487	0.000680381	0.000719123	0.000649293	0.000713134	0.000682573	0.000730111	0.000683725	0.000674898	0.000654626	0.000668504	0.000651222	0.000741018	0.00074738	0.000672241	0.000694841	0.000660371	0.000632494	0.00067283	0.000692865	0.000660382	0.000681345	0.000700515	0.000672089	0.000689687	0.00068273	0.000713851	0.000671573	0.000639214	0.000727522	0.000609654	0.000704204	0.000662587	0.000654034	0.00067838	0.000688701	0.000710507	0.000717641	0.000623778	0.000653254	0.000646398	0.000638813	0.000663443
K00015	0.000119	0.000130129	0.000140269	0.000120627	0.000135898	0.000297011	0.000144762	0.000173736	0.000114719	0.000186067	0.000171254	0.000139403	9.91081e-05	0.000200792	0.000139629	0.000179794	0.00025004	0.000160154	8.32436e-05	0.000271324	0.000151403	0.000121027	0.000147141	0.00021915	0.000177998	0.000109277	0.000201445	0.000133065	9.71734e-05	0.000244268	0.000184886	0.000102358	0.000124312	0.000151339	0.000229136	0.000140832	0.000127897	0.000160527	0.000232558	0.00014933	0.00021641	0.000134727	0.000109068	0.00026649	0.000156063	0.000187553	0.000166984	0.000151345	0.00014468
K00016	3.35243e-05	3.28623e-05	3.59305e-05	3.23831e-05	3.48968e-05	5.84257e-05	2.04555e-05	8.71577e-05	3.23989e-05	8.20612e-05	3.29561e-05	6.58136e-05	5.34623e-05	4.14379e-05	6.74048e-05	5.91542e-05	6.21766e-05	9.88339e-05	0.00016131	6.40383e-05	5.3763e-05	0.000124537	7.90702e-05	3.38348e-05	0.000104216	0.000118973	5.73315e-05	5.38781e-05	3.46163e-05	5.72811e-05	5.74617e-05	3.14366e-05	2.64006e-05	3.10697e-05	5.00178e-05	4.7444e-05	2.30925e-05	3.05932e-05	8.69404e-05	4.07566e-05	4.90404e-05	4.21246e-05	1.85331e-05	3.67963e-05	5.83545e-05	5.16626e-05	8.21104e-05	2.74098e-05	8.59536e-05
K00018	0.000141498	0.000141498	0.000147396	0.000153158	0.000143571	0.000201104	0.000237357	0.000133019	0.000161465	0.00015375	7.68322e-05	0.000127254	0.000178601	0.000168296	0.000150686	0.000125703	9.31947e-05	0.000175809	7.92245e-05	0.000105879	0.000141382	0.000109552	0.000129155	0.000141858	0.000135999	0.00019916	0.000140548	0.000182051	0.000158698	0.000140293	0.000160542	0.000144801	0.000133926	9.84207e-05	0.000124166	0.000139188	0.000196194	0.000153386	0.000134045	0.000214953	0.000182878	0.000187633	0.000118299	0.000122629	0.000249646	0.000108619	0.000135528	0.000140593	0.000155035
K00019	6.72707e-05	7.90014e-05	7.98701e-05	7.24941e-05	8.14504e-05	0.000103466	0.000286862	0.000117514	0.000219321	0.000165745	0.000207153	0.000165228	0.000110538	0.000140889	0.000121981	0.000221095	0.000224566	0.000134905	0.00018052	7.62551e-05	0.00017368	0.000234494	0.000128186	0.000358463	0.000157211	0.000168419	0.000159302	0.000124841	0.000137777	0.000190773	0.000117263	0.000131937	7.90539e-05	0.000184881	0.000262594	0.0001329	0.000292178	0.000165708	0.000146137	0.000200459	0.000152794	0.000117092	7.9458e-05	9.5882e-05	0.000164109	0.000214758	0.000186892	0.000304816	0.00012397
K00020	0.000604992	0.000624383	0.000620297	0.000614249	0.000619436	0.000621108	0.000892963	0.00062742	0.00060414	0.000628054	0.000839924	0.000709024	0.000562424	0.00068009	0.000691058	0.000799781	0.000727873	0.000588026	0.000617447	0.000654996	0.000715035	0.000664736	0.000659817	0.000936511	0.000677228	0.000633653	0.00070937	0.000645119	0.000640436	0.000826124	0.000667682	0.000619101	0.000611355	0.000698767	0.000807315	0.000673005	0.000830105	0.000688873	0.000668225	0.000696719	0.000716435	0.000675064	0.000683027	0.000734264	0.00062628	0.000785794	0.000619973	0.000917992	0.00060631
K00023	9.09523e-05	0.000113184	0.000109114	0.000103626	0.000110002	0.000195356	0.00041722	0.000125267	0.000168937	0.000116777	0.000272477	0.000172171	8.93743e-05	0.000173894	0.000138779	0.000228823	0.000270672	0.000161092	0.000184267	9.67761e-05	0.000145106	0.000202364	0.000180346	0.000303831	0.000150259	0.000205762	0.000191818	0.000174395	0.000159868	0.000212508	0.00014826	0.00016475	9.62105e-05	0.000227911	0.000246507	0.000143189	0.000323969	0.000217513	0.000148733	0.000288022	0.00017498	0.000166071	0.000105376	0.00013895	0.000287512	0.000185744	0.000175273	0.000424379	8.27675e-05
K00024	0.000781346	0.00077505	0.000777539	0.000774325	0.000777689	0.0009093	0.000606948	0.000746456	0.00061538	0.000741867	0.00070653	0.000724366	0.000725834	0.000808038	0.000740389	0.000678341	0.000703592	0.000742914	0.000701235	0.000959297	0.000687814	0.000687146	0.000704229	0.00063535	0.000708514	0.000713634	0.000758501	0.000725795	0.000693702	0.000771226	0.00078743	0.000711484	0.000759627	0.000696361	0.000700588	0.000725665	0.000619639	0.000774422	0.000800267	0.000675975	0.000772225	0.000743321	0.000735218	0.000906005	0.000719187	0.000688499	0.000733326	0.000602129	0.000759028
K00027	0.000295428	0.000292166	0.000282742	0.000286149	0.000280355	9.38592e-05	8.16406e-05	0.000177358	0.000160143	0.000197991	0.000173216	0.000222711	0.000224468	0.000199992	0.000224257	0.000133896	0.000180916	0.000163617	0.000153817	0.000244495	0.000196025	0.000130004	0.000160492	0.000145335	0.000196727	0.000119317	0.000174419	0.00020814	0.000270048	9.14955e-05	0.000182255	0.000210219	0.000256019	0.000225172	0.000139239	0.000176129	0.000115646	0.000167178	0.000155558	0.000122602	0.000132258	0.000231185	0.000314779	0.000299659	0.000226994	0.000190636	0.000299253	0.000113361	0.000145911
K00029	0.000384901	0.000399115	0.000401261	0.000403538	0.00041131	0.000493154	0.000642171	0.000523816	0.000635613	0.00055693	0.000642906	0.000469512	0.000499006	0.00048017	0.000503232	0.000639971	0.000562818	0.000525191	0.000519353	0.000322827	0.000564986	0.000580902	0.000549825	0.000634481	0.000497599	0.000576161	0.00054144	0.000508935	0.000476163	0.000595878	0.000506043	0.000548936	0.000471883	0.000532394	0.000628467	0.000581618	0.00064463	0.000547808	0.000550276	0.000635152	0.000567878	0.000510207	0.000418593	0.000335625	0.000502741	0.000585174	0.000446684	0.000723642	0.000553883
K00030	5.7872e-05	6.25703e-05	6.88484e-05	6.20432e-05	6.367e-05	0.000102914	3.81877e-05	0.000110704	5.34251e-05	0.000146553	4.86495e-05	9.28194e-05	0.000109727	8.10583e-05	0.000111774	8.40682e-05	9.06684e-05	0.000122929	3.05181e-05	9.45404e-05	7.42119e-05	4.17823e-05	0.00011186	6.58072e-05	0.00012025	4.79332e-05	9.69786e-05	7.40824e-05	5.06513e-05	7.99271e-05	8.14407e-05	5.63382e-05	5.3023e-05	5.63263e-05	0.000109228	5.98766e-05	0.000115156	6.75571e-05	0.000130411	9.36804e-05	7.99868e-05	7.8823e-05	3.47229e-05	7.43482e-05	8.4996e-05	0.000100243	0.000139779	3.58572e-05	0.000129401
K00031	0.000816573	0.000818989	0.000814939	0.000813111	0.000813914	0.000887252	0.000920681	0.000840424	0.000834569	0.000868099	0.00087203	0.000879875	0.000834897	0.000858491	0.000849116	0.000902301	0.000903175	0.000878324	0.000993269	0.000913305	0.000869282	0.00100885	0.00079921	0.000830412	0.000816633	0.000939614	0.00087566	0.000838655	0.000790325	0.000892169	0.000881153	0.000859862	0.000814647	0.000824582	0.000922559	0.000868282	0.000870287	0.00084751	0.000909981	0.000862139	0.000891559	0.000854629	0.00080935	0.000837551	0.000832109	0.000858296	0.000851922	0.000906	0.000884663
K00033	0.000564659	0.000544941	0.00054175	0.000542786	0.000550528	0.000434729	0.000361663	0.000556056	0.000428789	0.000525601	0.000483749	0.000486174	0.000472238	0.000490494	0.00054668	0.000504076	0.000531449	0.000478659	0.000523576	0.000504561	0.000521853	0.000449075	0.000512884	0.000396954	0.000499089	0.000430161	0.000513702	0.000519924	0.000507683	0.000407768	0.000519568	0.00053112	0.000590279	0.000497315	0.000510452	0.000556109	0.000402741	0.000422285	0.000582174	0.000378179	0.000514314	0.00047201	0.000590148	0.000506535	0.000367708	0.000526744	0.000517317	0.0003848	0.000565252
K00036	0.000642735	0.000629738	0.000636756	0.000639714	0.000639283	0.000541501	0.000559622	0.000627347	0.000532664	0.000596584	0.000594583	0.000595447	0.000595976	0.000575623	0.000644208	0.000586013	0.000620573	0.000558087	0.000622896	0.0005999	0.000558553	0.000571587	0.000565597	0.000515096	0.000597771	0.000525958	0.00060683	0.000611658	0.000586825	0.0006038	0.000598962	0.0005856	0.00065861	0.000586582	0.000601836	0.000624775	0.000555323	0.000511894	0.000667112	0.000516073	0.000602127	0.000603381	0.000648872	0.000591234	0.000473327	0.000605946	0.000609275	0.000476895	0.000616013
K00040	2.18315e-05	2.23727e-05	2.53497e-05	2.58329e-05	2.95848e-05	9.29143e-06	3.89139e-05	3.44139e-05	8.88655e-05	3.85257e-05	2.70711e-05	4.38758e-05	6.65145e-05	1.86834e-05	3.60768e-05	6.28846e-05	3.75446e-05	3.1598e-05	1.67577e-05	1.46921e-05	6.52063e-05	3.86773e-05	1.71561e-05	3.14136e-05	4.9093e-05	2.70269e-05	3.95045e-05	2.80024e-05	4.03971e-05	3.19007e-05	2.41983e-05	4.31307e-05	3.64579e-05	2.15817e-05	4.5354e-05	4.0013e-05	0.000104927	3.01032e-05	3.13787e-05	2.59965e-05	2.6782e-05	3.13436e-05	3.24507e-05	1.5867e-05	2.15026e-05	6.55331e-05	3.68399e-05	8.75459e-05	7.1978e-05
K00041	2.56798e-05	2.25928e-05	2.33659e-05	2.45818e-05	2.46417e-05	1.99214e-05	4.80523e-05	4.64406e-05	2.39355e-05	3.79613e-05	3.7141e-05	2.74223e-05	2.58094e-05	2.84976e-05	3.68564e-05	5.60233e-05	3.02462e-05	2.72695e-05	1.83926e-05	2.18784e-05	6.9743e-05	3.09148e-05	5.67949e-05	3.03582e-05	2.07156e-05	2.02874e-05	2.55282e-05	3.39574e-05	2.73902e-05	2.77642e-05	5.06628e-05	5.28987e-05	4.74767e-05	5.05801e-05	4.94095e-05	3.97272e-05	4.72876e-05	2.74429e-05	5.074e-05	1.96137e-05	7.49607e-05	3.09152e-05	4.81435e-05	2.76539e-05	1.4876e-05	5.48789e-05	3.08888e-05	2.55195e-05	6.65471e-05
K00042	8.05916e-05	9.36721e-05	8.75852e-05	8.9716e-05	9.00824e-05	0.000143938	0.000259809	0.000126064	0.000241669	0.00014239	0.000167919	0.000137945	0.000127498	0.000206099	0.000126233	0.000185989	0.000207793	0.000161958	0.000133244	8.21639e-05	0.000136439	0.000177929	0.000151776	0.000333071	0.000178352	0.000255139	0.000161227	0.000171559	0.000183955	0.00013195	0.000132469	0.000163443	5.77559e-05	0.000263858	0.000209872	0.000103819	0.00029518	0.000201761	0.000108972	0.000286427	0.000133048	0.000130086	4.4167e-05	0.000116131	0.000318279	0.000149091	0.000209208	0.000290579	0.000106808
K00046	0.000132099	0.000127268	0.000130202	0.000127693	0.000137595	0.000151025	0.00014216	0.000212859	0.000159151	0.000197286	0.000211403	0.000144887	0.000108989	0.00013391	0.000194701	0.000219363	0.00022239	0.000189083	0.000115737	0.000114502	0.000204557	0.000118057	0.000212791	0.000188482	0.000205595	0.000100061	0.000186684	0.000177443	0.000105845	0.000160415	0.000190443	0.000127328	0.000125421	0.000176796	0.000230623	0.000162124	0.000142843	0.000138755	0.00025229	0.000143346	0.00022639	0.000132157	0.000113329	0.00011666	0.000123538	0.000213351	0.000183562	0.000169834	0.000227592
K00050	0.000212839	0.000228349	0.000227854	0.000219543	0.000234982	0.000370712	0.000241109	0.000271906	0.00020127	0.000312016	0.00033015	0.000218823	0.000171743	0.000298643	0.000233117	0.000298968	0.000350884	0.000257978	0.000311721	0.000438207	0.000236652	0.000311376	0.000244474	0.000360387	0.000283562	0.000292413	0.000293717	0.000220829	0.000166681	0.000364089	0.000269398	0.000181259	0.000204105	0.000279026	0.000363981	0.00024215	0.000226637	0.000265818	0.00038411	0.00028995	0.000295319	0.000233684	0.000215652	0.000326482	0.000280954	0.000284178	0.000303079	0.000290993	0.000212313
K00052	0.000779718	0.000773363	0.000773718	0.000773736	0.000778575	0.000846307	0.000666076	0.000802532	0.000732876	0.000795987	0.00074851	0.000744222	0.000793012	0.000802005	0.000775403	0.000741359	0.000788015	0.000793918	0.000764247	0.000856053	0.000736431	0.000732236	0.000761578	0.000669867	0.000765127	0.000745612	0.000791731	0.000775561	0.000752199	0.000747529	0.000795838	0.000795407	0.000813907	0.00072556	0.000752768	0.00081748	0.000662577	0.0007537	0.000847224	0.00070596	0.000790103	0.00079794	0.000783361	0.000795919	0.000716888	0.000750414	0.000773567	0.000648088	0.00081102
K00053	0.000744418	0.000739474	0.000742637	0.000741427	0.00074176	0.000808827	0.000621533	0.00074363	0.000670392	0.000716677	0.00066795	0.000708746	0.000753782	0.000746754	0.000718488	0.000676543	0.00072268	0.000735483	0.00069926	0.000822437	0.000695737	0.000691466	0.000707342	0.000635784	0.000720291	0.000704006	0.000731404	0.000724873	0.000703888	0.000716119	0.000747076	0.00070323	0.000758813	0.000687742	0.000693085	0.000731738	0.000625397	0.000714565	0.000759245	0.00067511	0.000733093	0.000729469	0.000726697	0.000779674	0.000692951	0.000688767	0.000727375	0.000604256	0.000739476
K00054	0.000105161	9.84401e-05	0.000104852	0.000101124	0.000101961	0.000210553	0.000145004	0.000192645	0.0001653	0.000166592	0.000167004	0.00013975	0.000120862	0.000168659	0.000127793	0.000175597	0.000154038	0.000160659	0.000123026	0.000197066	0.00021126	0.000137902	0.000125903	8.6791e-05	0.000112729	0.000101093	0.000150531	0.000120162	0.000111281	0.000157961	0.000162589	0.000192403	0.000118396	0.000110782	0.000153771	0.000192991	0.000114115	0.000161997	0.000205853	8.90927e-05	0.000196664	0.000174781	0.000104524	0.000169399	8.08713e-05	0.000176966	9.85467e-05	0.000105858	0.000214051
K00057	0.000731467	0.000727297	0.000718463	0.000730387	0.000729512	0.000634967	0.000622381	0.000706753	0.000663053	0.000653738	0.000638983	0.00066973	0.00068712	0.000661261	0.000676741	0.000674011	0.000646188	0.000681233	0.00070069	0.000665695	0.000687002	0.000697001	0.000690394	0.000623368	0.000663607	0.000689289	0.000670864	0.000698147	0.000685375	0.000637103	0.000684204	0.000709214	0.000766578	0.000664423	0.00066713	0.000713518	0.000639117	0.000652049	0.000678462	0.000658688	0.000678524	0.00068813	0.000753112	0.000624555	0.00062202	0.000662702	0.000667652	0.000659902	0.000699215
K00058	0.0010175	0.00099401	0.00100576	0.000995708	0.00100935	0.00111844	0.000955116	0.001241	0.00111703	0.00116473	0.00112476	0.0010626	0.00104912	0.00105499	0.00110775	0.00112573	0.00113883	0.00117446	0.00120805	0.0010611	0.00116329	0.00116768	0.00121199	0.000923846	0.00115163	0.00104518	0.00109643	0.00108635	0.000981369	0.00106443	0.00111985	0.00112786	0.00109019	0.00102483	0.00109897	0.00119246	0.00091782	0.00103226	0.00125329	0.000966457	0.00116835	0.0010926	0.00101513	0.000975896	0.00090703	0.00113504	0.00104746	0.000889814	0.00127859
K00059	0.00231791	0.00232486	0.00235797	0.002314	0.00240087	0.00261546	0.00217609	0.00265516	0.00230548	0.00268706	0.00252114	0.00240747	0.00239401	0.00234895	0.00245669	0.00252618	0.00266707	0.00254328	0.00261822	0.00252297	0.00244182	0.00260866	0.00257742	0.00253277	0.00273899	0.00241887	0.00250939	0.00233555	0.00215757	0.00256363	0.00253395	0.0021802	0.00241539	0.00230584	0.00267359	0.00246273	0.00218001	0.00230996	0.00277149	0.00239613	0.0026522	0.002304	0.00224634	0.00229633	0.00216338	0.0025046	0.00266487	0.00216283	0.00256724
K00060	5.46158e-05	5.56018e-05	5.99577e-05	6.01296e-05	5.68825e-05	6.52762e-05	0.000207642	0.000101068	0.000103941	0.00013731	0.000108023	0.000131697	0.000113266	7.71326e-05	0.000117161	0.00013303	9.01069e-05	0.000129206	6.83933e-05	4.87873e-05	0.000107661	0.000100574	0.000130815	0.00014223	0.000133871	7.92926e-05	9.00618e-05	0.000100738	7.26736e-05	0.000132581	7.09864e-05	7.87634e-05	4.4001e-05	7.24291e-05	0.000105443	7.8597e-05	0.000203239	6.69971e-05	0.000104373	8.86938e-05	8.54438e-05	9.52444e-05	3.78473e-05	5.06233e-05	0.000105146	0.000135757	0.000125256	0.000132323	0.000141639
K00065	5.13596e-05	5.25209e-05	6.17211e-05	5.65233e-05	6.10878e-05	3.35436e-05	0.000124367	0.000101648	0.000141233	0.000118823	8.12133e-05	0.000112327	0.000137306	5.64137e-05	0.000101922	0.000183791	0.000117336	9.61647e-05	5.21805e-05	4.67911e-05	0.000198327	9.84819e-05	7.12531e-05	0.00010554	0.00012408	7.94302e-05	0.000113308	6.94035e-05	8.82956e-05	8.84106e-05	0.000102642	0.000116253	6.75175e-05	6.43443e-05	0.000162085	0.000100676	0.000243788	7.06375e-05	0.000151181	6.40271e-05	0.000125581	8.59627e-05	6.90909e-05	4.67699e-05	3.71224e-05	0.000195259	0.000134749	0.00015926	0.000191676
K00067	0.000714742	0.000714241	0.000714789	0.000706468	0.000716528	0.000786858	0.000699482	0.000812603	0.000787624	0.000744972	0.000730201	0.000747415	0.000748325	0.00076253	0.000715369	0.000752884	0.000765067	0.00077545	0.000771331	0.000804551	0.000802789	0.000769698	0.000774583	0.00066546	0.000747604	0.000726769	0.000754936	0.000725724	0.000736852	0.000699152	0.000745833	0.000792724	0.000748534	0.000705582	0.000734992	0.000783755	0.000653573	0.000742708	0.000794704	0.000676639	0.000750972	0.000789943	0.000743241	0.00075814	0.000663469	0.000754903	0.000713206	0.000686485	0.0007801
K00074	0.000387121	0.000400362	0.000394427	0.000379177	0.000408875	0.000417248	0.000623228	0.000598295	0.000539673	0.000549944	0.000659907	0.0004541	0.000354621	0.000474136	0.000461698	0.000661021	0.000670118	0.000562127	0.000644082	0.000417207	0.000617327	0.000677899	0.000562	0.000628645	0.000579184	0.000576917	0.000528961	0.000480153	0.000458477	0.00048419	0.000501291	0.000549486	0.000442598	0.000481413	0.000680242	0.000560111	0.000547727	0.000541787	0.000649679	0.000604368	0.000550646	0.000452447	0.00042548	0.0003187	0.000482118	0.000594622	0.000683238	0.000645193	0.000525353
K00075	0.000709413	0.000706538	0.000704943	0.000710663	0.000712839	0.00067725	0.000617842	0.000728778	0.000678724	0.000693957	0.000641598	0.000680768	0.000725834	0.000674347	0.000709841	0.000674611	0.000714189	0.000724157	0.000703074	0.000688292	0.000693773	0.000692411	0.000687558	0.000631128	0.00072249	0.000695409	0.000694324	0.000693893	0.000704576	0.000645517	0.000707306	0.000701097	0.000747499	0.000672374	0.000684298	0.000719234	0.000619271	0.000653519	0.000720597	0.000672717	0.000691879	0.000698768	0.000729466	0.000645409	0.000655558	0.000680592	0.000718945	0.000608155	0.000726297
K00076	3.61885e-05	4.30584e-05	4.10739e-05	4.09941e-05	4.52256e-05	1.95277e-05	0.000107845	6.64369e-05	4.93257e-05	8.55187e-05	9.54028e-05	5.69968e-05	2.77267e-05	5.77222e-05	4.50783e-05	0.000119308	0.000106458	5.54769e-05	4.66627e-05	4.6312e-05	9.35097e-05	0.000101047	4.64874e-05	0.000125592	5.31368e-05	8.35564e-05	8.63538e-05	5.81316e-05	4.29435e-05	0.000102713	6.95974e-05	6.64501e-05	4.79943e-05	6.31416e-05	0.000133494	7.53102e-05	8.59997e-05	3.31135e-05	8.64953e-05	4.97324e-05	8.42949e-05	7.87516e-05	6.49724e-05	3.7023e-05	8.85798e-05	0.000104732	6.51074e-05	0.000136163	5.32956e-05
K00077	0.000248879	0.000254389	0.000268119	0.000257667	0.000266485	0.000276066	0.000354825	0.000225248	0.000365049	0.00032634	0.000311187	0.000294287	0.000362069	0.000221874	0.000252963	0.000313224	0.000208144	0.000273849	0.000254908	0.00022645	0.000242272	0.000305638	0.000268963	0.000285578	0.000316551	0.000258853	0.000251289	0.000245925	0.000232955	0.000350698	0.000219027	0.000218061	0.000260752	0.000327869	0.000248737	0.000230361	0.000455112	0.000302432	0.000235377	0.000360294	0.000231201	0.000274738	0.000206491	0.000178541	0.000375281	0.000290543	0.000283951	0.000374581	0.000262423
K00088	0.00078586	0.000780845	0.000780331	0.000783083	0.000786321	0.000829929	0.000648888	0.00078384	0.000740877	0.000754921	0.000707184	0.000742278	0.000787408	0.000789282	0.000760448	0.000730368	0.000773699	0.000776748	0.000732911	0.000843517	0.000724311	0.000757616	0.000743453	0.000692714	0.000783573	0.000758747	0.000774902	0.000770882	0.000742151	0.000746547	0.000786553	0.000740582	0.000780111	0.000726228	0.000751281	0.000764963	0.000659086	0.000751879	0.00079641	0.000734483	0.000766194	0.000763455	0.000747715	0.000792065	0.000747384	0.000718921	0.000780722	0.000646729	0.000766993
K00091	0.000287288	0.000281016	0.000265621	0.00027143	0.000262353	9.06308e-05	0.000125033	0.000163593	0.000122917	0.00012228	0.000177139	0.000221114	0.000167761	0.000191414	0.000211074	0.000142756	0.000155091	0.000121919	0.000292987	0.000217427	0.000243288	0.000201351	0.000148248	0.00016607	0.000144654	0.00018293	0.000166504	0.000190913	0.000261446	0.000110636	0.000203675	0.000243582	0.000260604	0.000230985	0.00013809	0.000193563	0.000107745	0.000164797	0.000148882	0.00010485	0.000190489	0.000195201	0.000327205	0.000282584	0.000144906	0.00018092	0.000176265	0.000172729	0.000157063
K00097	0.000687138	0.000681672	0.000671438	0.000682033	0.000675138	0.000619376	0.000642231	0.000693784	0.000616769	0.000652609	0.00067377	0.00066848	0.000669717	0.000655082	0.000684254	0.000670814	0.000617205	0.000681738	0.000710704	0.000643338	0.000692283	0.000687619	0.000693853	0.00062641	0.000638564	0.000670652	0.000665088	0.000688435	0.000656264	0.000663956	0.000672799	0.000692361	0.00071925	0.000670704	0.000637998	0.000687724	0.000634707	0.000643508	0.000675643	0.00064938	0.000662512	0.000675707	0.000703761	0.000627728	0.000623507	0.000675433	0.000579307	0.000648974	0.000707398
K00099	0.000618017	0.000622036	0.000615889	0.000620211	0.000619805	0.000562446	0.000351557	0.000535263	0.000507605	0.000535338	0.000497284	0.000538519	0.000608291	0.000534403	0.000556249	0.000483359	0.000546537	0.000533703	0.00057201	0.00060014	0.000482987	0.000542764	0.000564698	0.000525588	0.000594508	0.0005829	0.000550996	0.00055459	0.000581939	0.000533548	0.000557437	0.00048565	0.000603664	0.000554577	0.000528094	0.000508237	0.000430978	0.000545148	0.00051912	0.000542335	0.000507062	0.000518418	0.00060293	0.000583301	0.000557647	0.00050557	0.000603182	0.000457165	0.000491319
K00100	0.00016814	0.00018507	0.000184208	0.000178328	0.00018437	0.000197088	0.000410139	0.000267631	0.000363793	0.000305031	0.000358332	0.000279153	0.000167466	0.000240194	0.000246584	0.000354126	0.000348568	0.000276086	0.000299118	0.00016321	0.000253919	0.00042734	0.000280931	0.000400741	0.00028867	0.000292138	0.000279313	0.000246492	0.000220292	0.000380986	0.000245126	0.000219506	0.000179628	0.000268135	0.000366752	0.000254083	0.000321641	0.000234105	0.00031846	0.000323393	0.000290581	0.000216549	0.000170987	0.000169021	0.000274462	0.000338253	0.000275732	0.000376058	0.000236282
K00101	9.33205e-05	0.000109736	0.000110657	0.00010105	0.000119225	8.92134e-05	0.000277118	0.000200542	0.000163383	0.000197427	0.000300332	0.000162313	0.000127793	0.000184726	0.000188535	0.000340137	0.000276637	0.000170615	0.000192237	0.000112586	0.000276331	0.000244686	0.000194459	0.000369265	0.000192612	0.000179285	0.000228756	0.00017163	0.000171292	0.00027687	0.000193586	0.000204716	0.000179849	0.000213546	0.00032978	0.000254297	0.000299345	0.000174808	0.000249175	0.000190951	0.000241325	0.000175924	0.000200101	0.000100869	9.73025e-05	0.000311249	0.000140983	0.000405594	0.000213182
K00102	4.55872e-05	5.83892e-05	6.00311e-05	5.63025e-05	6.04238e-05	8.00008e-05	0.000223861	7.94055e-05	0.000113264	9.31391e-05	0.000184986	0.000102678	3.00126e-05	9.40712e-05	8.82428e-05	0.000146153	0.000187232	8.27464e-05	0.00011383	6.48368e-05	9.53379e-05	0.000120082	0.000114212	0.000236285	8.56999e-05	9.62102e-05	0.000128069	8.81191e-05	7.1366e-05	0.000134123	9.55502e-05	8.54359e-05	6.42636e-05	0.000150404	0.000190744	9.59598e-05	0.000172796	0.000113622	0.000167427	0.000141485	0.00011876	8.23215e-05	5.87947e-05	7.46504e-05	0.000110759	0.000140715	0.000157278	0.000188856	5.41645e-05
K00104	0.000556371	0.000562546	0.000550567	0.000552648	0.000562111	0.000431973	0.000497469	0.000394709	0.000296417	0.000372204	0.000506112	0.000435842	0.000371582	0.000454581	0.00044327	0.000383703	0.000493974	0.000418998	0.000386858	0.000499691	0.000367335	0.0003647	0.00053841	0.000496596	0.000456168	0.000409942	0.000444462	0.000505816	0.000472034	0.000356938	0.000443172	0.00042429	0.000547609	0.000518095	0.000450228	0.000387197	0.000422709	0.000499783	0.000407478	0.000521126	0.000395554	0.000456088	0.000585391	0.000498828	0.000593688	0.00039226	0.000501022	0.000502828	0.000282192
K00108	0.000129657	0.000149861	0.000155846	0.000148594	0.000150875	0.000156143	0.000595208	0.000220829	0.00028716	0.000254157	0.000392204	0.000293593	0.000230441	0.000232779	0.000235172	0.000413013	0.000305339	0.000222124	0.000231338	0.000135503	0.000353319	0.000308541	0.00023894	0.000603315	0.000215101	0.000247024	0.000272182	0.000233377	0.000200885	0.000371381	0.000237742	0.000254244	0.000166168	0.000264126	0.000438264	0.000263514	0.000509322	0.000229904	0.000273358	0.000298328	0.000333518	0.000249392	0.000188739	0.000135398	0.000219962	0.000370349	0.000246615	0.000534668	0.000249316
K00111	0.000392523	0.000388552	0.000404567	0.00040133	0.000425254	0.000509532	0.000523432	0.000540986	0.000556071	0.000560317	0.000458312	0.000466735	0.000539859	0.000413652	0.000495506	0.000585413	0.000568151	0.000563931	0.000542037	0.000349256	0.000483732	0.000570304	0.000495451	0.000481075	0.00060295	0.000532767	0.000527607	0.000501066	0.000447534	0.00048426	0.000493469	0.000477258	0.00045406	0.000418539	0.000565472	0.000539818	0.00053125	0.000423615	0.000600497	0.000504837	0.00054124	0.000491287	0.000424699	0.000329429	0.000448308	0.000525404	0.000579307	0.000513284	0.000563804
K00114	7.31171e-05	7.35e-05	6.74524e-05	6.85934e-05	7.14167e-05	9.18906e-05	0.00018059	8.91863e-05	8.76092e-05	0.000112966	5.83925e-05	0.000103233	9.3725e-05	0.000112391	0.000111349	0.000114112	9.05982e-05	0.000124372	5.93332e-05	6.61942e-05	8.06445e-05	8.4577e-05	0.000105289	0.000114976	0.000131388	0.000109345	8.67816e-05	0.000118532	9.2356e-05	7.41078e-05	8.11482e-05	0.000103527	5.79778e-05	0.000143121	9.5845e-05	7.59533e-05	0.000216102	0.000107531	9.94029e-05	0.000170274	7.7761e-05	0.000123446	4.00486e-05	6.98148e-05	0.000195146	9.51503e-05	0.000165709	0.000132441	0.000114774
K00117	0.000116854	0.000104895	0.000104559	0.000101124	0.000112585	0.000164332	6.83263e-05	0.000171417	0.00011009	0.000160947	0.00013444	0.000102122	9.60847e-05	0.000149831	0.000179321	0.000137027	0.000162529	0.000174943	0.000114511	0.000129594	8.48426e-05	0.000138509	0.000261976	8.7598e-05	0.000175302	7.84674e-05	0.000140476	0.00016291	0.000104812	0.0001133	0.000132396	0.000120656	0.000138363	0.000163634	0.000112743	0.000166411	8.83886e-05	0.000123703	0.00022247	0.000177255	0.000148055	0.000132157	9.47248e-05	0.000108727	0.00012435	0.000129927	0.00014906	5.14524e-05	0.000201886
K00118	2.8788e-05	2.472e-05	2.71867e-05	2.64217e-05	2.70764e-05	3.47247e-05	6.65107e-05	6.98421e-05	7.66333e-05	6.53385e-05	6.23812e-05	4.0474e-05	3.97465e-05	6.21568e-05	6.3223e-05	8.78653e-05	6.8282e-05	6.1176e-05	3.03819e-05	3.43348e-05	8.48426e-05	3.83398e-05	8.50886e-05	4.01672e-05	3.51881e-05	2.51013e-05	5.72602e-05	5.64302e-05	4.85179e-05	4.01038e-05	7.23755e-05	7.58054e-05	5.81996e-05	5.69945e-05	7.1174e-05	8.70283e-05	5.23104e-05	4.45247e-05	0.000105931	2.73262e-05	9.79372e-05	7.48961e-05	4.66523e-05	2.19116e-05	1.43351e-05	7.73934e-05	5.06548e-05	3.57981e-05	0.000104057
K00121	0.000455798	0.000460732	0.000449756	0.000449979	0.000454839	0.000271262	0.000384479	0.000309073	0.000394208	0.000294517	0.000402536	0.000404879	0.000380799	0.000362836	0.000403578	0.000353659	0.000386112	0.000298017	0.000338833	0.000323306	0.000354538	0.000372058	0.000327142	0.000388945	0.000361529	0.000309468	0.00037565	0.000393168	0.000458821	0.000361004	0.000370869	0.000364925	0.00042729	0.000423349	0.000349179	0.000373193	0.000390184	0.000350597	0.000298431	0.000362022	0.000337826	0.000353061	0.000462618	0.000414129	0.000326258	0.000375308	0.00043301	0.000410674	0.000309708
K00123	0.000315188	0.000339699	0.000344316	0.000329057	0.000343361	0.00041772	0.00058964	0.000309942	0.000412656	0.000358021	0.000406263	0.000308519	0.000316423	0.000372359	0.000276849	0.00039576	0.000504571	0.000381917	0.000291012	0.000325142	0.000297322	0.000351403	0.000328456	0.000572274	0.00041197	0.000395225	0.00037458	0.000384661	0.000342034	0.000456917	0.000313261	0.000334658	0.000380849	0.000442125	0.000477805	0.000328321	0.000496152	0.000386791	0.000320315	0.000536019	0.000333015	0.000375194	0.00039729	0.000270948	0.000620397	0.000352123	0.000396454	0.000574542	0.000207462
K00124	0.000103015	0.000119346	0.000117491	0.000115034	0.000115609	0.000167797	0.000407779	0.000132222	0.00019565	0.000162358	0.000211926	0.00017342	8.79732e-05	0.000157537	0.00012439	0.000206906	0.000213829	0.000161525	0.000148095	0.000110989	0.000139757	0.000178604	0.000165473	0.000287751	0.000152671	0.000197234	0.000165862	0.000171701	0.00015099	0.000203604	0.000131299	0.000160485	0.000126087	0.000212744	0.000221025	0.000139474	0.000305164	0.000184399	0.000138793	0.000261228	0.000162056	0.000191988	0.000128525	0.000115905	0.000311314	0.000174152	0.000177327	0.000332816	8.3202e-05
K00127	8.35518e-05	0.000100714	9.83129e-05	9.56039e-05	9.70913e-05	0.000139529	0.000404572	0.000117442	0.000193732	0.000138298	0.000204406	0.000166756	8.79732e-05	0.000151212	0.000119146	0.000203243	0.000191021	0.00016304	0.000145233	8.48787e-05	0.000136371	0.000177456	0.000148594	0.000284523	0.00014281	0.000199435	0.000158375	0.000163478	0.000149132	0.000198065	0.000120699	0.000156357	8.97768e-05	0.000178868	0.00021359	0.000136902	0.000298794	0.000169698	0.000125811	0.000243409	0.000157532	0.00021662	9.59319e-05	0.00010102	0.000325987	0.000165709	0.000174706	0.000330808	7.90744e-05
K00128	0.000614539	0.000656071	0.000651672	0.000623964	0.000666211	0.0007867	0.00123193	0.00112168	0.00105574	0.00107978	0.00130392	0.000929583	0.000865131	0.00087652	0.000953093	0.00130885	0.00132388	0.00106568	0.00124736	0.000742749	0.00116098	0.00135586	0.00114621	0.00134526	0.00108551	0.00111436	0.00102213	0.000919827	0.000834576	0.00107516	0.000940808	0.000998265	0.000743284	0.000917791	0.0013836	0.00108364	0.00112541	0.000918637	0.00121242	0.00106699	0.00108657	0.000880118	0.000701063	0.000566376	0.00080824	0.00119192	0.00114622	0.00131236	0.00109575
K00130	0.00011382	0.000121766	0.000130055	0.000125043	0.000130955	9.39379e-05	0.000287164	0.000149972	0.000244446	0.0002054	0.000189432	0.000170713	0.000136495	0.00015063	0.000142323	0.000226625	0.000237268	0.000161236	0.000119961	9.08674e-05	0.000169211	0.000200406	0.000136211	0.000305134	0.000209709	0.00017399	0.000166575	0.000154616	0.00015333	0.000197083	0.000139414	0.000130905	0.000103606	0.000134502	0.000251576	0.000157051	0.000268657	0.000131124	0.000155261	0.000193943	0.000176273	0.000146722	0.000100902	9.15752e-05	0.000173576	0.000203367	0.000262909	0.00021792	0.000141566
K00133	0.00080377	0.000796983	0.00080186	0.000806488	0.000803216	0.000859772	0.000755644	0.000774421	0.000707288	0.00075485	0.000689528	0.000765674	0.000783795	0.000784412	0.000756833	0.000715046	0.000742681	0.000783385	0.000715609	0.000850544	0.000716456	0.000719411	0.000740479	0.000677628	0.000758672	0.000745818	0.00077369	0.000774994	0.000737747	0.000759448	0.000783483	0.000746704	0.000805772	0.000707186	0.000722487	0.00076039	0.000719237	0.000764691	0.000797003	0.000735281	0.000776892	0.000783303	0.000766603	0.000812994	0.000754822	0.000713694	0.000763082	0.000666814	0.000770107
K00134	0.0009819	0.000996871	0.000997017	0.000999462	0.000996218	0.000977175	0.00135896	0.00117427	0.00121959	0.00113644	0.00108435	0.00111244	0.00110708	0.00105572	0.00102822	0.00125769	0.00116332	0.00120029	0.00105192	0.000903803	0.00123052	0.00120473	0.00107219	0.00113685	0.00105961	0.00111264	0.00115647	0.00111925	0.00106079	0.0011785	0.00103687	0.00121612	0.00110816	0.000997036	0.00117407	0.00122297	0.00124087	0.000997815	0.00114425	0.00108407	0.00108887	0.00118513	0.00109523	0.000832488	0.00107202	0.0011938	0.00102174	0.00131756	0.0011943
K00135	0.00075648	0.000758766	0.000758068	0.000764905	0.000753269	0.000736779	0.00100837	0.000778696	0.00082313	0.000857162	0.000834823	0.00086724	0.000724728	0.000749953	0.000798438	0.000856403	0.000745488	0.000767226	0.000894426	0.000718635	0.000852828	0.000890725	0.000733284	0.000845746	0.000784637	0.000821122	0.000786169	0.000744298	0.000749515	0.000934937	0.000774929	0.000831315	0.000749717	0.000743333	0.000817994	0.000798045	0.000959411	0.000779322	0.000807537	0.000807087	0.00079714	0.000753031	0.000768591	0.000777634	0.00065975	0.000844492	0.000833077	0.000948946	0.000816016
K00138	0.000114486	0.000126021	0.000121164	0.00011783	0.000117675	0.000117796	0.000266467	0.00016084	0.000284846	0.000179505	0.000207937	0.000174392	0.00015552	0.000164516	0.000173084	0.000200511	0.00015088	0.000191969	0.000244213	9.32628e-05	0.00017693	0.000309756	0.000175711	0.000187799	0.000229574	0.000280584	0.000152527	0.000184391	0.000229307	0.000170651	0.000161931	0.000199969	7.69832e-05	0.000173857	0.000172764	0.000132615	0.000310309	0.000210162	0.00012863	0.000312357	0.000159758	0.000185134	6.90198e-05	9.23308e-05	0.000348775	0.000204037	0.00020269	0.000235228	0.000176469
K00140	0.000391043	0.000393247	0.000378924	0.000386758	0.000378922	0.000190947	0.000612758	0.000261835	0.000275523	0.000261566	0.000376249	0.00041675	0.000246664	0.00033143	0.000366934	0.000352793	0.000301409	0.00029174	0.000303955	0.000292245	0.000320479	0.000287008	0.000314759	0.000379136	0.000281504	0.000255277	0.000312542	0.000363606	0.000373278	0.000322092	0.000308217	0.000350342	0.00034831	0.000385331	0.000294835	0.000336752	0.000492906	0.000334215	0.000242128	0.000358366	0.000303936	0.00038262	0.000413054	0.000370457	0.000351344	0.000338923	0.000323341	0.000453325	0.000260178
K00145	0.000737757	0.000728838	0.000727281	0.000731491	0.000736079	0.000666699	0.000613605	0.000736168	0.000655053	0.000688383	0.000646829	0.000685489	0.00072517	0.000683725	0.000713172	0.000676476	0.000693066	0.000728053	0.00070178	0.000694441	0.000691132	0.000696664	0.000710317	0.000633549	0.00071348	0.000698779	0.000700243	0.000723952	0.00069969	0.000648251	0.000713227	0.000708182	0.000762141	0.000673911	0.000684704	0.000720449	0.000622456	0.00065835	0.000721932	0.000669791	0.000696618	0.000701339	0.000735928	0.000657422	0.000659007	0.000682737	0.000725037	0.000608627	0.000736508
K00147	0.000898348	0.000880606	0.000865345	0.000880822	0.000875371	0.000591974	0.000619294	0.000689944	0.000637531	0.000624526	0.000693583	0.000751303	0.000723622	0.000712295	0.000765905	0.000646899	0.000628503	0.000644296	0.000619763	0.000750334	0.000763719	0.000602029	0.000703676	0.000644724	0.000689218	0.000605595	0.000683913	0.000762304	0.000818472	0.000620697	0.000720977	0.00077704	0.000852362	0.000766452	0.000613462	0.00069394	0.000675563	0.000693773	0.000549906	0.000630431	0.000670051	0.000725328	0.000933685	0.000839817	0.000697211	0.000704112	0.000641085	0.000677565	0.000710005
K00161	0.000540829	0.000535919	0.000526099	0.000517247	0.000534371	0.00037709	0.000511207	0.000523019	0.000406771	0.000435919	0.00049408	0.000518803	0.000371139	0.000466503	0.000456028	0.000526792	0.000600502	0.000455718	0.000552459	0.00042639	0.000566882	0.000566929	0.000478157	0.000511496	0.000472627	0.000452305	0.000519977	0.000518789	0.00051835	0.000416322	0.000509845	0.000561524	0.000569424	0.000487627	0.000576489	0.000542962	0.000428773	0.000448047	0.000516746	0.000386091	0.000523146	0.000493358	0.000593769	0.000474348	0.000389143	0.000542223	0.000530778	0.000540634	0.000474881
K00162	0.00051626	0.000507825	0.00049612	0.000489133	0.000503089	0.000326066	0.00049178	0.000490923	0.000407697	0.0003969	0.000470802	0.000503113	0.000360963	0.000423102	0.000423282	0.000492952	0.000543098	0.000419359	0.00054156	0.000379838	0.000551308	0.000553969	0.000465705	0.0004532	0.000452124	0.00043862	0.000483253	0.000499365	0.000507132	0.000374956	0.000471245	0.000541025	0.000537403	0.000464241	0.000489566	0.000503235	0.000398882	0.000420394	0.000482104	0.000353446	0.000466853	0.000463014	0.000568278	0.000448583	0.0003719	0.000515353	0.000507186	0.000531773	0.000435923
K00163	0.000280627	0.00028307	0.000294939	0.000295864	0.000297397	0.000383626	0.000474472	0.000325447	0.000408557	0.000359856	0.000362975	0.000350659	0.00037313	0.000311002	0.000372392	0.000362319	0.000352357	0.00037896	0.000299868	0.000223096	0.000260825	0.000334866	0.000374528	0.000343315	0.000386998	0.000406847	0.000350549	0.000357864	0.000307211	0.000395569	0.000312311	0.000280521	0.000257572	0.000324127	0.000347556	0.000313602	0.000470916	0.000347097	0.000365713	0.000461886	0.000317219	0.000338853	0.000216504	0.000240272	0.00042072	0.000318083	0.000409064	0.000389526	0.000343235
K00164	0.00043848	0.000434325	0.000442923	0.000437393	0.00045056	0.000518036	0.000547881	0.000599599	0.000610289	0.000592704	0.000491138	0.000498948	0.000536467	0.000485623	0.000526055	0.000594207	0.000564782	0.000601156	0.000578754	0.000377842	0.000544469	0.000629434	0.000564214	0.000527637	0.000598906	0.000615635	0.000546503	0.000542184	0.000476163	0.000560331	0.000521761	0.000519494	0.000460938	0.00045482	0.000585073	0.000567327	0.000562918	0.000479691	0.000652201	0.000570526	0.000547845	0.000482933	0.00039658	0.000347638	0.000420247	0.00055683	0.000615439	0.000522676	0.000623978
K00166	6.58646e-05	6.18368e-05	6.40724e-05	6.31471e-05	6.53669e-05	5.07879e-05	3.54038e-05	5.96266e-05	7.32612e-05	0.000100195	3.58332e-05	7.98372e-05	9.51998e-05	4.72537e-05	7.8887e-05	7.25438e-05	5.94397e-05	6.96887e-05	4.80251e-05	4.32778e-05	6.64251e-05	5.49447e-05	5.0223e-05	7.80995e-05	8.19399e-05	4.55262e-05	7.1807e-05	6.62134e-05	5.89096e-05	6.23992e-05	5.1467e-05	4.77395e-05	3.49789e-05	3.61477e-05	8.2259e-05	5.13024e-05	0.000109643	5.11054e-05	0.000105708	4.93334e-05	5.81592e-05	5.97598e-05	2.48528e-05	2.80317e-05	3.40119e-05	8.3826e-05	0.000143888	4.15873e-05	9.79017e-05
K00167	6.63826e-05	6.24236e-05	6.42928e-05	6.31471e-05	6.66211e-05	5.12603e-05	3.77035e-05	6.11481e-05	7.39885e-05	0.000102524	3.64871e-05	8.0948e-05	9.6011e-05	5.43054e-05	7.91705e-05	7.59412e-05	6.61767e-05	7.11316e-05	4.8502e-05	4.38367e-05	6.88627e-05	5.54172e-05	5.20908e-05	0.000113114	8.51324e-05	4.64202e-05	7.38749e-05	6.69932e-05	6.05613e-05	6.66059e-05	5.2856e-05	4.88402e-05	3.4905e-05	4.18939e-05	9.23978e-05	5.25171e-05	0.000111114	5.17355e-05	0.000107563	5.01313e-05	6.56266e-05	5.99026e-05	2.57049e-05	3.30185e-05	3.46881e-05	8.57023e-05	0.000145801	4.24143e-05	9.82638e-05
K00169	4.3885e-05	4.62859e-05	4.78339e-05	4.66612e-05	4.69225e-05	8.50402e-05	2.23922e-05	4.33253e-05	3.5771e-05	3.9443e-05	3.07329e-05	1.8189e-05	2.9349e-05	7.52424e-05	2.94852e-05	3.21751e-05	4.98957e-05	5.10762e-05	1.86651e-05	0.000142609	1.90947e-05	2.99023e-05	2.69793e-05	7.79753e-05	4.44107e-05	5.59106e-05	4.80615e-05	4.38114e-05	3.10377e-05	2.48195e-05	3.25324e-05	2.90977e-05	4.45186e-05	6.1538e-05	5.04234e-05	1.72913e-05	3.30155e-05	5.7126e-05	4.00579e-05	6.86147e-05	3.03002e-05	5.83319e-05	4.50191e-05	5.36455e-05	0.000147813	2.8143e-05	5.46931e-05	3.36715e-05	1.39756e-05
K00170	4.61052e-05	5.01736e-05	5.01851e-05	4.74708e-05	5.05376e-05	7.27566e-05	7.62544e-06	3.7964e-05	6.61202e-06	3.42216e-05	1.53664e-05	1.37459e-05	2.16062e-05	5.67772e-05	2.29644e-05	1.69202e-05	2.61759e-05	5.15812e-05	1.05587e-05	0.000122567	1.29329e-05	8.70745e-06	1.66718e-05	4.63134e-05	3.69617e-05	2.83335e-05	3.2659e-05	2.85696e-05	1.10111e-05	1.78083e-05	2.71225e-05	1.36202e-05	5.18398e-05	3.52123e-05	3.12273e-05	1.17181e-05	1.36595e-05	3.59138e-05	3.5607e-05	4.21528e-05	2.72128e-05	5.2977e-05	4.80015e-05	5.7499e-05	0.000114545	1.90971e-05	2.84092e-05	5.37563e-06	1.29618e-05
K00172	5.35057e-05	5.89027e-05	5.84881e-05	5.56401e-05	5.79154e-05	8.67725e-05	2.36631e-05	4.28906e-05	3.53743e-05	3.95841e-05	2.99482e-05	1.95775e-05	3.09713e-05	8.40389e-05	2.96269e-05	3.17088e-05	5.29834e-05	6.75245e-05	1.83926e-05	0.000130312	2.17354e-05	3.04423e-05	2.608e-05	8.67289e-05	4.85964e-05	5.71485e-05	5.04146e-05	4.87739e-05	3.10377e-05	2.6432e-05	3.83078e-05	3.08175e-05	5.73861e-05	5.55913e-05	5.90751e-05	1.99351e-05	3.34443e-05	5.83162e-05	4.60665e-05	7.55959e-05	3.43211e-05	6.0688e-05	5.3043e-05	6.01435e-05	0.000152479	2.7741e-05	5.82354e-05	3.42622e-05	1.651e-05
K00174	0.000295132	0.000298254	0.000314557	0.000299839	0.000315989	0.000451579	0.000124488	0.000243578	0.000235586	0.000308629	0.000189825	0.000219448	0.000311335	0.000296899	0.000236519	0.000212102	0.000371867	0.000357389	0.000272415	0.000420401	0.000158716	0.000266826	0.000266957	0.000226104	0.000358336	0.000318959	0.000288369	0.000244933	0.000219259	0.000259833	0.000282337	0.000169702	0.000300094	0.00020673	0.000277464	0.000209282	0.000155522	0.000274219	0.000340492	0.000277185	0.000249151	0.000254604	0.000271606	0.000313109	0.000409022	0.000196331	0.000461207	0.000149454	0.000230489
K00175	0.000277001	0.00028219	0.00029751	0.000283279	0.000295996	0.000450004	0.000122794	0.000241477	0.000233933	0.000302632	0.000187928	0.000217921	0.000307869	0.000294427	0.000233046	0.000209638	0.000365902	0.000349887	0.000271666	0.00041601	0.00015682	0.000266488	0.00026246	0.000224924	0.000353512	0.000315933	0.000285089	0.000240892	0.000213479	0.00025773	0.000277074	0.000167639	0.000275912	0.000203991	0.00027307	0.000204924	0.000153807	0.000270299	0.000337376	0.000273196	0.000247069	0.000252034	0.000236883	0.000310842	0.000400638	0.000194522	0.000452493	0.00014845	0.000228679
K00176	5.97961e-05	5.50883e-05	6.31172e-05	6.35887e-05	6.04238e-05	3.60633e-05	1.2467e-05	2.09381e-05	3.94076e-05	5.22144e-05	1.32086e-05	2.49925e-05	6.05415e-05	2.05735e-05	1.79321e-05	1.4189e-05	4.04218e-05	5.74968e-05	2.21392e-05	2.06009e-05	1.5032e-05	1.34324e-05	2.47656e-05	1.31614e-05	5.32787e-05	3.95432e-05	3.10189e-05	2.95621e-05	3.22076e-05	2.10334e-05	3.26786e-05	1.73348e-05	7.69093e-05	1.57019e-05	2.3995e-05	2.42936e-05	1.26794e-05	3.12233e-05	1.43912e-05	3.331e-05	1.98172e-05	5.8903e-05	9.06063e-05	1.13336e-05	0.000118805	1.72209e-05	4.0453e-05	1.25825e-05	1.56411e-05
K00177	5.84641e-05	5.40613e-05	6.26029e-05	6.21168e-05	6.035e-05	3.54334e-05	1.20433e-05	1.97789e-05	3.87464e-05	5.1156e-05	1.13777e-05	2.41594e-05	5.84767e-05	1.9992e-05	1.70107e-05	1.20573e-05	4.02113e-05	5.48276e-05	2.11174e-05	1.8924e-05	1.53028e-05	1.26224e-05	2.36588e-05	1.32856e-05	4.95896e-05	3.75488e-05	2.87371e-05	2.80024e-05	3.04871e-05	1.86497e-05	2.97544e-05	1.67845e-05	7.94976e-05	1.53678e-05	2.27784e-05	2.36505e-05	1.06581e-05	2.76529e-05	1.31301e-05	3.0983e-05	1.60835e-05	5.67611e-05	8.87601e-05	1.14847e-05	0.000118805	1.62158e-05	3.96737e-05	1.17555e-05	1.29618e-05
K00179	4.95834e-05	5.47949e-05	5.99577e-05	5.52721e-05	5.54807e-05	4.11815e-05	8.79951e-05	2.88352e-05	7.94764e-05	6.63969e-05	7.47398e-05	4.08211e-05	2.42608e-05	7.08806e-05	3.33834e-05	7.92053e-05	9.87387e-05	8.24578e-05	4.89788e-05	2.32359e-05	4.42834e-05	8.68045e-05	3.95005e-05	0.000115597	4.79579e-05	8.37627e-05	6.49614e-05	6.24561e-05	5.08577e-05	7.29861e-05	4.24749e-05	5.42057e-05	5.80517e-05	7.85094e-05	0.000100374	3.79409e-05	7.17277e-05	6.85372e-05	4.10964e-05	9.06884e-05	3.64752e-05	3.37711e-05	6.88778e-05	3.21118e-05	0.00012009	5.62191e-05	7.4034e-05	0.000128483	2.43306e-05
K00180	5.35797e-05	5.95628e-05	6.2162e-05	5.82161e-05	5.99074e-05	4.5591e-05	0.000102701	3.17332e-05	9.71305e-05	6.58324e-05	8.72945e-05	4.49171e-05	2.80216e-05	9.08725e-05	3.78487e-05	9.45934e-05	0.000125616	9.16198e-05	5.50416e-05	2.81066e-05	5.08514e-05	0.000105637	4.82861e-05	0.000154709	5.64002e-05	0.000100749	7.9223e-05	7.8265e-05	6.03549e-05	7.76835e-05	4.86889e-05	6.60374e-05	6.03442e-05	0.000102897	0.000125856	4.27996e-05	9.07162e-05	8.44989e-05	5.03691e-05	0.000119344	4.07114e-05	3.86975e-05	7.044e-05	3.5663e-05	0.00015329	6.26518e-05	9.98219e-05	0.000155125	2.55616e-05
K00184	0.000273967	0.000262825	0.000257612	0.000258697	0.000271206	0.00028953	0.000206129	0.000372539	0.00026534	0.000335583	0.000230693	0.000254091	0.000298725	0.000264403	0.000258279	0.000307562	0.000342603	0.00038336	0.000341694	0.000296237	0.000321088	0.000350593	0.000339801	0.000219461	0.000348404	0.000294476	0.000283021	0.000312068	0.000237634	0.00022618	0.000288186	0.000298131	0.000293956	0.000240005	0.000301324	0.000308886	0.000206914	0.000241386	0.000398873	0.000258236	0.000295248	0.000265813	0.000268197	0.00017431	0.0002487	0.000294095	0.00031406	0.000191928	0.0003659
K00185	0.000273005	0.000261064	0.000260478	0.000257004	0.000267296	0.000281026	0.000191725	0.000359643	0.00024319	0.000343204	0.000218857	0.000255757	0.000263256	0.000238595	0.000261185	0.000290841	0.000303585	0.000368066	0.000339786	0.000219503	0.000306734	0.000330951	0.000321261	0.00017501	0.000324851	0.000276321	0.000271469	0.00029002	0.000222288	0.00022625	0.000284969	0.000286024	0.000304827	0.000210004	0.000285575	0.000307814	0.000190192	0.000224304	0.000382701	0.000225458	0.000297258	0.000263314	0.00027963	0.00016139	0.000212253	0.000283776	0.00028643	0.000165404	0.000368797
K00208	0.000700311	0.000691794	0.000690027	0.000691969	0.000702362	0.000663392	0.000733676	0.000804995	0.000658226	0.000717171	0.000744913	0.000693542	0.000576213	0.000730106	0.000745847	0.000795984	0.000864227	0.000776315	0.000777462	0.000649885	0.000761552	0.000829503	0.000779772	0.000789438	0.00076158	0.00077814	0.000785313	0.000758476	0.000714417	0.000765828	0.000758261	0.000760875	0.000730638	0.000749681	0.000825767	0.000769536	0.000637708	0.000682432	0.00082497	0.000738273	0.000784862	0.000715333	0.000728472	0.000687645	0.000715333	0.000770717	0.000773	0.000774208	0.000760259
K00215	0.000744048	0.000738374	0.000733306	0.000741206	0.000743235	0.000668746	0.000620021	0.000744934	0.000663251	0.000699461	0.000654676	0.000694861	0.000725023	0.000693466	0.000723095	0.000690399	0.00069861	0.000734762	0.000703619	0.000691486	0.000700273	0.000712458	0.000716128	0.000669681	0.000715112	0.000714803	0.000713007	0.000733026	0.000699414	0.000659679	0.000722658	0.000711347	0.000764951	0.000672241	0.000703697	0.000724879	0.000631032	0.00066647	0.000725567	0.000678102	0.000713276	0.000708336	0.000740472	0.000655382	0.000664078	0.00068736	0.000718945	0.000613589	0.000747876
K00219	0.000105901	0.000111864	0.000122046	0.000114813	0.000113544	7.94496e-05	0.000368018	0.000155406	0.00024405	0.000236235	0.000156672	0.000229167	0.000228893	0.000155138	0.000155789	0.000299701	0.00019067	0.000192041	0.000101432	8.11259e-05	0.000274977	0.000222614	0.000115458	0.000311715	0.000173315	0.000195653	0.000174989	0.000171488	0.000172669	0.000217977	0.000165294	0.000200382	0.000108043	0.000140381	0.000275504	0.000164196	0.000421117	0.000155416	0.000165053	0.000208105	0.000203485	0.000177923	0.000138324	6.85303e-05	0.000182704	0.000272317	0.000221748	0.000322774	0.000241568
K00220	3.87787e-05	4.62859e-05	4.68787e-05	4.13621e-05	5.12016e-05	4.85044e-05	0.000110206	7.17983e-05	6.73765e-05	6.40684e-05	9.14794e-05	5.92184e-05	2.13849e-05	5.9467e-05	4.62123e-05	0.000117243	0.000115862	5.0427e-05	5.91288e-05	4.735e-05	9.94006e-05	9.01795e-05	4.69717e-05	0.000145272	6.63323e-05	6.52634e-05	9.69786e-05	5.63593e-05	4.62468e-05	0.000114071	7.72005e-05	6.24604e-05	7.21764e-05	6.79524e-05	0.000139239	7.82397e-05	8.74698e-05	5.57959e-05	8.89433e-05	6.47585e-05	0.000101743	5.05495e-05	6.83098e-05	6.29391e-05	3.61757e-05	0.000113778	6.45407e-05	0.000133209	5.48163e-05
K00226	7.10449e-05	6.7705e-05	7.45797e-05	6.60175e-05	7.2966e-05	8.74024e-05	2.10002e-05	7.78841e-05	2.65142e-05	8.49542e-05	3.63564e-05	4.15153e-05	4.31386e-05	7.52424e-05	6.76174e-05	4.97615e-05	7.32645e-05	0.000113551	2.15943e-05	8.2643e-05	3.71737e-05	2.28824e-05	5.37511e-05	5.5874e-05	9.71219e-05	4.05059e-05	6.74572e-05	6.47246e-05	4.08101e-05	4.77459e-05	6.22137e-05	3.34314e-05	6.07139e-05	5.0981e-05	6.28602e-05	3.52972e-05	2.26025e-05	5.09654e-05	9.7845e-05	6.9612e-05	6.54111e-05	4.28386e-05	5.90077e-05	7.10237e-05	8.19532e-05	5.19306e-05	8.86283e-05	1.15783e-05	7.61055e-05
K00228	0.000545862	0.00053856	0.000527128	0.00054021	0.000532674	0.000425988	0.000559441	0.000538885	0.00056222	0.000488204	0.00053763	0.00055886	0.000551952	0.000521463	0.000544696	0.000546044	0.000465272	0.000509031	0.000628823	0.00044236	0.000600805	0.000602502	0.000515651	0.000520746	0.000479579	0.000578224	0.000514843	0.000547075	0.00059178	0.000512795	0.000537991	0.000617794	0.000567502	0.000561392	0.000498556	0.000597337	0.000541602	0.000520085	0.000461481	0.000512948	0.000536716	0.000571538	0.000596681	0.000506535	0.000448647	0.000551269	0.000409773	0.000576669	0.000567931
K00231	9.62807e-05	9.79266e-05	0.000106175	9.1556e-05	0.000101592	0.000116537	3.41934e-05	0.000152943	6.32109e-05	0.000159607	7.23204e-05	9.69848e-05	7.92717e-05	9.41439e-05	0.00012191	0.000104919	0.00016267	0.000168234	0.000196665	0.000135982	7.85455e-05	0.000170977	0.000136972	8.01482e-05	0.000190626	0.000165187	0.000121794	9.93909e-05	7.67339e-05	9.18461e-05	0.000111853	5.95024e-05	8.10505e-05	7.58367e-05	0.000125045	8.13836e-05	3.87734e-05	7.08475e-05	0.000208375	9.76696e-05	9.21213e-05	7.22544e-05	5.90787e-05	9.16508e-05	0.000111908	9.69595e-05	0.000264964	3.6507e-05	0.000119698
K00232	2.67159e-05	2.38398e-05	2.82154e-05	2.58329e-05	2.56008e-05	2.99215e-05	7.52255e-05	8.86067e-05	5.27639e-05	7.75454e-05	8.10171e-05	5.28314e-05	3.75342e-05	6.33927e-05	6.97437e-05	9.97228e-05	7.60716e-05	6.75245e-05	3.54228e-05	3.8407e-05	9.6963e-05	5.04897e-05	6.75867e-05	4.42646e-05	4.93058e-05	3.38352e-05	6.21091e-05	6.62134e-05	5.39546e-05	4.56426e-05	8.91169e-05	8.78435e-05	5.76819e-05	4.4433e-05	8.56386e-05	9.62456e-05	5.43317e-05	5.29256e-05	0.000104076	3.44403e-05	0.000114739	8.59627e-05	5.14809e-05	2.39516e-05	1.71074e-05	9.03928e-05	4.9663e-05	4.27096e-05	0.000113326
K00239	0.000769727	0.000766468	0.000767767	0.000765346	0.000767951	0.000842685	0.000628675	0.000760583	0.000687121	0.000733541	0.00068469	0.00072152	0.00076735	0.000765074	0.000740744	0.000692597	0.000734259	0.000745078	0.000709614	0.000853419	0.000702711	0.000703211	0.00072187	0.000653416	0.000739871	0.000715559	0.00074752	0.000737279	0.000716344	0.000734768	0.000761112	0.000714648	0.000764582	0.000704981	0.000705522	0.000741384	0.000636483	0.000733327	0.000777345	0.000696253	0.000750469	0.000743463	0.000738981	0.000797732	0.000704919	0.000699019	0.00072858	0.00061483	0.000751207
K00240	0.000770763	0.000767715	0.00076593	0.000763138	0.000768024	0.000838827	0.000642292	0.000753773	0.000705304	0.000734388	0.000697048	0.000721659	0.00075651	0.000773216	0.000739964	0.000707652	0.000764155	0.000748397	0.000714246	0.000832738	0.000707789	0.000718533	0.000728788	0.000682408	0.000741078	0.000718585	0.000756006	0.000746921	0.000725979	0.000735399	0.000765645	0.000723522	0.000766209	0.000722687	0.000732018	0.000745242	0.000654308	0.000744459	0.000781944	0.000716997	0.000756716	0.000710835	0.000739052	0.000801585	0.000667188	0.000701767	0.000743953	0.000648679	0.000751931
K00241	0.000752188	0.000748423	0.000745797	0.000744076	0.000746703	0.000810401	0.000637147	0.000743558	0.00069446	0.00072324	0.000689659	0.000712842	0.000747661	0.000765219	0.00073323	0.000700524	0.000745698	0.000732381	0.000708388	0.000822437	0.000701966	0.000710298	0.000719241	0.000674896	0.000713693	0.000708957	0.000743028	0.000736074	0.000712421	0.000727126	0.000752047	0.000718432	0.0007421	0.000716139	0.000721947	0.000731666	0.000651062	0.000735148	0.000769037	0.000708021	0.000747669	0.000702553	0.0007213	0.00079267	0.000651433	0.00069252	0.000720787	0.000646434	0.000743894
K00242	0.000267455	0.00028087	0.000289354	0.00028453	0.000286626	0.000488824	0.000399428	0.000289801	0.000417483	0.000340946	0.000327469	0.00033004	0.000380136	0.000375194	0.000308885	0.000350995	0.000330532	0.000331058	0.000398234	0.000358679	0.000278227	0.000408373	0.000266334	0.000416448	0.000325348	0.000470529	0.000359962	0.000317881	0.000301912	0.000461754	0.000332781	0.000282654	0.000251582	0.000324194	0.000367766	0.000322105	0.000436491	0.00038315	0.00034153	0.00043682	0.000345724	0.000298656	0.000220409	0.000370305	0.000347016	0.00030428	0.000324758	0.00042686	0.000313184
K00243	0.000103311	9.83667e-05	0.000101546	0.00010289	9.77553e-05	0.000103072	0.000251155	0.000176127	0.000249405	0.000178728	0.000121755	0.000177169	0.000178454	0.000124314	0.000122193	0.000182126	0.000109406	0.000206036	0.000128203	5.76505e-05	0.000188577	0.000167602	0.00017412	0.000102498	0.000134013	0.000131696	0.000135414	0.000160146	0.000132478	0.000128024	9.52578e-05	0.0001988	0.000119431	0.000105169	0.000109836	0.000187061	0.000243972	0.000132664	0.000136271	0.000125129	0.0001156	0.000221404	9.81332e-05	4.20853e-05	0.00018879	0.000168992	0.000115479	0.0001771	0.000207607
K00248	0.000130249	0.000134016	0.000131966	0.000132624	0.000137374	9.9686e-05	0.000110629	0.000150842	0.000130852	0.000225792	0.000145949	0.000135584	0.000131997	0.000113772	0.000155789	0.000185923	0.000167442	0.000139233	0.000114579	0.000111149	0.000159461	0.000135809	0.000156826	0.000160358	0.00017218	0.000137404	0.000136768	0.000123778	0.000124357	0.00010671	0.000148114	0.000138128	0.000110631	0.000137442	0.000209805	0.000111965	0.000201033	0.000149536	0.000198583	0.000188757	0.000162559	0.000112237	0.000108997	7.30637e-05	0.000139226	0.000177033	0.00028976	0.000117437	0.0001861
K00249	0.000487916	0.000519194	0.000527789	0.000496493	0.000560341	0.000458823	0.000558533	0.000523453	0.000818369	0.000572876	0.000802129	0.000601556	0.000622891	0.000524298	0.000625992	0.000775999	0.000888508	0.000509897	0.000637338	0.000340553	0.000582591	0.000805405	0.000561723	0.00102243	0.000703265	0.00064892	0.000614887	0.000531975	0.00059763	0.000650915	0.000532727	0.0004959	0.000484528	0.000649657	0.000897144	0.000616272	0.000776141	0.000612285	0.000626015	0.000748844	0.00063494	0.000440952	0.000477955	0.000388439	0.000445874	0.000746059	0.000919439	0.000791044	0.000593782
K00252	0.000170656	0.000174654	0.000175244	0.000174427	0.000180903	0.000219057	0.000445906	0.000333271	0.000432558	0.00038561	0.000363694	0.000345452	0.000289065	0.000236559	0.000270328	0.000420141	0.000340077	0.000321751	0.00044585	0.000176624	0.00039679	0.000498822	0.000298225	0.000323573	0.000309953	0.000356232	0.000284661	0.000258544	0.000257179	0.000319007	0.000273492	0.000346972	0.00021897	0.000276153	0.000378919	0.000356616	0.000423077	0.00028024	0.000326917	0.000300788	0.000325117	0.00031008	0.000206562	0.000148319	0.000208332	0.000393533	0.000280054	0.000445232	0.000379079
K00253	0.000102497	0.000117659	0.000116609	0.000114224	0.000119003	0.000141655	0.000299147	0.000122369	0.000221965	0.000185855	0.000206303	0.000184667	0.000203378	0.000145178	0.000140976	0.000214234	0.000195723	0.000143778	0.000152795	7.8411e-05	0.000170566	0.000191969	0.00014133	0.00030501	0.000156786	0.000166288	0.000158232	0.000143061	0.000170191	0.000203534	0.00012567	0.000143012	0.000105159	0.000174057	0.000224675	0.000146119	0.000309023	0.000177749	0.000120396	0.000228051	0.000162846	0.000149507	0.000103601	0.000105704	0.00018	0.000201223	0.000177682	0.000310369	0.000136498
K00254	0.000438036	0.000433884	0.00042279	0.000425544	0.000421491	0.000308822	0.000535172	0.000482447	0.000487504	0.000421596	0.000509316	0.000505127	0.000439055	0.000430081	0.000446105	0.00052073	0.000454324	0.000441795	0.000582773	0.00037353	0.000573246	0.000542224	0.000470478	0.000491008	0.000404379	0.000474999	0.000461504	0.000480437	0.000520208	0.000393115	0.000434765	0.000557259	0.00044637	0.000528184	0.000479495	0.000503664	0.000492599	0.000449798	0.000445236	0.000409295	0.000446103	0.00050985	0.000491305	0.000429996	0.00043891	0.000521316	0.000420825	0.000560128	0.000470102
K00257	0.000562661	0.000612206	0.000609863	0.000597027	0.000627699	0.000547485	0.0010212	0.000726604	0.00102711	0.00101162	0.00107474	0.000751372	0.000633436	0.000641197	0.000753785	0.00101322	0.000999878	0.000667598	0.000847422	0.000497615	0.000807664	0.0010266	0.000757358	0.00112841	0.000791022	0.000765762	0.000773262	0.000694744	0.000663972	0.00089287	0.000718564	0.000725036	0.00059161	0.000806876	0.00110472	0.00079583	0.000998123	0.000776802	0.000866882	0.00100861	0.000841298	0.000641436	0.000635877	0.000458405	0.000612485	0.000941385	0.00101721	0.00116143	0.000691684
K00259	0.000652503	0.000641474	0.000637932	0.00064229	0.000637881	0.000558903	0.000661053	0.000738341	0.000661797	0.000695862	0.000599422	0.000672368	0.000711233	0.000616116	0.000633505	0.000708784	0.000684153	0.000680511	0.000669491	0.000617706	0.000767782	0.000680126	0.000649164	0.000592885	0.000667935	0.000591084	0.000666086	0.000645119	0.00068042	0.00061614	0.000669875	0.0007498	0.000707861	0.00059293	0.000682	0.000726736	0.000605734	0.000556209	0.000720893	0.000534158	0.000702506	0.000656715	0.000723714	0.00057499	0.000483064	0.00071758	0.000681963	0.000570939	0.000749035
K00261	0.000433744	0.00043117	0.000416471	0.000414651	0.000409097	0.000319924	0.000255876	0.000366526	0.00023433	0.000373615	0.000387692	0.000409738	0.000298873	0.000368215	0.000397199	0.000349996	0.000409692	0.000367994	0.000589994	0.000445713	0.000407759	0.0004862	0.000410432	0.000337417	0.000363586	0.000450104	0.000350763	0.000360629	0.000384633	0.000323845	0.000421313	0.000357771	0.000389279	0.000412993	0.000378716	0.000366548	0.000238704	0.000366559	0.000374764	0.000292676	0.000380548	0.000338496	0.000441528	0.000426671	0.000299413	0.000382343	0.00032079	0.00031728	0.000353373
K00262	0.000343088	0.000332657	0.000324844	0.000325451	0.000318203	0.000186852	0.000171935	0.000286976	0.000251389	0.000232213	0.000278689	0.000289774	0.000224689	0.000296244	0.000288969	0.000216632	0.00028176	0.00026916	0.000267987	0.000257271	0.000305244	0.000239624	0.000269586	0.000220764	0.000240712	0.000194621	0.000271968	0.000297747	0.000362817	0.000161116	0.000264646	0.000360317	0.000359107	0.000320652	0.000200274	0.000293953	0.00013145	0.000265188	0.000210452	0.000195406	0.000230267	0.000290303	0.000408935	0.000329278	0.00026344	0.000271982	0.000239459	0.000240308	0.000258006
K00263	7.48192e-05	7.52604e-05	7.6784e-05	8.05899e-05	7.20069e-05	9.63789e-05	0.000339998	0.000108675	0.000189831	0.000121222	8.92562e-05	0.000175156	0.000147335	9.18176e-05	7.53431e-05	0.000150483	8.91245e-05	0.0001489	8.56959e-05	3.54526e-05	0.000156617	0.000161527	9.1868e-05	0.000185812	0.000112871	0.00011244	0.000107104	0.000105984	0.000121398	0.000128865	6.25792e-05	0.000121688	3.71975e-05	6.59479e-05	0.000115717	9.39591e-05	0.000297814	9.53501e-05	6.14962e-05	0.000143612	9.40599e-05	0.000136584	4.21078e-05	4.64676e-05	0.000159782	0.00013053	0.000124972	0.000209413	0.000133167
K00265	0.000385641	0.000387378	0.000403392	0.000396031	0.000399948	0.000459611	0.000462549	0.000441802	0.000484264	0.000501964	0.000381938	0.000397728	0.000441636	0.000399912	0.000438308	0.000466439	0.000447026	0.000459181	0.000320236	0.000307336	0.000392863	0.000393388	0.000456227	0.000464996	0.000467803	0.000459113	0.000450879	0.000454916	0.000387592	0.000487065	0.000442002	0.000373937	0.000389871	0.000366221	0.000482064	0.000406989	0.00049554	0.000416894	0.000503246	0.000496127	0.000470443	0.000396685	0.000344318	0.000320967	0.000461291	0.000427439	0.000561454	0.00042243	0.000472419
K00266	0.000734279	0.000739547	0.000737273	0.000737968	0.000743825	0.000663943	0.000711526	0.000773335	0.000696179	0.000773196	0.000781073	0.000715619	0.000703122	0.000706988	0.000747548	0.000779929	0.00078205	0.000763691	0.000783048	0.000713604	0.000768933	0.000770711	0.000742623	0.000745732	0.000754912	0.000745818	0.00075408	0.000731324	0.000721643	0.000732875	0.000754898	0.000750212	0.000798155	0.000730505	0.000786226	0.000778968	0.000693265	0.000712675	0.000787063	0.000729164	0.000756429	0.000726971	0.000793373	0.000683338	0.000678819	0.000772794	0.000757697	0.000755305	0.00076149
K00274	4.17389e-05	3.9464e-05	4.62908e-05	3.78294e-05	4.13892e-05	2.62995e-05	0.00013405	8.99108e-05	0.000121	9.13751e-05	8.48751e-05	9.69848e-05	6.93904e-05	5.76495e-05	7.74694e-05	0.00015961	9.86685e-05	6.73081e-05	7.87476e-05	3.19393e-05	0.000161154	0.000156127	7.32592e-05	0.000130621	9.96759e-05	8.38315e-05	6.65302e-05	5.79899e-05	5.9529e-05	0.000126621	7.24486e-05	0.000100157	4.97692e-05	6.1538e-05	0.000140455	8.05976e-05	0.000182412	5.40457e-05	7.9003e-05	6.7285e-05	0.000111867	6.64712e-05	6.00018e-05	3.59652e-05	2.80615e-05	0.000153581	6.58867e-05	0.000149868	0.000143594
K00275	0.000587009	0.000570835	0.000565997	0.000569943	0.000566759	0.000448666	0.000556717	0.00058989	0.000568435	0.000533433	0.000550707	0.000595447	0.000561096	0.000529605	0.000580772	0.000579684	0.00050815	0.000549647	0.000645376	0.000467911	0.000622473	0.000627004	0.000558334	0.000499452	0.000528885	0.000592116	0.000542225	0.000575503	0.00059529	0.000531165	0.000558461	0.000618757	0.000582588	0.000545958	0.000534109	0.000618916	0.000538723	0.000528136	0.00052728	0.000504238	0.000566873	0.000595884	0.000595687	0.000505553	0.000461021	0.000577669	0.000514554	0.000536322	0.000617389
K00278	0.000641994	0.000637733	0.000638446	0.000648841	0.000640315	0.000563864	0.000483247	0.000571053	0.0005162	0.000559258	0.000539722	0.000590518	0.000605341	0.000548434	0.000590412	0.000510005	0.000534185	0.000565662	0.000571738	0.000624334	0.00051515	0.000546072	0.000580401	0.000491133	0.000598906	0.00059858	0.000540656	0.000579119	0.000583797	0.000536353	0.000582293	0.000518738	0.000611651	0.000558653	0.000529175	0.000509451	0.00050877	0.00056517	0.000544935	0.000561351	0.000535208	0.000566611	0.000596823	0.000593199	0.00060072	0.000529223	0.000642148	0.000443696	0.000543745
K00281	0.000433004	0.000427576	0.00041603	0.000419583	0.000413302	0.000258191	0.000489178	0.000462305	0.000479371	0.000382294	0.000494342	0.000490964	0.000417891	0.000399403	0.000425267	0.000492419	0.000438885	0.000383288	0.000522759	0.000357161	0.000549412	0.000517182	0.000450901	0.000411047	0.000391325	0.000410699	0.000405028	0.000436058	0.000490684	0.000348594	0.000412321	0.000519425	0.000431062	0.000478005	0.000432519	0.000485301	0.000458481	0.000399182	0.0003715	0.000358831	0.000420972	0.00044752	0.000482713	0.000397733	0.0003293	0.000494446	0.000376121	0.00051925	0.000444975
K00282	0.000242219	0.00024522	0.000245194	0.000248909	0.000260582	0.000354728	8.73899e-05	0.000219235	0.000164441	0.000237646	0.000116393	0.000151968	0.000263551	0.000238231	0.000248072	0.000146487	0.00024632	0.000274138	0.000123844	0.000270446	0.000124115	0.000134999	0.000219432	0.000179356	0.000276822	0.00020308	0.000243445	0.000230612	0.000182234	0.000193087	0.000259821	0.000136133	0.000266742	0.000172654	0.00020487	0.000186775	0.000128632	0.000226194	0.00030444	0.000254712	0.000236011	0.000184634	0.00020429	0.000219267	0.000230916	0.000153648	0.000280762	7.10055e-05	0.000226144
K00283	0.000244217	0.00024742	0.000246591	0.000250307	0.000262279	0.000359846	9.22315e-05	0.000225683	0.000166358	0.000240751	0.000118943	0.000155301	0.000267385	0.000240776	0.00025197	0.000150017	0.000249829	0.000279765	0.000125547	0.000272762	0.000127095	0.000138644	0.000223375	0.000182398	0.000278809	0.000204937	0.000247082	0.000243728	0.000185263	0.000198065	0.000263184	0.000142049	0.00027044	0.000174257	0.000208655	0.000191062	0.000130408	0.000230954	0.00030941	0.000260497	0.000240176	0.000193559	0.000207415	0.000224707	0.000232404	0.00015606	0.0002831	7.3014e-05	0.000231792
K00284	0.00028418	0.000273461	0.000260404	0.000260464	0.000254828	8.60638e-05	0.000113776	0.000206556	0.000125099	0.00012475	0.00028817	0.000206952	0.000120935	0.000202319	0.000219012	0.00015015	0.000164003	0.000143634	0.000249254	0.000209282	0.000238142	0.000150862	0.000246065	0.00012702	0.000125499	9.119e-05	0.000187397	0.000217852	0.000259863	8.98128e-05	0.000180646	0.0002755	0.000272214	0.000266531	0.000113554	0.000235719	8.00581e-05	0.000208762	0.000178406	0.000112563	0.000148629	0.000223332	0.000333099	0.000267397	0.000132464	0.0001968	0.000134891	0.000166467	0.000166476
K00285	0.000190045	0.000208323	0.000208382	0.000205265	0.000212258	0.000364728	0.000726595	0.00037848	0.00036657	0.000354211	0.000616227	0.000382455	0.000249761	0.000341971	0.000375865	0.000470769	0.00039327	0.000393027	0.000500415	0.000219902	0.000338084	0.000432133	0.000535782	0.000453511	0.000354931	0.000431399	0.000377504	0.000368073	0.000307624	0.000436444	0.000293888	0.000401246	0.000216973	0.000468851	0.000385543	0.00038684	0.000562122	0.00047206	0.000368384	0.00055058	0.000335097	0.000448377	0.000201876	0.000242009	0.000510585	0.000392193	0.000310376	0.000645016	0.000316732
K00286	0.00075019	0.000744095	0.000735951	0.000746137	0.000748178	0.000671975	0.00067479	0.00076848	0.000798599	0.000743279	0.00069306	0.000714578	0.000754151	0.000693248	0.000729332	0.000723906	0.000740224	0.000757847	0.000790678	0.000674319	0.000755458	0.000786506	0.000746843	0.000690106	0.000764489	0.000755034	0.000724131	0.000752592	0.000737334	0.000692842	0.00072317	0.000776765	0.000786027	0.000693622	0.000722149	0.000769179	0.000667906	0.000678302	0.000749676	0.000695056	0.000711409	0.000721973	0.00076568	0.000655836	0.000670164	0.000741368	0.000754084	0.000712418	0.000764024
K00287	0.000378314	0.000364932	0.000373045	0.000380208	0.000375011	0.000464256	0.000524945	0.00051331	0.000559707	0.000523273	0.000427449	0.000463056	0.000518769	0.000420776	0.000485725	0.000535519	0.000404218	0.000554119	0.000545375	0.000302226	0.000523817	0.000572869	0.000478433	0.000401734	0.000484403	0.00057733	0.000466995	0.000484336	0.000422346	0.000503541	0.000479798	0.000495418	0.000383141	0.000403304	0.000466518	0.000500806	0.000541602	0.000438246	0.000520381	0.000492869	0.000513022	0.00047865	0.000320388	0.000288779	0.000405371	0.000495585	0.000426634	0.000441333	0.00061652
K00290	6.58646e-05	6.59446e-05	6.99506e-05	5.9688e-05	6.41127e-05	2.57483e-05	0.0001585	9.32435e-05	0.00012338	0.000111555	9.52066e-05	0.000105871	8.78257e-05	7.1971e-05	9.10779e-05	0.000166604	0.000101265	0.000105255	7.24124e-05	3.82473e-05	0.000180384	0.000118192	7.24291e-05	0.000169609	9.27943e-05	9.76544e-05	8.35728e-05	9.65552e-05	7.31553e-05	0.000133983	8.90438e-05	0.00010449	6.87746e-05	5.93999e-05	0.000171953	9.46022e-05	0.00019209	6.74871e-05	9.18364e-05	6.4559e-05	0.000126586	0.000111951	7.34934e-05	3.27162e-05	0.000108933	0.000169528	9.08953e-05	0.000168239	0.000149242
K00294	0.000149638	0.000146486	0.000151364	0.000143222	0.000143866	0.000286774	0.000167215	0.000263429	0.000197236	0.000256627	0.000203229	0.000206258	0.00020006	0.000224564	0.000186125	0.000227624	0.000211583	0.000258195	0.000294282	0.000285378	0.000250533	0.000267703	0.000201515	0.00012851	0.000189065	0.000221992	0.000215136	0.000159508	0.000156152	0.000219379	0.000231675	0.000243169	0.00016321	0.00016076	0.000223864	0.000253582	0.000152521	0.000206172	0.000324765	0.000152388	0.000259634	0.000223475	0.000142868	0.000217982	0.000126852	0.000222732	0.000196172	0.000143842	0.00027915
K00297	0.000749376	0.000739401	0.00073066	0.00073495	0.000748842	0.000617092	0.000587159	0.000749571	0.000672707	0.000669826	0.000709276	0.000675214	0.000689848	0.000686124	0.000718559	0.000743558	0.000726961	0.000694795	0.00071847	0.000675357	0.000754849	0.000743913	0.000711839	0.000722699	0.000703619	0.000702149	0.000694823	0.00072062	0.00070086	0.000713244	0.000727337	0.000715749	0.000804219	0.000684535	0.000766557	0.000759961	0.000619026	0.00065793	0.000697378	0.000656494	0.000747741	0.000654216	0.000829942	0.000637249	0.00053628	0.000736342	0.000632583	0.000678688	0.000755335
K00301	2.80479e-05	2.74341e-05	2.85093e-05	2.55385e-05	3.17243e-05	4.62209e-05	3.47381e-05	6.03511e-05	2.02989e-05	5.36961e-05	3.21061e-05	3.6378e-05	2.52195e-05	3.62036e-05	5.36545e-05	5.1227e-05	4.69482e-05	6.11039e-05	1.38285e-05	3.25781e-05	4.95649e-05	2.16674e-05	7.5127e-05	3.58835e-05	6.74674e-05	2.18003e-05	5.11277e-05	5.36654e-05	2.33299e-05	4.68345e-05	4.05741e-05	3.28811e-05	3.81588e-05	2.92656e-05	3.58236e-05	3.35109e-05	3.07492e-05	3.19234e-05	5.10367e-05	3.8895e-05	5.15535e-05	3.5556e-05	3.25927e-05	3.53607e-05	5.45679e-05	4.30186e-05	4.98755e-05	6.28535e-05	6.40126e-05
K00302	8.12576e-05	9.37454e-05	8.94956e-05	8.83913e-05	9.88619e-05	7.30716e-05	0.000358698	0.000131787	0.00011571	0.000125808	0.00017315	0.000141347	3.51008e-05	0.000141688	8.13677e-05	0.000252205	0.000204285	0.000106337	8.0655e-05	8.90308e-05	0.00020239	0.000169627	9.72639e-05	0.00035182	0.000106486	0.000136235	0.000174989	0.000131009	7.58393e-05	0.000252612	0.000136929	0.000143906	0.000115586	0.000131762	0.000287062	0.00014812	0.000253711	0.000105921	0.000169504	0.000143014	0.000210953	0.00012823	0.000145567	0.000102909	0.000110759	0.000213887	7.71512e-05	0.000340614	0.000104926
K00303	0.000100351	0.000112671	0.000112347	0.000108484	0.000125053	0.000103072	0.00036475	0.000141858	0.000138059	0.000137239	0.000221604	0.00015655	4.94066e-05	0.000149831	0.000107805	0.000263862	0.000220285	0.000118745	0.000108516	0.00010516	0.000211057	0.000182114	0.000124105	0.00036672	0.000136425	0.000148063	0.000198949	0.000147598	9.39389e-05	0.000265933	0.00015674	0.000155876	0.000145018	0.00014272	0.000295511	0.000169841	0.000264002	0.000135604	0.000196506	0.000170539	0.000229334	0.000146651	0.000158419	0.000116434	0.000134222	0.000225144	0.000108961	0.000361998	0.000119119
K00304	5.96481e-05	7.26197e-05	7.07589e-05	6.81518e-05	7.48842e-05	5.6221e-05	0.000350165	0.000117297	0.000105528	0.000108239	0.000157849	0.000133641	2.88328e-05	0.000128603	7.39964e-05	0.000239681	0.000193688	0.000100493	7.5001e-05	7.35403e-05	0.000191556	0.000163889	9.17989e-05	0.000336796	9.74057e-05	0.000129908	0.000162867	0.000122147	6.77874e-05	0.000236486	0.000120626	0.000133932	0.000100056	0.00011586	0.000270705	0.000137688	0.000241093	9.34599e-05	0.000155632	0.000131246	0.000190346	0.000118591	0.000128809	8.01661e-05	0.00010278	0.000204305	6.89331e-05	0.000334766	9.2688e-05
K00305	5.10635e-05	6.25703e-05	6.12068e-05	5.88785e-05	6.33749e-05	4.66934e-05	0.00033328	0.000106067	9.4618e-05	9.79372e-05	0.000150199	0.000125935	2.77267e-05	0.000107738	6.88223e-05	0.000229622	0.000182249	9.39283e-05	7.13224e-05	6.62741e-05	0.000179639	0.000156464	8.57804e-05	0.000287006	8.90343e-05	0.000119936	0.000150959	0.000107473	6.26259e-05	0.000219449	0.00010966	0.000125884	8.9407e-05	0.000102296	0.000248061	0.000131757	0.000233865	7.43479e-05	0.000149401	0.000112297	0.000164784	0.000107239	0.000117305	6.13524e-05	8.98645e-05	0.000195929	6.29112e-05	0.000312318	8.87777e-05
K00311	0.000191895	0.000200181	0.000206398	0.000206958	0.000206134	0.000274097	0.000703537	0.000203875	0.000370405	0.000277301	0.000268292	0.000351839	0.000275054	0.000248118	0.000237511	0.000333875	0.000271795	0.000287701	0.000222006	0.000150514	0.00022961	0.000286401	0.000230224	0.000370879	0.000242202	0.000291794	0.000284946	0.000283923	0.000233436	0.000360443	0.000214933	0.00026016	0.000192791	0.000257912	0.000307812	0.000250224	0.00059281	0.000255527	0.000227514	0.000383431	0.000251592	0.000283877	0.000161472	0.000173177	0.000356145	0.000270642	0.00028558	0.000481621	0.00024794
K00318	0.000129731	0.000127928	0.000137256	0.000125264	0.000122913	0.000271026	0.000158742	0.000260894	0.000171119	0.000245266	0.000195121	0.0001964	0.000162747	0.000218603	0.000177832	0.000222161	0.000190319	0.000251702	0.000289513	0.000281785	0.000244168	0.000267636	0.000193836	0.000124102	0.000176295	0.000216284	0.000204511	0.000152347	0.000140599	0.000213489	0.000223998	0.000237116	0.000154262	0.000153544	0.000218321	0.000241936	0.000143823	0.000202601	0.000315048	0.000144144	0.000254967	0.000211623	0.000132927	0.00021428	0.000121577	0.000215495	0.000188238	0.000137522	0.000270968
K00322	7.88895e-05	7.62874e-05	8.16335e-05	8.4049e-05	7.70975e-05	0.000117166	0.000181134	0.000107806	0.000164243	0.000126796	5.2769e-05	0.000108579	0.000104122	0.000111737	9.37004e-05	9.22619e-05	8.00717e-05	0.000124805	4.06681e-05	0.000103643	6.56803e-05	6.33146e-05	0.000113244	0.000124599	0.000116915	7.29657e-05	9.74065e-05	0.000105275	8.9672e-05	0.000111267	7.12789e-05	6.79635e-05	4.74027e-05	7.49681e-05	7.80684e-05	6.8951e-05	0.000130592	7.17576e-05	9.47294e-05	0.000111166	9.16905e-05	0.000103098	5.09838e-05	8.4624e-05	0.000133884	7.77284e-05	0.000121005	8.71915e-05	8.66053e-05
K00324	0.000642513	0.000641914	0.000644104	0.000637874	0.000646955	0.000660872	0.000489964	0.000670672	0.000667682	0.00064647	0.000591706	0.000648348	0.000706956	0.000642941	0.0006912	0.000639038	0.000602818	0.000589108	0.00081997	0.000619623	0.000702508	0.000738243	0.000571962	0.000683588	0.000641189	0.000840378	0.000641057	0.000662346	0.000719166	0.000539578	0.000692977	0.000660856	0.000648774	0.00069997	0.000702277	0.000636564	0.000629562	0.000689153	0.000615482	0.000715601	0.000712773	0.00056604	0.00066357	0.000687645	0.000555213	0.000672485	0.000602261	0.000643598	0.000701243
K00325	0.000455724	0.000456551	0.000449682	0.000450199	0.000448715	0.000378586	0.000325291	0.000407243	0.000402738	0.000383211	0.000435884	0.000430913	0.000431681	0.000414888	0.000451137	0.00040935	0.000406323	0.000348083	0.000513631	0.000400679	0.000469512	0.000445362	0.000368095	0.000450283	0.000382315	0.000473968	0.000425708	0.000427551	0.000488895	0.000352871	0.000447046	0.000442795	0.000443264	0.000476802	0.000445023	0.000425138	0.000371501	0.000440487	0.000384185	0.000411422	0.000452996	0.000380478	0.000498122	0.000495957	0.000332884	0.00043816	0.000378601	0.000455629	0.000404134
K00330	0.000499535	0.000507898	0.000517943	0.000507606	0.000530534	0.000782055	0.000306046	0.000537436	0.000445981	0.000590375	0.000466617	0.00040474	0.000531231	0.000562901	0.000490899	0.000447453	0.000635872	0.000559819	0.000499938	0.000669288	0.000340657	0.000506112	0.000546712	0.000525775	0.000610825	0.000591909	0.000550496	0.000502413	0.000420695	0.000583258	0.000545813	0.000365132	0.000499984	0.000487293	0.00056804	0.00047444	0.000365805	0.000520645	0.000629428	0.000580366	0.000525874	0.000465441	0.000383089	0.000561087	0.000620126	0.000420872	0.000609984	0.00036891	0.000441861
K00331	0.000478517	0.000486552	0.000496488	0.000488912	0.000511057	0.000752212	0.000298905	0.000510775	0.000442807	0.000554248	0.000457528	0.000397936	0.000538605	0.000530914	0.000479984	0.000440725	0.000599239	0.000527788	0.000491355	0.000639585	0.000332938	0.000503277	0.000532599	0.000474805	0.000589755	0.000585789	0.000536805	0.000483981	0.000415877	0.000568744	0.000530753	0.000356602	0.000480831	0.000472793	0.000536948	0.000466223	0.0003587	0.000502863	0.000607173	0.000550181	0.000505554	0.000455231	0.000371017	0.000530033	0.000591727	0.000407739	0.000601128	0.000366724	0.000431796
K00332	0.000448693	0.000458458	0.000461806	0.000455204	0.000477636	0.000699613	0.000283775	0.000473608	0.00036657	0.000497095	0.000439219	0.000372458	0.000472754	0.000494128	0.000448585	0.000417943	0.000542466	0.000492727	0.00047269	0.000601976	0.00031452	0.00047999	0.000506312	0.00044662	0.000546053	0.000550234	0.000504289	0.000454136	0.000368736	0.000549814	0.000506555	0.000330531	0.000431357	0.000426757	0.000512886	0.000430354	0.000340691	0.00047682	0.000572531	0.000516007	0.000482865	0.00039797	0.000342188	0.000501926	0.000496047	0.000379529	0.000542751	0.000352192	0.000414199
K00333	0.000456908	0.000465206	0.000472901	0.000465066	0.000488703	0.00072733	0.000294124	0.000489981	0.000402275	0.000513112	0.000444908	0.000385996	0.000519654	0.000502416	0.000458225	0.000427402	0.000583239	0.000501889	0.000480047	0.000606528	0.000327115	0.000488495	0.000518349	0.000456056	0.000572232	0.000556217	0.000521189	0.000462501	0.000392685	0.000560261	0.000519641	0.000340024	0.000460124	0.000449475	0.000526133	0.000450932	0.000347796	0.000487462	0.000593227	0.000524916	0.000494353	0.000411179	0.00035923	0.000505704	0.000503755	0.000393265	0.000558974	0.000357272	0.000422744
K00334	0.000458684	0.000463446	0.00047246	0.000472794	0.000488112	0.000556304	0.000293821	0.000457089	0.000419599	0.000511419	0.000401097	0.000339482	0.000452033	0.000429064	0.000426472	0.000412147	0.000522536	0.000498787	0.000489448	0.000469747	0.000327386	0.000478572	0.000474905	0.000448296	0.000541868	0.000558899	0.000473127	0.000454136	0.000369286	0.000482577	0.000452164	0.000338579	0.000487486	0.000403772	0.000502341	0.000427496	0.000348409	0.000434326	0.000511331	0.000523852	0.000432748	0.000406752	0.000425693	0.000365545	0.000548451	0.000377653	0.000550898	0.000406539	0.000391027
K00335	0.000509229	0.000510979	0.000526907	0.000522325	0.000539757	0.000632053	0.000351375	0.000555694	0.000458477	0.00060484	0.000453866	0.000413279	0.000524447	0.000491729	0.000505358	0.000498281	0.000638468	0.000578359	0.000517922	0.000530831	0.000425026	0.000522447	0.000531769	0.000496844	0.00062771	0.000599062	0.000538517	0.000522972	0.000420351	0.000531655	0.000548299	0.000396568	0.000522835	0.000455555	0.000594604	0.000490231	0.000398024	0.000494392	0.000604651	0.000577042	0.000542819	0.000477507	0.00044444	0.000423951	0.000593282	0.000469922	0.000619831	0.000390058	0.000509205
K00336	0.000422421	0.000427576	0.000432489	0.000434817	0.000447535	0.000513154	0.000268706	0.000422458	0.000389382	0.000470141	0.000387496	0.000324833	0.000434999	0.000403183	0.000405917	0.000382104	0.000495869	0.000459542	0.000474393	0.000433417	0.000298947	0.000467502	0.000463768	0.000424891	0.000503132	0.00054377	0.000441395	0.000425921	0.000355178	0.000455584	0.000426284	0.000314709	0.000445926	0.000381522	0.000481185	0.000406061	0.000323663	0.000406883	0.000486777	0.000497989	0.000407976	0.000385833	0.000360437	0.000336078	0.000497602	0.000351185	0.000532407	0.000350125	0.000370245
K00337	0.000495834	0.000501736	0.000513534	0.000504809	0.00052655	0.000750243	0.000303262	0.000513455	0.000444857	0.000568078	0.00045622	0.000400922	0.000540301	0.000531423	0.000479913	0.000441125	0.000620012	0.000542937	0.000498576	0.00062609	0.00033673	0.000504965	0.000534467	0.00050088	0.000598055	0.000589296	0.000539016	0.000489865	0.000417942	0.000575335	0.00053397	0.000359491	0.000497692	0.000464508	0.000546884	0.00047051	0.000359373	0.000508744	0.000606506	0.000554769	0.000513022	0.000456731	0.000403326	0.000529278	0.000597677	0.000409414	0.000607575	0.00036826	0.000435127
K00338	0.000493244	0.000502396	0.00051493	0.000502601	0.000526182	0.000754732	0.000296666	0.000519759	0.00043884	0.000575628	0.000458051	0.000394535	0.000519654	0.000544581	0.000479275	0.000433198	0.000600643	0.000546689	0.000493331	0.000661623	0.000332667	0.00049511	0.000520355	0.000492933	0.000598835	0.000588677	0.000539943	0.000488873	0.000398535	0.00056608	0.000528268	0.000348141	0.000497914	0.000471658	0.000549655	0.000455648	0.000352452	0.000509024	0.00061474	0.000570659	0.000500528	0.00045823	0.000392604	0.0005459	0.000614446	0.000410687	0.000608	0.000360817	0.000427306
K00339	0.000463642	0.000469314	0.000477898	0.000473015	0.000495933	0.000621344	0.000291098	0.000504254	0.000441352	0.000544229	0.00042516	0.00037343	0.000508003	0.000463232	0.000464178	0.000433664	0.000591379	0.000525046	0.000494352	0.000502246	0.000332261	0.000501455	0.000527065	0.000467541	0.000591599	0.000575198	0.000505002	0.000477176	0.000410991	0.000495969	0.00049091	0.000350411	0.000491702	0.000456691	0.000527823	0.000454719	0.000351594	0.000447627	0.000565558	0.000545992	0.00046075	0.000422674	0.000393456	0.000400226	0.000561569	0.000401038	0.000591209	0.00036572	0.000419703
K00340	0.000462902	0.000470854	0.00048047	0.000471396	0.000494531	0.000645597	0.000292429	0.00051418	0.000436658	0.000554813	0.000426076	0.000373013	0.000512722	0.000481115	0.000467864	0.00043	0.000597836	0.000537599	0.000494352	0.000527478	0.000334292	0.00048863	0.000535782	0.000483931	0.000599403	0.000567221	0.00050272	0.000483485	0.000412023	0.000500596	0.000490691	0.000354951	0.00049429	0.000467916	0.000536543	0.000455577	0.000355943	0.000454978	0.000572086	0.000570127	0.000467715	0.000428671	0.000378615	0.000421609	0.000581313	0.000406533	0.000592485	0.000365661	0.000419848
K00341	0.000482365	0.000492714	0.000502439	0.000490899	0.000514303	0.000774181	0.000302173	0.000521642	0.000443931	0.000571606	0.000461647	0.000400783	0.000520318	0.000549742	0.000484308	0.000444056	0.000610608	0.000531972	0.000498235	0.000657151	0.00033612	0.000503817	0.000530386	0.000516338	0.000594721	0.000583244	0.000546361	0.000487101	0.000416634	0.00057856	0.000534409	0.000358528	0.000476394	0.000488295	0.000553914	0.000468652	0.000362497	0.000515324	0.000614962	0.000559888	0.000520058	0.000456588	0.000369952	0.00054726	0.000600247	0.000411625	0.000599427	0.000367315	0.000435127
K00342	0.000535797	0.000543181	0.00055887	0.000544331	0.000569268	0.000864339	0.000327349	0.000608148	0.000464296	0.000652891	0.0004982	0.000451254	0.000604604	0.000609646	0.000553414	0.00049042	0.000719943	0.000619407	0.000520443	0.000737958	0.000378102	0.000524135	0.000628826	0.000558616	0.000697518	0.000615498	0.000610894	0.00054821	0.000462812	0.000631564	0.000590774	0.000386388	0.000530156	0.000535	0.000611569	0.000509237	0.000385345	0.000554109	0.000694485	0.000608956	0.000574627	0.000503996	0.000422001	0.00060355	0.000669082	0.000466169	0.000676224	0.000378598	0.000504136
K00343	0.000487324	0.000493887	0.00050435	0.000495241	0.00051659	0.000752212	0.000300478	0.000511427	0.000443071	0.000565679	0.000455305	0.000398284	0.000538237	0.000535057	0.000476015	0.000438594	0.000600432	0.000536805	0.000496192	0.000639505	0.000334428	0.000500307	0.000530317	0.000505722	0.000594579	0.000587027	0.000538659	0.000483343	0.000415533	0.000572671	0.000529145	0.00035557	0.000490371	0.000471324	0.00054587	0.000465008	0.000356984	0.000507694	0.000603464	0.000553173	0.000510221	0.000454303	0.000399207	0.000531393	0.00059957	0.000408141	0.00059716	0.000366606	0.000430854
K00344	0.000587675	0.000595775	0.000595903	0.000585693	0.000605197	0.000550399	0.000623773	0.00056859	0.000640903	0.000574993	0.000656572	0.000611692	0.000547233	0.000580276	0.000618479	0.00063764	0.000660854	0.000504847	0.000587337	0.000495778	0.000576835	0.000649481	0.00056366	0.000824514	0.00061345	0.000561306	0.000612891	0.000589185	0.000623162	0.000623712	0.000577468	0.000557947	0.000596934	0.000693422	0.000681054	0.000586119	0.000605979	0.000591913	0.000571196	0.000639606	0.000611031	0.000521203	0.000640706	0.000601208	0.000508692	0.000653924	0.000644415	0.000719743	0.000509784
K00346	0.000132173	0.000127855	0.000140563	0.000134905	0.000134644	0.000191577	0.000314277	0.000260242	0.000346999	0.000250629	0.000158503	0.000250203	0.000308164	0.000165606	0.000201718	0.000267193	0.000181828	0.000274859	0.000150683	9.94111e-05	0.000307411	0.000214514	0.000178617	0.000148687	0.000221841	0.000167869	0.000201801	0.000198002	0.000209625	0.00018229	0.000191978	0.000260435	0.000164689	0.000129424	0.000196895	0.000239221	0.000297507	0.000171868	0.000232113	0.000173731	0.000234432	0.00024268	0.000166017	9.31619e-05	0.000156536	0.000262199	0.000188521	0.000214789	0.000330708
K00347	0.000133653	0.000129542	0.000143061	0.000136598	0.000136488	0.000192522	0.00031579	0.000260386	0.000347462	0.000251758	0.000159092	0.000250481	0.000308385	0.000166115	0.000202143	0.000267193	0.000181828	0.000275941	0.000150751	0.000100609	0.000307411	0.000215729	0.000178755	0.000149184	0.000222408	0.000168419	0.000202158	0.00019864	0.000209762	0.000182711	0.000192124	0.000261192	0.000166686	0.000129624	0.000196962	0.000239364	0.000297569	0.000173128	0.000232632	0.000174662	0.00023515	0.000243394	0.000167153	9.3993e-05	0.000157686	0.000262199	0.000188663	0.000215084	0.00033078
K00348	0.000133357	0.000128955	0.00014262	0.000136156	0.000135898	0.000191262	0.000314458	0.000260242	0.000347263	0.000250911	0.000158634	0.000249995	0.000308091	0.000165897	0.00020186	0.000267393	0.000181828	0.000275364	0.000150751	9.9491e-05	0.000307614	0.000215054	0.000178755	0.000148749	0.000221273	0.000167938	0.000202229	0.000198498	0.000209762	0.000181869	0.000192124	0.000260848	0.00016639	0.000129624	0.000196895	0.000239221	0.000298243	0.000172638	0.000232113	0.000174462	0.000234719	0.000242538	0.000167508	9.38419e-05	0.000157009	0.0002624	0.000188592	0.000215202	0.000330998
K00349	0.000133357	0.000128882	0.000142546	0.000136156	0.000135898	0.000192207	0.000314277	0.000260386	0.000347263	0.000251264	0.000158634	0.000250203	0.000308091	0.000165751	0.00020186	0.000267193	0.000181828	0.000275581	0.000150751	9.95708e-05	0.000307343	0.000214919	0.000178755	0.000148687	0.000222337	0.000167938	0.000202015	0.000198569	0.000209762	0.00018243	0.000192124	0.000260779	0.00016639	0.000129624	0.000196895	0.000239221	0.000297507	0.000172638	0.000232113	0.000174462	0.000234647	0.000242752	0.000167153	9.38419e-05	0.000157483	0.000262199	0.000188663	0.000214789	0.00033078
K00350	0.000133357	0.000128882	0.000142546	0.000136156	0.000135898	0.000192207	0.000314277	0.000260386	0.000347263	0.000251264	0.000158634	0.000250203	0.000308091	0.000165751	0.00020186	0.000267193	0.000181828	0.000275581	0.000150751	9.95708e-05	0.000307343	0.000214919	0.000178755	0.000148687	0.000222337	0.000167938	0.000202015	0.000198569	0.000209762	0.00018243	0.000192124	0.000260779	0.00016639	0.000129624	0.000196895	0.000239221	0.000297507	0.000172988	0.000232113	0.000174462	0.000234647	0.000242752	0.000167153	9.38419e-05	0.000157483	0.000262199	0.000188663	0.000214789	0.00033078
K00351	0.000127807	0.00012404	0.000137329	0.000132697	0.00013007	0.000183939	0.000312885	0.000249302	0.000345941	0.000244067	0.000156018	0.000246107	0.000305952	0.000161317	0.000194985	0.000262796	0.000171161	0.000265553	0.000149321	9.23046e-05	0.00030152	0.000213974	0.00017412	0.000144776	0.000207156	0.000164981	0.000196097	0.000190417	0.000207216	0.000177242	0.00018496	0.000257683	0.000164172	0.000126016	0.000192433	0.000236863	0.00029665	0.000170678	0.000224027	0.000167946	0.00022639	0.000239682	0.000165094	8.40195e-05	0.000145582	0.000254762	0.00018087	0.00021408	0.000326363
K00356	0.000138094	0.000153162	0.000156875	0.00014933	0.000153088	0.00033709	0.000172662	0.000175764	0.000178326	0.000200602	0.000187732	0.000162937	0.000142542	0.000245501	0.000150757	0.000195315	0.000256426	0.000181869	0.000268668	0.000277553	0.000169211	0.000261156	0.000141814	0.00030023	0.000186227	0.000310637	0.00023225	0.000154545	0.000151403	0.000275748	0.000223487	0.000146658	0.000138215	0.000212142	0.000272056	0.000176986	0.000176532	0.000240195	0.000215274	0.000231109	0.000240248	0.000155504	0.00013172	0.00027397	0.000213132	0.000185208	0.00017081	0.000249996	0.000134036
K00362	0.000154079	0.000162991	0.000168557	0.000178475	0.0001584	0.000206537	0.000515685	0.000149393	0.000397779	0.00021923	0.000175243	0.000250967	0.000249761	0.000168223	0.000173721	0.00023635	0.000164915	0.000237129	0.000144007	0.00011027	0.000172258	0.000185826	0.000213413	0.000228773	0.000200487	0.000204318	0.000199947	0.000208565	0.000202192	0.000274837	0.000153304	0.000191715	0.00013681	0.000198712	0.000174319	0.000190419	0.000449109	0.000208482	0.000154668	0.000300389	0.000170672	0.000265599	0.000129022	0.000114091	0.000352155	0.000176832	0.000228336	0.000366665	0.000160466
K00363	0.000149712	0.000156756	0.000156801	0.000158898	0.000154785	0.00026638	0.000268403	0.000258865	0.00025529	0.000291977	0.000222977	0.000215074	0.000199101	0.000214096	0.000260618	0.00026706	0.000268145	0.000281496	0.000152795	0.000222697	0.000198869	0.000175162	0.000329909	0.000251744	0.000292288	0.000194346	0.000262912	0.0002304	0.000190493	0.000222183	0.000197972	0.0001772	0.000132447	0.000259716	0.000236233	0.000178987	0.000298978	0.000219473	0.000311635	0.000286958	0.00021921	0.000232756	0.000114962	0.000187533	0.00035459	0.000242499	0.000337227	0.000274039	0.000244971
K00372	8.76221e-05	9.38922e-05	9.58882e-05	9.35431e-05	9.33286e-05	0.000134253	0.000238023	0.000137221	0.00020127	0.000187901	0.000170404	0.000165992	0.00014468	0.000123732	0.000171879	0.000205907	0.000191723	0.000188578	0.000119143	8.9989e-05	0.000150997	0.000135404	0.000191346	0.000179914	0.000185518	0.000139123	0.000171567	0.000144124	0.000135231	0.000160766	0.000128156	0.000128567	8.08287e-05	0.000160827	0.000172899	0.000128256	0.000258122	0.000154646	0.000206446	0.000192946	0.000138792	0.000176495	7.66177e-05	9.11219e-05	0.000214282	0.000173683	0.000251007	0.000249287	0.000166549
K00375	0.000315558	0.000323341	0.000307797	0.000315736	0.000300422	0.000158269	0.000490328	0.000243868	0.000191153	0.000220006	0.000458247	0.000352464	0.00015493	0.000275598	0.000313847	0.000307029	0.000252777	0.000218733	0.000313764	0.000260545	0.000330636	0.000239421	0.000318079	0.000344432	0.000212902	0.000219379	0.000264766	0.000299945	0.000316639	0.000266354	0.000292426	0.000334108	0.000308524	0.000366154	0.000285304	0.000300312	0.000350859	0.000332465	0.000189904	0.000303048	0.000311331	0.000360272	0.000382307	0.000352852	0.000369601	0.000315537	0.000176406	0.000447654	0.000206738
K00376	5.60219e-05	5.97829e-05	5.99577e-05	5.4389e-05	5.54807e-05	0.000106694	0.000227916	0.000135047	0.000142423	0.000112261	0.000101746	0.000130378	8.19264e-05	0.000128675	9.76696e-05	0.00015921	0.000151441	0.000159289	0.000238423	8.6316e-05	0.000151132	0.000253664	0.000123967	0.00011895	0.000122094	0.0002288	0.000121865	0.000129945	0.000127248	0.000103134	0.000123916	0.000154294	7.48386e-05	9.64162e-05	0.000148769	0.000137831	0.00017935	0.000113482	0.000136048	0.000145141	0.000132761	0.000161644	7.18602e-05	6.01435e-05	0.000188925	0.000139844	0.000118738	0.000183539	0.000144608
K00380	0.000126771	0.000123527	0.00012403	0.000124822	0.000114503	0.000115198	0.000184523	0.000112226	0.000185004	0.000129195	6.637e-05	0.000134682	0.000183984	0.000107375	9.35586e-05	0.000118575	5.77555e-05	0.00014587	6.44422e-05	6.98673e-05	0.000115381	9.66595e-05	0.000133651	0.000128696	0.000164873	0.000133621	0.000126144	0.000139658	0.000139773	0.000167076	0.000103446	0.000112195	9.16995e-05	6.74178e-05	8.97617e-05	9.90322e-05	0.000221553	0.000113832	9.07237e-05	0.000152654	8.95364e-05	0.000140939	7.0014e-05	6.0899e-05	0.000202719	0.000116124	0.000123555	0.000127538	0.000124912
K00381	0.000258944	0.000263045	0.000267826	0.000268559	0.000270247	0.00031583	0.00036941	0.000256257	0.000388853	0.000283651	0.000274504	0.000276237	0.000338472	0.000286794	0.00027614	0.000310626	0.000273268	0.000273849	0.000240671	0.000186206	0.000251684	0.000282013	0.000282176	0.000364485	0.00027817	0.000343854	0.00030042	0.000302426	0.000276724	0.00036472	0.000266035	0.000252799	0.000253727	0.000268803	0.000317884	0.000286665	0.000406661	0.000291231	0.000263714	0.000380306	0.000286201	0.000246393	0.000216504	0.00021496	0.000258775	0.000281966	0.000260501	0.000368614	0.000280092
K00382	0.00116928	0.00116822	0.00117446	0.0011853	0.00119468	0.00121505	0.00114406	0.00134084	0.00114242	0.00124933	0.00123448	0.00112473	0.00111718	0.00117974	0.00124624	0.00125976	0.00132999	0.0012839	0.00119681	0.00106789	0.00120141	0.00123146	0.00129044	0.00122917	0.00128557	0.00124	0.00126115	0.00124742	0.00115762	0.00120564	0.00126277	0.0012177	0.00125769	0.00117604	0.00133548	0.00129928	0.00112363	0.00116737	0.00137606	0.00126558	0.00130822	0.00118127	0.00117327	0.00101866	0.00111293	0.00123173	0.00126148	0.00114353	0.00129843
K00383	0.00046416	0.000464399	0.000456736	0.000462417	0.000452847	0.000342602	0.000482884	0.000357832	0.000536896	0.000351812	0.000403843	0.000451323	0.000410296	0.000437569	0.000422857	0.000398225	0.000379867	0.000356019	0.000436586	0.0003475	0.000423942	0.000482487	0.000332468	0.000521243	0.000359117	0.000451067	0.000415368	0.000429394	0.000486762	0.000478581	0.000396603	0.000462881	0.000453913	0.00044727	0.000418866	0.000417136	0.000454255	0.000397362	0.000317792	0.000427246	0.00039656	0.000389117	0.00050998	0.000453116	0.000369939	0.000434207	0.000338148	0.000463544	0.000379007
K00384	0.00107056	0.00105746	0.00106733	0.00105731	0.00107575	0.00121859	0.00109473	0.00136873	0.00120544	0.0012626	0.00123566	0.0011173	0.00109181	0.00120926	0.00119578	0.00128847	0.00130711	0.00130295	0.00135295	0.00114343	0.00133162	0.00135188	0.0012535	0.00104019	0.00119036	0.00122371	0.00124204	0.00118156	0.00112541	0.00111218	0.00124164	0.00136415	0.0012148	0.00116922	0.00126099	0.00134787	0.00106991	0.00118852	0.00148222	0.00114737	0.00130765	0.00126502	0.00109892	0.0010479	0.0011278	0.00127454	0.0012527	0.00107755	0.00141197
K00389	5.00275e-05	4.56257e-05	5.01117e-05	4.33493e-05	4.8767e-05	6.0473e-05	0.000102883	0.000135192	0.000111148	0.000103864	9.0237e-05	8.85846e-05	5.30936e-05	6.8118e-05	8.59747e-05	0.000120973	9.61421e-05	0.000128123	8.66496e-05	4.69508e-05	0.000144361	0.000135674	0.000113867	7.58645e-05	0.000115354	7.41348e-05	9.63369e-05	8.38655e-05	6.5654e-05	0.000115193	6.67463e-05	7.79379e-05	5.17659e-05	5.87317e-05	9.03025e-05	9.09581e-05	6.68886e-05	5.01953e-05	9.99963e-05	6.38941e-05	7.5966e-05	7.24686e-05	3.83444e-05	4.30676e-05	5.84221e-05	0.000125103	9.42251e-05	9.42211e-05	0.000129691
K00390	0.000667082	0.000655044	0.000659314	0.000655391	0.00065153	0.000680085	0.000584677	0.000666181	0.000660937	0.000632076	0.000631071	0.000661121	0.000631667	0.000673547	0.000644917	0.000627314	0.000634117	0.000634269	0.000684341	0.000662741	0.0006545	0.000692614	0.00063685	0.000581711	0.000616784	0.000662812	0.00064448	0.000638314	0.000659361	0.000660801	0.000663734	0.000656591	0.000631913	0.000619656	0.000603864	0.000675005	0.000579824	0.000645678	0.00063833	0.000583225	0.000653968	0.000651003	0.00063183	0.000708046	0.000595648	0.0006361	0.000610834	0.000589488	0.000671698
K00392	0.000345678	0.000331777	0.000327269	0.000326113	0.000319752	0.000281341	0.000175264	0.000305016	0.000179781	0.000242373	0.000320014	0.000296508	0.000183394	0.000335138	0.000316753	0.000247542	0.000272847	0.000256391	0.000240739	0.00041074	0.000307885	0.000222479	0.000313929	0.000182832	0.000232411	0.00019022	0.000277174	0.000283923	0.000318635	0.000225128	0.000324374	0.000343119	0.000311187	0.000303213	0.000223593	0.000297883	0.000129306	0.00028752	0.000289604	0.0001482	0.000313916	0.000364271	0.000370307	0.000449867	0.000348234	0.000286456	0.000288768	0.00016759	0.000293922
K00404	0.000253246	0.000260404	0.000265107	0.000265836	0.000266558	0.000315751	0.000370499	0.00025191	0.000384886	0.000283933	0.000270711	0.000274918	0.00033567	0.000285194	0.00027295	0.00030543	0.000270321	0.000278971	0.000238763	0.00018445	0.000251752	0.000282958	0.000267303	0.000361877	0.000274339	0.000358295	0.000301276	0.000310012	0.000272182	0.000365982	0.000263184	0.000249154	0.000249807	0.000271676	0.000312544	0.000283592	0.000405436	0.000295641	0.000263566	0.00038516	0.000283041	0.00028252	0.000221971	0.000205062	0.000331667	0.000277745	0.000267231	0.000369264	0.000274733
K00405	0.000227196	0.000238838	0.000243945	0.000245376	0.000244794	0.000308428	0.000367352	0.000239014	0.000379331	0.000277865	0.000264826	0.000262491	0.000329549	0.000275017	0.000265579	0.000297436	0.000264286	0.000273994	0.000236379	0.000180457	0.000244439	0.000276208	0.00024565	0.000356104	0.000267883	0.000354238	0.000290865	0.000278252	0.00026647	0.000357218	0.000255215	0.000243444	0.000236718	0.000266531	0.00030396	0.000274232	0.000396677	0.00028591	0.000255629	0.000379974	0.000275071	0.000272596	0.000217285	0.000200604	0.000325717	0.000270508	0.000264468	0.000365543	0.000263799
K00406	0.000352412	0.000351215	0.000351516	0.000356435	0.000358928	0.000435516	0.000517138	0.000473318	0.000541789	0.000467248	0.000421498	0.00043119	0.000473049	0.00041307	0.00041506	0.000515334	0.000420148	0.000479669	0.000513631	0.000283941	0.000489961	0.000538984	0.000428487	0.000459347	0.000415233	0.000551266	0.000448384	0.000441942	0.000397778	0.000488607	0.000423652	0.000464601	0.000387356	0.000395086	0.0004774	0.000498162	0.000536395	0.000426065	0.00047743	0.000482763	0.000473387	0.000451661	0.000340271	0.000272157	0.000388872	0.000470123	0.00038271	0.000501233	0.000534984
K00407	0.000115744	0.000128588	0.000136668	0.000129606	0.000129701	0.000159214	0.000205947	0.000148161	0.000314864	0.000200884	0.000222781	0.000181057	0.000232506	0.000154629	0.000160184	0.000234618	0.000195512	0.000165853	0.000194894	0.000102605	0.00019765	0.000217484	0.000150807	0.000258759	0.00017892	0.000228731	0.000189608	0.000145471	0.000182647	0.000274066	0.000149722	0.000158077	0.00011492	0.000194904	0.000235016	0.000183417	0.000263328	0.000182509	0.00015222	0.000230444	0.000167082	0.00017114	0.000116382	0.000107367	0.000207114	0.000213284	0.000178178	0.000288571	0.00016749
K00411	0.000264938	0.000278522	0.000281125	0.00029189	0.000288987	0.000374177	0.000409655	0.000292554	0.00042231	0.00031378	0.000289478	0.00028547	0.000357866	0.000342408	0.000310232	0.000338871	0.000303655	0.000320236	0.000272347	0.000216628	0.000289196	0.000311646	0.000291446	0.00045171	0.000308747	0.000452924	0.000344132	0.000329862	0.000319736	0.000402791	0.000310849	0.000298131	0.00028804	0.000309694	0.000354653	0.000309601	0.000446721	0.000353047	0.000297986	0.000458429	0.000330071	0.000308723	0.000260813	0.000258254	0.000379541	0.000304146	0.000291177	0.0004587	0.000301526
K00412	0.000274115	0.000283804	0.000295674	0.000291522	0.00028729	0.000487249	0.000385811	0.000291178	0.000395465	0.000349625	0.00031583	0.000308172	0.00035794	0.000365889	0.000310445	0.000325082	0.000292637	0.000324853	0.000254704	0.000353648	0.000258184	0.000288088	0.000306942	0.000387021	0.000300801	0.000378583	0.00034784	0.000314691	0.000287391	0.000460352	0.000326055	0.000265319	0.000261861	0.000305685	0.000338499	0.000303885	0.000417196	0.00038014	0.00032024	0.000418271	0.000351899	0.000327786	0.000228149	0.00036003	0.000390968	0.00029644	0.00029231	0.000373045	0.000307753
K00413	0.000221571	0.000230916	0.000234761	0.000239267	0.000237933	0.000317562	0.000371649	0.00025191	0.000347329	0.000284709	0.000266592	0.000264504	0.000325493	0.000277343	0.000273234	0.00030503	0.000270321	0.000283877	0.00023924	0.000188043	0.00024647	0.000276613	0.0002415	0.000361877	0.00026987	0.000355269	0.00029714	0.000284278	0.000264336	0.000364229	0.000264865	0.000245439	0.000231763	0.000268669	0.000310381	0.000276161	0.000396615	0.000293051	0.000262527	0.000383631	0.000280672	0.000279593	0.000206704	0.0002102	0.000326122	0.000275534	0.000258517	0.000366547	0.000274661
K00425	0.000519072	0.000513986	0.000509787	0.000523356	0.000506778	0.000390397	0.000495411	0.000450713	0.000481289	0.000460333	0.000470671	0.000515401	0.000531157	0.000445639	0.000499546	0.000484825	0.000381481	0.000446628	0.000393261	0.000396606	0.000514473	0.000417755	0.000461485	0.000502618	0.000470357	0.00045148	0.000457368	0.000480224	0.00053583	0.000476267	0.000486889	0.000484343	0.000513074	0.000503596	0.000439751	0.000440929	0.000539458	0.000482071	0.000376247	0.000465476	0.00047468	0.000485718	0.000566928	0.000497695	0.000496047	0.00050242	0.00041374	0.000495621	0.000481326
K00426	0.000519146	0.000514206	0.000510081	0.000522914	0.000507073	0.000389925	0.000487241	0.000450786	0.00048076	0.00045998	0.000470475	0.000513666	0.000531231	0.00044244	0.000498838	0.000480161	0.000380077	0.00044634	0.000392921	0.000396766	0.0005119	0.000415663	0.000460931	0.000498458	0.000471066	0.000451342	0.000455871	0.0004759	0.000534729	0.000470238	0.000486378	0.000481316	0.000512704	0.000499253	0.00043671	0.000439071	0.000531618	0.000481021	0.000374615	0.000464147	0.000473818	0.000483362	0.000565366	0.000493992	0.000494356	0.000498065	0.000414236	0.000482861	0.000480674
K00428	0.000600996	0.000590347	0.00059796	0.000597322	0.000597156	0.000642841	0.000973695	0.000967284	0.000665169	0.000889973	0.000706203	0.000756648	0.000641179	0.00064076	0.000748044	0.00104706	0.000662539	0.000795649	0.000524802	0.00052085	0.00117073	0.000665479	0.000776313	0.00075312	0.000697518	0.000740867	0.000737751	0.000754719	0.00059061	0.000739746	0.000926552	0.000945986	0.000593754	0.000608097	0.00102543	0.000795759	0.00094667	0.000717156	0.000867698	0.000733951	0.00114301	0.000828855	0.000611877	0.000494748	0.000678751	0.000976295	0.000620469	0.000764402	0.00114672
K00432	0.000381792	0.000379896	0.000389872	0.000395222	0.000398546	0.00047528	0.000508241	0.000525482	0.000588337	0.000552767	0.000491399	0.00047819	0.000533001	0.000427828	0.000536474	0.000542846	0.000452008	0.000519275	0.000453548	0.000313165	0.000546094	0.000497945	0.000553837	0.000486849	0.00053002	0.00057341	0.000455728	0.000457397	0.000427439	0.000479983	0.000478117	0.000493423	0.000353339	0.000438517	0.000528702	0.000466223	0.000625029	0.000497683	0.000470012	0.000570061	0.000527956	0.000454303	0.000302707	0.000326936	0.000449931	0.000514683	0.000565847	0.000512398	0.000635058
K00441	0.00025776	0.000250355	0.000236157	0.000241622	0.000237269	2.42522e-05	6.84474e-05	0.000102372	3.68289e-05	6.48446e-05	0.00014536	0.000156967	8.39174e-05	0.000146123	0.000154443	8.17367e-05	0.000118107	6.9328e-05	0.000114375	0.000169997	0.000149372	7.47221e-05	0.000118917	0.000116839	7.78252e-05	5.85926e-05	0.000119155	0.000144833	0.000204394	5.20227e-05	0.000137148	0.000167364	0.000238788	0.00018154	8.04341e-05	0.000126898	3.6997e-05	0.000117682	5.8529e-05	4.78042e-05	9.93732e-05	0.00013744	0.000324933	0.000245787	0.000101157	0.000115721	0.000132411	0.00012872	7.10367e-05
K00449	6.92688e-05	6.97589e-05	7.24488e-05	6.80046e-05	7.43678e-05	0.000132836	9.64073e-05	0.000145987	9.46841e-05	0.000129971	0.000159811	8.17811e-05	6.61458e-05	0.000125986	0.000128643	0.000157611	0.0001826	0.000140604	7.24805e-05	8.20042e-05	0.000134814	7.51946e-05	0.000188579	0.000185316	0.000127982	6.74641e-05	0.000157947	0.000114278	8.64375e-05	0.000111057	0.000123696	0.000102289	0.000114181	0.00013537	0.000158502	0.000151478	7.96293e-05	0.000104311	0.000183079	9.12868e-05	0.000161984	0.000113951	9.57899e-05	8.38684e-05	8.37113e-05	0.000141184	0.000109953	0.000148214	0.000146201
K00451	0.000102127	0.000104895	0.000108012	0.000105466	0.000103067	0.000125907	0.000258478	0.000287555	0.00022904	0.000260719	0.000268292	0.000226391	0.000191358	0.000164516	0.000207459	0.00033987	0.000239303	0.000247085	0.000338424	0.000146202	0.000355012	0.000350931	0.000250216	0.000220764	0.000216662	0.000261466	0.00023282	0.000173261	0.000171155	0.000230877	0.000212009	0.000281897	0.000160696	0.000190561	0.000286453	0.000289023	0.000276008	0.000170748	0.000322688	0.000159436	0.000245776	0.000219476	0.000159271	8.77974e-05	9.12845e-05	0.000325856	0.000186821	0.00029182	0.000333894
K00453	0.000100573	9.92469e-05	9.90477e-05	9.84742e-05	0.00010078	9.40954e-05	0.000224708	0.000242129	0.000227387	0.000245337	0.000266134	0.000189874	0.000161714	0.000142997	0.000198883	0.000290708	0.000199512	0.000202285	0.000230316	8.5278e-05	0.00030003	0.000240569	0.000227595	0.000192703	0.000180197	0.000148132	0.000176915	0.000145542	0.000165855	0.000185585	0.000172751	0.000247434	0.000139916	0.000188222	0.000245155	0.000251225	0.000244646	0.000171588	0.000272245	0.000146804	0.000212389	0.000182207	0.000132217	6.14279e-05	5.32831e-05	0.00029577	0.000182712	0.000219456	0.000292764
K00457	0.00034775	0.000349382	0.000336894	0.000338993	0.000327056	0.000185907	0.000426177	0.000390435	0.000312748	0.000361055	0.000505393	0.000433412	0.000303666	0.000319871	0.000403649	0.000420408	0.000355726	0.000322689	0.000546669	0.000329694	0.000495988	0.000443067	0.000419217	0.000368706	0.000308392	0.000327899	0.00035169	0.000336313	0.000400255	0.000302812	0.00036429	0.000461092	0.000384546	0.000446601	0.000368037	0.000437857	0.000391286	0.000362148	0.000367716	0.000286427	0.000364177	0.0003944	0.000444937	0.000350736	0.000235649	0.000462082	0.000319232	0.000446118	0.000400369
K00459	0.000169028	0.00018397	0.000174142	0.000174943	0.000185034	0.00022953	0.000525126	0.000249954	0.000284185	0.000341651	0.000429999	0.000290052	0.000186491	0.0002495	0.000258916	0.000343268	0.000328778	0.000292895	0.000376708	0.000132468	0.000249246	0.000329803	0.000309847	0.000402541	0.000249225	0.000322466	0.000277102	0.000263932	0.000261171	0.000320269	0.000209231	0.00031636	0.000199299	0.000342301	0.000328698	0.000292024	0.000411255	0.000303482	0.000242128	0.000370666	0.000255757	0.000291659	0.000198752	0.000151039	0.000361554	0.000306424	0.000333684	0.000483038	0.000222162
K00480	3.25623e-05	4.07844e-05	4.01922e-05	3.61366e-05	3.99137e-05	2.20475e-05	0.000136713	7.96229e-05	9.88497e-05	9.05284e-05	0.000174327	9.10144e-05	6.72519e-05	7.75688e-05	8.93769e-05	0.000175064	0.00014281	7.56044e-05	0.000106813	5.0544e-05	0.000136168	0.000128722	8.23215e-05	0.000179356	9.11626e-05	9.55913e-05	9.66934e-05	6.76312e-05	7.21918e-05	0.000124798	7.90282e-05	8.7018e-05	4.00076e-05	0.000114991	0.000179794	0.000100461	0.000187496	9.28298e-05	0.000114536	0.000107842	8.84594e-05	6.34725e-05	5.85817e-05	4.21609e-05	5.61907e-05	0.000162359	7.44591e-05	0.000207464	0.000100509
K00481	2.59758e-05	3.38892e-05	3.07136e-05	2.98808e-05	3.20195e-05	2.56695e-05	5.69487e-05	5.9844e-05	8.65513e-05	5.87764e-05	0.000130778	3.66557e-05	3.42159e-05	4.42004e-05	6.68377e-05	8.60001e-05	9.10192e-05	4.25635e-05	8.6309e-05	4.01637e-05	7.20451e-05	6.51371e-05	7.24291e-05	0.000112245	6.61195e-05	6.34066e-05	6.15387e-05	4.79941e-05	5.16148e-05	6.00855e-05	6.32371e-05	5.31739e-05	3.50529e-05	8.81978e-05	0.00010497	8.23125e-05	6.08246e-05	6.55969e-05	7.21042e-05	8.517e-05	7.00064e-05	4.06252e-05	4.71494e-05	2.76539e-05	4.04357e-05	7.93366e-05	3.06763e-05	0.000114542	4.15648e-05
K00486	5.64659e-05	5.31811e-05	5.44468e-05	5.30642e-05	5.30461e-05	7.1733e-05	0.000131993	0.000179387	0.000139712	0.000155585	0.000131236	0.000108023	9.49786e-05	0.000100032	0.000105041	0.000161275	0.000115932	0.00013339	0.000116759	5.5814e-05	0.000202796	0.000134122	0.000132199	7.42504e-05	8.74026e-05	8.19747e-05	0.000110028	0.00010329	0.000103505	8.18902e-05	0.000119822	0.000187381	0.000107007	9.96234e-05	0.00013079	0.000174557	0.000105968	9.70303e-05	0.000158674	7.10082e-05	0.00015028	0.000131657	9.55059e-05	4.01208e-05	2.92111e-05	0.000166446	8.4165e-05	0.000104086	0.000198193
K00496	6.60126e-05	7.8708e-05	7.81801e-05	7.41133e-05	7.45153e-05	6.58274e-05	0.000300721	0.000221625	0.00011657	0.000179857	0.000221015	0.000148983	8.78994e-05	0.000157609	0.000132187	0.000322284	0.000250601	0.000162174	0.000100955	9.95708e-05	0.0003305	0.000187784	0.000137456	0.000298429	0.000116915	0.000134584	0.000210002	0.00014937	0.000121191	0.000245881	0.000196803	0.000216892	0.000128453	0.000132564	0.000316735	0.000242507	0.000219593	0.000106271	0.000257261	0.000109438	0.000261214	0.000175852	0.000160549	6.8757e-05	4.43575e-05	0.000286121	8.72114e-05	0.00032177	0.000228751
K00500	5.55779e-05	5.84625e-05	5.86351e-05	5.57137e-05	5.61447e-05	7.93708e-05	9.70125e-05	0.000134902	0.000169598	0.000170191	0.000169619	0.000135376	0.000161936	9.35624e-05	0.000141543	0.000166804	0.000131301	0.000152219	0.000329841	4.98253e-05	0.000135762	0.000263789	0.000156342	0.0001115	0.000143306	0.000185131	0.000111882	9.09548e-05	0.000129037	0.000105798	9.55502e-05	0.000160141	0.00010649	0.000148333	0.000119772	0.000174485	0.00016275	0.000119083	0.000140648	9.87334e-05	9.22649e-05	0.000112523	9.55769e-05	3.88364e-05	4.4628e-05	0.000164771	0.00012901	0.000179463	0.000180017
K00507	0.000756184	0.000730011	0.000698036	0.000715447	0.000696091	0.000407248	0.000224648	0.000497879	0.000317575	0.000444316	0.000486561	0.000537825	0.000511837	0.000539565	0.000628969	0.000368182	0.000437341	0.000426501	0.000385768	0.000579619	0.000478653	0.000303681	0.000630763	0.000373363	0.000478586	0.000285192	0.000499369	0.000583089	0.000640642	0.00037131	0.000516059	0.000510001	0.000650845	0.000650726	0.000346475	0.000483371	0.000302591	0.00047661	0.00044353	0.000414215	0.000442225	0.000484504	0.0007262	0.000703588	0.000454191	0.000451294	0.00052093	0.000301212	0.000481326
K00508	7.07489e-05	6.58712e-05	7.00241e-05	6.78574e-05	6.57358e-05	9.15757e-05	0.000176232	0.000212497	0.000147646	0.000161441	0.000158438	0.000131558	0.000121009	0.000117771	0.000133108	0.000207373	0.000131792	0.000156691	0.000129157	7.00269e-05	0.000267596	0.000158489	0.000177787	9.40546e-05	0.000100031	9.81358e-05	0.000127641	0.000125196	0.000126009	0.000108603	0.000167779	0.000230787	0.000124534	0.000112786	0.000172967	0.000204424	0.000147131	0.000117332	0.000191165	8.2577e-05	0.00021325	0.000154719	0.000116382	5.37967e-05	3.77986e-05	0.000208527	8.88408e-05	0.00012612	0.000255833
K00517	8.76961e-05	9.88802e-05	9.45656e-05	9.02312e-05	0.000100485	6.55124e-05	0.00022259	0.000215467	0.000300913	0.000181621	0.000266461	0.000164395	0.000126909	0.000177456	0.000176698	0.000303365	0.000315515	0.000203223	0.000204499	8.35213e-05	0.000249517	0.000310431	0.000190585	0.000274776	0.000200487	0.000236502	0.000222338	0.000171701	0.000168677	0.000160205	0.000153816	0.000230512	0.000104123	0.000197242	0.000313963	0.000214927	0.000253895	0.000147646	0.00025229	0.000184435	0.000142095	0.000150078	0.000106299	5.289e-05	0.000146326	0.000257174	0.000308109	0.000298731	0.000230055
K00518	3.97408e-05	3.60898e-05	3.85757e-05	3.45911e-05	4.05777e-05	3.98429e-05	2.66285e-05	6.90451e-05	5.04497e-05	7.16889e-05	2.64826e-05	6.49111e-05	6.81368e-05	3.89661e-05	7.3642e-05	7.15446e-05	5.17904e-05	8.00771e-05	2.11174e-05	2.86655e-05	6.93367e-05	4.36048e-05	3.44505e-05	3.25932e-05	9.96049e-05	3.748e-05	4.82754e-05	6.07547e-05	3.88143e-05	4.5292e-05	4.69344e-05	3.62518e-05	2.51434e-05	2.40539e-05	4.77197e-05	3.68691e-05	8.97974e-05	3.43036e-05	6.25348e-05	3.82301e-05	4.25783e-05	4.40523e-05	1.68999e-05	2.90139e-05	4.30728e-05	7.51151e-05	7.19795e-05	3.0009e-05	0.00010956
K00523	0.000121368	0.000128075	0.00013057	0.000136156	0.000126455	0.000193703	0.000227976	0.000116355	0.00017912	0.000119811	0.000148368	0.000129128	0.000166508	0.000157391	0.0001324	0.000123438	0.000111792	0.000140532	0.000150206	9.11867e-05	8.70094e-05	0.000133244	0.000173221	0.000176872	0.000127982	0.000225981	0.000133417	0.000145329	0.000151541	0.000195681	0.000124647	0.000132281	0.000107821	0.000152208	0.00012545	0.000122183	0.000199441	0.000184399	0.000102667	0.000246202	0.000116965	0.00012823	0.000103459	0.000110238	0.000189331	9.32071e-05	0.000123484	0.000193582	0.000101667
K00525	0.000874075	0.000880386	0.000882318	0.000881631	0.00089079	0.000959773	0.000893931	0.000933088	0.000805013	0.000898158	0.00089145	0.000880639	0.000877298	0.000910688	0.000882924	0.000915758	0.000954965	0.000923123	0.000973105	0.000962811	0.000863188	0.000947965	0.000926013	0.000861702	0.000899708	0.000926341	0.000943616	0.000898205	0.000856805	0.000916147	0.000926333	0.000883801	0.00093748	0.000889528	0.000915461	0.000948737	0.000849339	0.000891614	0.00102392	0.000877564	0.000932917	0.000909963	0.000899317	0.000910841	0.000836437	0.00089133	0.000909449	0.000873155	0.000900739
K00526	0.000500053	0.000485305	0.000481425	0.000493769	0.000472767	0.000368586	0.0004358	0.000497154	0.000496298	0.00043098	0.000433334	0.000521302	0.000514492	0.000424629	0.000467935	0.000414745	0.000354182	0.000437178	0.000573509	0.000382314	0.000519213	0.000488765	0.000510878	0.000371066	0.000426159	0.000494393	0.000432268	0.000489015	0.000542987	0.000403281	0.000450409	0.000539099	0.000504569	0.000457626	0.000355735	0.000499734	0.000429508	0.000467719	0.000398427	0.000408164	0.000430809	0.000514277	0.000516513	0.000440347	0.000409563	0.000462685	0.000409206	0.00040459	0.000488205
K00527	6.90468e-05	6.82185e-05	7.63431e-05	7.10221e-05	6.41127e-05	0.000152836	1.8761e-05	3.44139e-05	2.61175e-05	8.69299e-05	4.34838e-05	4.76246e-05	9.32826e-05	9.269e-05	3.58641e-05	2.06507e-05	1.69828e-05	8.58485e-05	3.60359e-05	0.000156902	1.36777e-05	2.55149e-05	2.78095e-05	2.67574e-05	5.01572e-05	6.51946e-05	5.24113e-05	4.52293e-05	4.06724e-05	9.5562e-05	6.50648e-05	3.48072e-05	3.89723e-05	3.42769e-05	2.12914e-05	2.77948e-05	2.45013e-05	0.000100321	5.09625e-05	6.09022e-05	5.88772e-05	8.50346e-05	3.87704e-05	0.000145976	0.000173846	2.36536e-05	5.95106e-05	1.67176e-05	2.78064e-05
K00528	0.000336501	0.000357817	0.000370547	0.000348413	0.000359666	0.0007167	0.000555507	0.000400071	0.0005041	0.000490039	0.000405282	0.000477982	0.000538458	0.000502707	0.000388694	0.000456447	0.000451868	0.00050867	0.000446668	0.000622737	0.000374377	0.000467232	0.000374736	0.000485856	0.00051271	0.000557937	0.000459436	0.000390474	0.000386767	0.000555704	0.00044149	0.000345458	0.000295139	0.000373237	0.000483213	0.000358116	0.00060163	0.000533666	0.000452876	0.00052332	0.000439353	0.000424102	0.000250516	0.000537816	0.000558729	0.000419666	0.000467442	0.000496389	0.000422237
K00529	7.06749e-05	7.86347e-05	8.43522e-05	7.27885e-05	8.67624e-05	5.11028e-05	0.000135261	0.000133019	0.000140638	0.000129548	0.000200548	0.000123227	9.45361e-05	9.02909e-05	0.000132612	0.000210037	0.000206039	0.000104677	0.00013556	7.80916e-05	0.000162846	0.000165577	0.000119539	0.000178983	0.000175798	0.000131627	0.000148534	9.79731e-05	0.000109905	0.000147725	0.000123769	0.00010511	9.19214e-05	0.000129357	0.000210683	0.000139974	0.000184311	0.000108161	0.000176922	0.000120408	0.000134843	8.68909e-05	9.02513e-05	7.85038e-05	5.32155e-05	0.000201491	0.000225007	0.000195058	0.000131718
K00537	0.000381718	0.00038217	0.000385022	0.000391615	0.000388586	0.000462445	0.000561196	0.000539972	0.000683418	0.000532022	0.000493361	0.000482842	0.000518253	0.000440187	0.000456878	0.00055064	0.000473833	0.0005319	0.00052596	0.00028402	0.000517791	0.000647321	0.000459479	0.000557188	0.00049093	0.000573066	0.000515556	0.00048228	0.00047575	0.000567062	0.000438274	0.000534903	0.000402738	0.000380854	0.00053857	0.000547464	0.000538172	0.000445807	0.000542636	0.000520794	0.000477336	0.000481434	0.000337004	0.000288175	0.000409766	0.000544903	0.00047148	0.000494617	0.000561124
K00547	4.3219e-05	4.35718e-05	4.29844e-05	4.5042e-05	4.51519e-05	5.36226e-05	5.1623e-05	4.54988e-05	5.25655e-05	9.16574e-05	2.87712e-05	2.98522e-05	5.6412e-05	3.51858e-05	3.13988e-05	5.54904e-05	6.94048e-05	5.27355e-05	3.33792e-05	4.31979e-05	5.31536e-05	2.96998e-05	3.99847e-05	7.63612e-05	6.35655e-05	2.89525e-05	5.87576e-05	4.22518e-05	4.34252e-05	4.51518e-05	2.97544e-05	4.60198e-05	4.42968e-05	4.64375e-05	6.15084e-05	4.73725e-05	4.51437e-05	3.41636e-05	9.13171e-05	4.69399e-05	3.99934e-05	6.56144e-05	5.02027e-05	2.69739e-05	8.50637e-05	5.69561e-05	0.000104285	8.15796e-05	2.87478e-05
K00548	0.000910633	0.000925498	0.000924935	0.000910776	0.00093122	0.0010893	0.000963165	0.00102836	0.000977917	0.000980219	0.00109148	0.000938816	0.000907901	0.00105608	0.000938209	0.00106671	0.00114318	0.000981125	0.000972424	0.00109712	0.00104384	0.00102188	0.000968212	0.00108874	0.000956604	0.000947316	0.00104751	0.000956904	0.000915577	0.0010828	0.00101231	0.000995445	0.000997676	0.0010112	0.00111979	0.0010687	0.000911817	0.0010163	0.00111517	0.000957149	0.00106065	0.000982931	0.000984953	0.00103468	0.000903649	0.00105315	0.000937363	0.00106018	0.000978148
K00549	0.000419757	0.000410631	0.0004042	0.000417154	0.000399948	0.000289767	0.000299389	0.000263647	0.000311558	0.000265517	0.00028817	0.000341287	0.000349091	0.000335719	0.000353255	0.00022829	0.000176635	0.000262884	0.000279976	0.000306058	0.000278024	0.000212894	0.000314344	0.000267078	0.000272849	0.000298602	0.00029386	0.000342835	0.000388831	0.000284933	0.000312604	0.000327711	0.000388909	0.000339428	0.000189865	0.000312459	0.000314965	0.000343316	0.000200364	0.000345933	0.000273564	0.000358059	0.000410498	0.00039675	0.000369263	0.000258715	0.000217639	0.000260984	0.000265464
K00554	0.000742197	0.000735073	0.000731983	0.000738704	0.000741907	0.000687014	0.000621533	0.000745296	0.000686129	0.000702072	0.000647483	0.000694723	0.000735347	0.000687432	0.000720614	0.000685669	0.00072247	0.000732165	0.000707094	0.000693802	0.000703862	0.000701254	0.000716958	0.000638702	0.000734976	0.000702699	0.000709156	0.000729198	0.000713385	0.000656524	0.00071893	0.000708114	0.000767688	0.000679056	0.000693152	0.000731524	0.000629256	0.00066682	0.00073024	0.000680629	0.000702003	0.000710335	0.000738413	0.000655609	0.000662793	0.00069004	0.00072277	0.00061294	0.000739983
K00556	0.000115004	0.000108856	0.000112788	0.000114151	0.000109855	0.000127718	0.000302597	0.000239521	0.000292978	0.00025578	0.00015628	0.000235277	0.00023693	0.000145832	0.000163161	0.000254603	0.000149617	0.000249538	0.000286039	0.000104362	0.000283644	0.000294298	0.000166027	0.000156944	0.0002007	0.000230451	0.000159801	0.000170567	0.000189461	0.000167216	0.000166098	0.000252318	0.000141691	0.000113788	0.000185336	0.000239364	0.000288197	0.000147436	0.000205334	0.000142947	0.000199536	0.000223832	0.000127175	6.24857e-05	0.000117858	0.000237608	0.00018845	0.000208763	0.000293488
K00558	0.000879329	0.000858013	0.00082045	0.000839165	0.000809782	0.000345988	0.000604407	0.000639012	0.000394208	0.000465343	0.000749425	0.000747346	0.000503505	0.000682053	0.000733656	0.000566628	0.000554607	0.000480319	0.000579435	0.000699711	0.000834072	0.000400475	0.000691293	0.000593693	0.00044354	0.000355682	0.00059485	0.00071509	0.000830034	0.000406717	0.000708768	0.000850025	0.000847333	0.00083701	0.000556482	0.000700013	0.000459278	0.000681802	0.000495902	0.000458628	0.000689725	0.00076167	0.00104055	0.000900036	0.000590374	0.000690577	0.000460924	0.000590728	0.000604862
K00560	0.000365659	0.000352316	0.000359819	0.000371155	0.000364535	0.000445988	0.000480523	0.00048165	0.000543508	0.000484888	0.00040574	0.000442368	0.000511837	0.000408854	0.00046191	0.000496149	0.000389411	0.000525479	0.000527187	0.000293922	0.000461184	0.000553767	0.000448894	0.000381309	0.000467803	0.000559037	0.000448669	0.000460162	0.000409339	0.000481035	0.000437543	0.000457928	0.000367464	0.000381054	0.000426368	0.000477369	0.000501359	0.000419484	0.000487074	0.00047259	0.000448041	0.0004603	0.000324152	0.000272081	0.000393538	0.000453103	0.000408285	0.000423966	0.00056279
K00563	5.55779e-05	5.80224e-05	6.48072e-05	6.34415e-05	5.85794e-05	8.63e-05	0.000179621	6.26695e-05	0.000174557	9.83606e-05	3.9495e-05	0.000125101	0.000156995	6.58644e-05	7.83908e-05	9.67251e-05	5.98608e-05	9.94832e-05	4.70715e-05	3.52929e-05	7.9832e-05	9.12595e-05	5.57573e-05	7.12704e-05	0.00010372	8.91268e-05	7.53724e-05	8.13843e-05	0.000106533	8.83405e-05	5.60727e-05	8.00703e-05	3.57184e-05	4.90433e-05	5.81964e-05	6.13056e-05	0.000196072	7.38578e-05	5.2001e-05	0.000110967	6.53393e-05	0.00010267	3.20246e-05	4.37476e-05	0.000116438	8.89186e-05	0.000104427	0.000126652	0.000101595
K00564	6.74187e-05	7.63607e-05	8.36909e-05	8.31658e-05	7.67287e-05	7.39377e-05	0.000320692	0.000127585	0.000250728	0.000196016	0.00011502	0.000187791	0.000208761	0.000104685	0.000123256	0.000233686	0.000126739	0.000154311	7.07094e-05	7.19433e-05	0.000194332	0.000161662	0.000140223	0.000195621	0.000163099	0.000129564	0.000133773	0.000128315	0.000133028	0.000214191	0.000101911	0.000133588	6.13795e-05	9.86211e-05	0.000173575	0.000140331	0.000354963	9.59801e-05	0.000115797	0.000141551	0.000128453	0.000163072	7.81089e-05	6.24857e-05	0.000126852	0.000211006	0.000145872	0.000259979	0.000174659
K00566	0.000745232	0.0007383	0.000735951	0.00074518	0.000745596	0.000690321	0.000623773	0.000747687	0.000688047	0.000705388	0.000649314	0.00069868	0.000739329	0.000691794	0.000721677	0.000687201	0.000723522	0.000749912	0.000710363	0.000695319	0.000704742	0.000702739	0.000719794	0.000642427	0.000740368	0.000717829	0.000712508	0.000732955	0.000715105	0.000657926	0.000719076	0.000715061	0.00076961	0.000680392	0.000695721	0.000733167	0.000630481	0.000669971	0.00073113	0.00068515	0.000706168	0.000743963	0.000739478	0.000656365	0.000730547	0.000691113	0.000733893	0.000615361	0.000741359
K00567	0.000755814	0.000750624	0.000748075	0.000750185	0.000752088	0.000791425	0.000599565	0.000712187	0.000625695	0.000701084	0.000669062	0.000696111	0.000735937	0.000743483	0.000710195	0.00065396	0.000690258	0.000722931	0.000677734	0.000799281	0.000669939	0.000682354	0.000701186	0.000625727	0.000701704	0.000697266	0.000700813	0.000726716	0.0006787	0.000681414	0.000717833	0.000701785	0.000762733	0.000671305	0.000671658	0.000714447	0.000618597	0.000714495	0.000675569	0.00068628	0.000696474	0.000708978	0.000726555	0.000758744	0.000713575	0.000649702	0.000655254	0.000605024	0.000735856
K00568	0.000273227	0.000280063	0.000292	0.00029086	0.000291864	0.00035835	0.000463336	0.000348558	0.000441815	0.000386951	0.000358398	0.000353505	0.000426961	0.000318127	0.000369557	0.000436062	0.000315795	0.000349742	0.00030593	0.000223256	0.000389071	0.000364498	0.000359032	0.000414461	0.000370964	0.000398389	0.000348695	0.000360274	0.000332743	0.000432938	0.000354128	0.000339267	0.000298763	0.000327935	0.000402306	0.00035583	0.000556303	0.000366489	0.000339305	0.000445331	0.000386866	0.000323931	0.000275369	0.000244729	0.000301712	0.000398358	0.000320011	0.000489359	0.000428465
K00569	0.000106715	0.000104968	0.00011367	0.000117168	0.000107494	0.000144253	0.000229187	0.000134178	0.000194195	0.000150222	7.28435e-05	0.000146345	0.000207729	0.000119152	0.000119004	0.000145287	0.000103511	0.000147169	0.000114852	7.72931e-05	0.000133934	0.000155182	0.000106741	9.84624e-05	0.000139759	0.0001253	0.000138266	0.000132427	0.000140392	0.000191965	0.000107759	0.000166744	0.000127122	7.24959e-05	0.00010666	0.000154836	0.000238766	0.000106971	0.000125589	0.000141152	0.000112728	0.000160787	0.000117305	6.81525e-05	0.000112584	0.00013971	0.000108536	0.000139825	0.000177338
K00570	5.06195e-05	5.43548e-05	5.2463e-05	6.09392e-05	5.41527e-05	7.37015e-05	8.57559e-05	6.84655e-05	8.04683e-05	5.72241e-05	7.06857e-05	4.54031e-05	2.83903e-05	0.000110428	5.50011e-05	7.83393e-05	9.01771e-05	5.80018e-05	4.68671e-05	5.61333e-05	6.46646e-05	8.04595e-05	7.29825e-05	0.000186681	6.91701e-05	0.000124337	7.95795e-05	6.40157e-05	6.05613e-05	9.12852e-05	6.17019e-05	6.17725e-05	5.62769e-05	8.49906e-05	0.000114027	4.83014e-05	7.96293e-05	8.93294e-05	9.12429e-05	0.000108773	7.47453e-05	4.44093e-05	4.50901e-05	6.46769e-05	8.98645e-05	7.3708e-05	7.94183e-05	9.03223e-05	4.58371e-05
K00571	0.000396223	0.000388919	0.000381863	0.0003819	0.000382684	0.000361185	0.000118255	0.000269008	0.000138257	0.000261284	0.000258156	0.00030963	0.00034356	0.000342844	0.000336244	0.000204841	0.000243022	0.000266635	0.000170166	0.000435253	0.000255882	0.000142897	0.000311715	0.000201209	0.000305554	0.00015384	0.000286871	0.000283498	0.000323315	0.000258641	0.000331757	0.00025961	0.00033034	0.000300674	0.000205681	0.000235219	0.000184679	0.000312793	0.000223137	0.000190419	0.000281677	0.000293301	0.00035852	0.000496259	0.000308474	0.000249736	0.000234713	0.000133209	0.000295081
K00573	0.000603438	0.000622476	0.000627865	0.000625584	0.000641127	0.000876229	0.000730468	0.000795287	0.000799922	0.00080269	0.000724969	0.000636198	0.000783352	0.000744791	0.000740956	0.000803644	0.000819314	0.0008095	0.000739996	0.000648368	0.000712597	0.000789611	0.00074878	0.000815264	0.000793363	0.000860459	0.000788665	0.000737279	0.000653443	0.000804459	0.000765791	0.000696213	0.000704237	0.000718077	0.000865917	0.000783183	0.00078147	0.00075363	0.000853974	0.000898441	0.000812506	0.000661927	0.000615427	0.000562296	0.00066516	0.00074894	0.00068338	0.000792698	0.000801968
K00574	0.000387861	0.000401902	0.000413164	0.000409058	0.000418393	0.000542289	0.000446088	0.000469261	0.00055369	0.000511348	0.000517947	0.000405851	0.000476884	0.000422157	0.000505358	0.000467704	0.000482676	0.000490346	0.000427117	0.000335922	0.000372143	0.00041897	0.000537511	0.00054831	0.000530375	0.000468947	0.000481114	0.000486463	0.000415671	0.000535441	0.000449971	0.000355364	0.00041287	0.000463239	0.00049788	0.000444716	0.000495601	0.000501883	0.000485145	0.000613876	0.000483368	0.000419747	0.000365124	0.000390706	0.000477655	0.000444593	0.000471125	0.00048865	0.000459675
K00575	0.00069291	0.000695462	0.00069157	0.000702052	0.00068923	0.000718432	0.000578928	0.000524613	0.000578618	0.000581202	0.000563327	0.000622661	0.000665219	0.000617352	0.000587718	0.000492885	0.000479588	0.000609957	0.000632978	0.000782992	0.000479737	0.000546072	0.000589948	0.000584691	0.000644736	0.000614122	0.000575597	0.000582663	0.00062502	0.000613896	0.000586607	0.000521489	0.000637829	0.000633287	0.000489566	0.000511809	0.000643773	0.000686633	0.000531583	0.000672916	0.000529679	0.000607665	0.000676352	0.000719681	0.000732575	0.000497663	0.000607433	0.000583462	0.000495301
K00595	0.000281812	0.000282263	0.000268781	0.000271062	0.000265599	6.77172e-05	0.0001631	0.000160188	0.000112008	0.000125808	0.00027895	0.000204175	9.69696e-05	0.000223256	0.000214051	0.000169735	0.000199091	0.000116653	0.000219689	0.000215511	0.000234147	0.000155519	0.000195704	0.000249446	0.000146002	0.000181417	0.000180551	0.000203532	0.000267296	0.000154806	0.000215006	0.000236909	0.000285526	0.000273881	0.000184998	0.000200708	0.000124038	0.000232285	0.000111569	0.000172534	0.000183022	0.00019156	0.000363916	0.000297619	0.000175672	0.00021114	0.000115337	0.00026695	0.00010565
K00600	0.000792225	0.000788401	0.000790545	0.000792872	0.000789715	0.000868197	0.000894778	0.000778479	0.000710792	0.000753863	0.000707968	0.000807467	0.000788072	0.000800042	0.000761865	0.000744557	0.000777699	0.00081823	0.000729505	0.000854536	0.000737244	0.000745466	0.000761578	0.000743745	0.000771867	0.000784811	0.000786525	0.000799877	0.000762384	0.000783706	0.00078436	0.000773669	0.000780925	0.000721484	0.000753917	0.000767464	0.000801929	0.000770011	0.000786989	0.000767993	0.000789816	0.00084749	0.00075439	0.000813297	0.000884175	0.000733327	0.000785044	0.000745026	0.000772569
K00602	0.000759219	0.000749523	0.000748589	0.000752099	0.000756515	0.000686857	0.00062232	0.000745731	0.000686922	0.000710962	0.000649249	0.000697985	0.000738296	0.000688378	0.000721607	0.000686335	0.00072247	0.000741471	0.000707979	0.00069468	0.000701899	0.000700646	0.000721247	0.000639137	0.000735118	0.000705931	0.000709798	0.00073175	0.000714073	0.000657085	0.000722146	0.000710796	0.000796455	0.000680125	0.000694031	0.000729809	0.000629562	0.000668501	0.000730611	0.000683155	0.000703295	0.000711263	0.000773562	0.000654778	0.00066969	0.000690577	0.000728155	0.000613412	0.000739694
K00604	0.000757813	0.000752604	0.000747046	0.000753939	0.000757769	0.000702605	0.000628554	0.000753338	0.000713238	0.000764094	0.000652714	0.000716313	0.000763737	0.000694993	0.000730112	0.000696994	0.000728645	0.000740822	0.000715268	0.000701467	0.00071605	0.000710433	0.000731693	0.00064578	0.000745902	0.000707238	0.000718212	0.000752096	0.000726048	0.000668303	0.000723755	0.000718432	0.000780111	0.000689413	0.000702345	0.0007456	0.000642425	0.000676972	0.000738771	0.000691001	0.000711337	0.000723329	0.000746792	0.000659538	0.000672395	0.000701097	0.000766978	0.000629007	0.000746935
K00605	0.000761957	0.0007595	0.000754394	0.000759385	0.000760425	0.000717566	0.000778218	0.000788477	0.000683088	0.000728673	0.000679916	0.000735335	0.000708652	0.00074879	0.000746343	0.000739827	0.000760716	0.000752076	0.00071411	0.000746661	0.000734942	0.000722516	0.000757565	0.000809615	0.000742425	0.000720648	0.000749517	0.000774498	0.000713522	0.000706794	0.000737791	0.000749043	0.000794162	0.000720816	0.000769261	0.000742027	0.000729711	0.000712325	0.000804273	0.000749509	0.000777036	0.000725757	0.000769017	0.000695201	0.000668135	0.000736342	0.000783414	0.000697473	0.000759317
K00606	0.000754334	0.000744389	0.000744695	0.00074886	0.0007484	0.000778748	0.000557686	0.000720229	0.000633564	0.000687607	0.000637413	0.000688336	0.000713888	0.000729888	0.000714023	0.00062858	0.000674539	0.00071752	0.000679437	0.00080016	0.000650709	0.000651641	0.000696343	0.000606419	0.00068865	0.00068083	0.00069953	0.000710766	0.000685582	0.000661151	0.000738961	0.000679153	0.000743358	0.000659546	0.000659965	0.0007028	0.000585031	0.000708125	0.0007407	0.000654632	0.000726272	0.000712905	0.00070653	0.000774309	0.000674153	0.000640455	0.000723479	0.000519782	0.000729411
K00609	0.000779422	0.000772703	0.000771734	0.00077852	0.000774738	0.000846307	0.000641989	0.000763626	0.000708081	0.000743349	0.000685344	0.000730823	0.000774282	0.00079379	0.000753289	0.000696927	0.000738049	0.000767803	0.000721263	0.000840723	0.000720587	0.000713606	0.000748226	0.000682905	0.000746398	0.000784261	0.00075515	0.000751387	0.000737403	0.000738484	0.000777853	0.000731846	0.000773382	0.000711395	0.000712011	0.000748529	0.000647142	0.000764691	0.000789956	0.000720454	0.000758583	0.000751246	0.000742957	0.000797505	0.000729127	0.00070438	0.000762586	0.000635033	0.000764241
K00611	0.000531061	0.000529684	0.000529406	0.000523724	0.000530092	0.000501658	0.000403906	0.000394202	0.000379662	0.000419408	0.000377426	0.000462778	0.000430796	0.000467957	0.000423849	0.000383769	0.000446745	0.000413588	0.000272892	0.000623455	0.000386972	0.000314616	0.000383037	0.000416944	0.000457161	0.000303691	0.000446387	0.000442722	0.000427439	0.000448153	0.000452968	0.000366645	0.000488965	0.000396756	0.000415756	0.000379838	0.000382956	0.000421585	0.000388042	0.000351251	0.000433609	0.000469368	0.000503305	0.000599772	0.000505649	0.000410955	0.000458161	0.000354023	0.000363728
K00612	0.000272487	0.000264659	0.000244166	0.000252736	0.000242728	7.40952e-05	6.85079e-05	0.000110269	5.51442e-05	8.22024e-05	0.000144248	0.000159605	9.85919e-05	0.000176729	0.000157632	7.82061e-05	0.000133266	8.13757e-05	0.000130383	0.000204092	0.000144767	7.60046e-05	0.000136349	0.000139375	9.76185e-05	7.47538e-05	0.000140405	0.000167235	0.00022738	6.4152e-05	0.000148406	0.000186074	0.000230062	0.000230651	8.83423e-05	0.000123683	5.57405e-05	0.000154086	0.000110011	0.0001111	0.000107918	0.000148507	0.000308956	0.000268303	0.00017432	0.000121283	0.000141975	0.000103614	7.21953e-05
K00615	0.000988116	0.000988508	0.000998707	0.000996076	0.00100087	0.00121308	0.000875412	0.00106096	0.00101541	0.00105565	0.00104544	0.000963739	0.00101224	0.00106306	0.000991084	0.000987835	0.00104051	0.00102968	0.000954508	0.00122639	0.000963604	0.000975369	0.00101754	0.000933655	0.000982924	0.000921527	0.00102427	0.000967396	0.000924455	0.00108126	0.00102685	0.000991043	0.00102489	0.00100272	0.00102746	0.00105949	0.000855464	0.00101434	0.00113134	0.000931285	0.00105699	0.0010202	0.00094249	0.00107563	0.000919404	0.000992243	0.000936442	0.000843442	0.00104057
K00616	0.000903307	0.00089689	0.000880849	0.000884649	0.00088024	0.000751818	0.00064447	0.000773624	0.000667615	0.000725215	0.000771592	0.000827113	0.000776494	0.000806657	0.000786601	0.000687534	0.000748716	0.000713264	0.000785637	0.000933426	0.000804685	0.000711513	0.000772992	0.000686381	0.000740368	0.000697197	0.000759428	0.00078818	0.000860934	0.000650144	0.000798543	0.000818176	0.000874251	0.000831531	0.000701737	0.000762819	0.00059967	0.000788423	0.000722451	0.000646986	0.000753628	0.000818359	0.000935034	0.000973856	0.000757053	0.000757383	0.000751321	0.000669945	0.000707108
K00619	7.06749e-05	7.29865e-05	7.73718e-05	7.25677e-05	7.53269e-05	9.77175e-05	2.10002e-05	7.12187e-05	2.90268e-05	0.000101536	3.21715e-05	3.70722e-05	8.58347e-05	6.59371e-05	4.89765e-05	4.28335e-05	7.1861e-05	0.00011117	2.58859e-05	0.00013686	3.85279e-05	2.32874e-05	0.00010681	4.69963e-05	8.49905e-05	4.50448e-05	5.72602e-05	5.47288e-05	4.05348e-05	5.09711e-05	5.54879e-05	3.18493e-05	7.68353e-05	6.83533e-05	5.92779e-05	4.11562e-05	3.37506e-05	5.80361e-05	8.18219e-05	6.95455e-05	4.75326e-05	7.71094e-05	6.1777e-05	5.38722e-05	0.000147272	4.56989e-05	8.57944e-05	1.45319e-05	5.80024e-05
K00620	0.000584048	0.000588	0.000584661	0.00058481	0.000589483	0.000517564	0.000438523	0.000461726	0.000442939	0.000424348	0.000464851	0.000478051	0.000489199	0.000506632	0.000485087	0.00040915	0.000501904	0.000457666	0.000394079	0.000553109	0.000409384	0.000396358	0.000493791	0.000506467	0.000494832	0.000462552	0.000494876	0.000520704	0.000512225	0.000487415	0.000501291	0.000435021	0.00057645	0.000506736	0.000477873	0.000438571	0.000390674	0.000498733	0.000422314	0.000513347	0.000463335	0.000482077	0.000581485	0.000554136	0.000566437	0.00042496	0.000495497	0.000437493	0.000382266
K00625	8.00735e-05	8.35493e-05	7.75188e-05	8.17674e-05	7.86469e-05	7.54338e-05	0.000231668	7.82463e-05	9.76595e-05	0.00010965	0.000102138	0.000101359	4.54983e-05	0.000112682	6.56328e-05	0.000143889	0.000159021	0.000129206	6.74396e-05	5.94071e-05	0.000101161	0.000112792	0.000107364	0.000190903	9.20849e-05	0.00013314	0.000139193	0.00014065	8.54052e-05	0.000102924	8.92631e-05	0.000114878	6.5151e-05	0.000132831	0.000172562	8.03118e-05	0.000189089	0.000109982	0.00014814	0.000156511	0.00010045	0.000126445	6.73867e-05	5.87079e-05	0.000250999	0.000107413	0.000173289	0.000252773	6.07541e-05
K00626	0.00126719	0.00134258	0.00135412	0.0013113	0.00139218	0.00170891	0.00183156	0.00155703	0.00174683	0.00171997	0.00195069	0.00147928	0.00143257	0.00152041	0.0015642	0.00191931	0.00203534	0.00156742	0.00162052	0.00146849	0.00150333	0.00188594	0.00152973	0.00197713	0.00171464	0.00175744	0.00171638	0.0014635	0.00140007	0.00193655	0.00159504	0.00138672	0.0013187	0.00153444	0.00205276	0.00160038	0.00178296	0.00157181	0.00189904	0.0018407	0.00170629	0.0013854	0.00128908	0.00129188	0.00144223	0.00174534	0.00204957	0.00195874	0.00148496
K00627	0.000795333	0.000792508	0.000791647	0.000794197	0.000800044	0.000737802	0.000945191	0.00079775	0.000824651	0.000759507	0.000782185	0.000844122	0.000779665	0.000760785	0.00079695	0.000836885	0.000859806	0.000811809	0.000803757	0.000642379	0.000801299	0.000829773	0.000828196	0.00081247	0.000800812	0.000822016	0.000833945	0.000849998	0.000810971	0.000764916	0.000798543	0.000828632	0.000796307	0.000791308	0.000856386	0.000819481	0.000882416	0.000766791	0.00083988	0.000798843	0.000819614	0.000825713	0.000791527	0.000687343	0.000801005	0.000805561	0.000840587	0.000921536	0.000803779
K00631	0.000109602	0.00011179	0.000116315	0.000116874	0.000115462	9.43316e-05	0.0003216	0.000123818	0.000205766	0.000160877	0.000119924	0.000197094	0.000221371	0.000103013	0.000126659	0.000224027	0.000112985	0.000142768	7.60909e-05	5.8928e-05	0.00021187	0.000166387	9.86475e-05	0.000178424	0.000123939	0.000132796	0.000124789	0.000131576	0.000148375	0.000192456	0.000138683	0.000165644	0.00010893	8.05139e-05	0.000184728	0.000143547	0.00030253	0.000103191	0.000118616	0.000135102	0.00017936	0.000159859	0.000143152	5.78767e-05	0.00010589	0.000206047	0.000118525	0.000245448	0.000193848
K00632	0.000389859	0.000396328	0.000404126	0.000393823	0.000408433	0.000504414	0.000640416	0.000578516	0.00064692	0.000600112	0.000544822	0.00054331	0.000604382	0.000434371	0.000513013	0.000618055	0.000622748	0.000623808	0.000632501	0.000327618	0.000540745	0.000662306	0.000556051	0.000496161	0.000668928	0.000619899	0.000520832	0.000495679	0.000532251	0.000513006	0.000449459	0.000531188	0.000373306	0.000439586	0.000566824	0.000522956	0.00067299	0.000490192	0.0006048	0.000582693	0.000452637	0.000509279	0.000333099	0.000305855	0.000553928	0.00057787	0.00077548	0.000615539	0.000602327
K00639	0.000318148	0.000311458	0.000324256	0.000317502	0.000312079	0.000511343	0.000512901	0.000580689	0.000459469	0.000555519	0.000427056	0.000480412	0.000483226	0.000439678	0.000418462	0.000543179	0.000445763	0.000551739	0.000470919	0.000431899	0.000577986	0.00051968	0.000500293	0.000329284	0.000438148	0.000406297	0.000443463	0.000416634	0.000351462	0.000465961	0.000462253	0.000524929	0.000360956	0.00035219	0.000476318	0.000529244	0.000487699	0.000415214	0.00055495	0.000338087	0.00052372	0.000485075	0.00030008	0.000349376	0.00031341	0.000534182	0.000375838	0.000373104	0.000651206
K00640	0.000907081	0.00089491	0.000877395	0.00088693	0.000878174	0.000606462	0.000648344	0.000741456	0.000833445	0.000705741	0.000826257	0.000822115	0.000795741	0.000747626	0.000805668	0.000695661	0.000741488	0.000697609	0.000754233	0.00075241	0.000797169	0.000744656	0.0008035	0.000691596	0.000749591	0.000669758	0.000728338	0.000785699	0.00089968	0.000658137	0.000764987	0.000826774	0.000884161	0.000842556	0.00067666	0.000767321	0.000682975	0.000774282	0.000674456	0.000694458	0.000699203	0.000782946	0.000950727	0.000839439	0.00072365	0.00078499	0.000734672	0.000701076	0.000744907
K00641	0.000292764	0.000293706	0.000302654	0.000289903	0.000303742	0.000359373	0.000353312	0.000351239	0.000428062	0.000362537	0.000289935	0.000358712	0.000410591	0.000283231	0.000336244	0.000351328	0.000303585	0.000371601	0.000418057	0.000229324	0.000312218	0.000438275	0.000370032	0.000274652	0.000365786	0.000409873	0.000305839	0.000337589	0.000305628	0.000361635	0.000330295	0.000292422	0.000298393	0.000290184	0.000332889	0.000339682	0.000407212	0.000336736	0.000329884	0.0003827	0.000333302	0.000332499	0.000219131	0.000226067	0.000348842	0.000319021	0.000383206	0.000297018	0.000405003
K00643	4.2849e-05	5.23742e-05	5.02586e-05	4.6146e-05	5.71776e-05	4.9528e-05	0.000160195	9.0418e-05	8.85349e-05	7.98739e-05	0.000109592	7.25477e-05	2.75054e-05	7.8005e-05	5.81198e-05	0.000165006	0.000139441	7.27908e-05	7.97013e-05	5.70117e-05	0.000148356	0.000114412	5.4858e-05	0.000213439	8.13014e-05	7.7986e-05	0.0001265	7.40115e-05	6.35894e-05	0.000148917	8.99941e-05	9.39657e-05	9.95383e-05	8.67946e-05	0.000182565	0.000107749	0.000126182	6.72771e-05	0.000119506	7.26039e-05	0.00012795	6.71852e-05	0.000107719	6.62636e-05	3.98947e-05	0.000151905	7.94891e-05	0.000247338	7.82055e-05
K00645	0.000751522	0.000743949	0.000743446	0.000747683	0.00075017	0.000709613	0.000626799	0.000755077	0.000691353	0.000714631	0.00069149	0.000706594	0.000755699	0.000700809	0.000746556	0.000695195	0.000739733	0.000745006	0.000734478	0.000717038	0.00070806	0.000701996	0.000742	0.000646524	0.000739446	0.000700017	0.000716073	0.000736074	0.000724396	0.000671388	0.000731065	0.000722146	0.000781369	0.000701172	0.000712348	0.000751244	0.000643834	0.000687473	0.000740551	0.000702303	0.000720959	0.000725186	0.00074665	0.000668	0.00067111	0.000701231	0.000737648	0.000633201	0.000752366
K00647	0.000239481	0.000246907	0.000259449	0.000257225	0.000253131	0.000280633	0.000386537	0.000257271	0.00051296	0.000316673	0.000322107	0.000300674	0.000337587	0.000262803	0.000269619	0.000315755	0.000277198	0.000294554	0.000289036	0.000177423	0.000256695	0.000382993	0.000300716	0.000351758	0.000275049	0.000361184	0.000285588	0.000278536	0.000260964	0.000381407	0.000259236	0.00025218	0.000252617	0.000248691	0.000332686	0.000295525	0.000403231	0.00028815	0.000256445	0.000384362	0.000275646	0.00024161	0.000226445	0.000188062	0.000249714	0.000299254	0.000246686	0.000359399	0.000289867
K00648	0.00101298	0.000976772	0.000984525	0.000984448	0.0010005	0.000914576	0.000817132	0.00124448	0.000965222	0.00113559	0.00105192	0.000960129	0.000946099	0.000973208	0.00108542	0.00112293	0.00105827	0.0011596	0.00101623	0.000916818	0.00121949	0.00100487	0.0011691	0.000846864	0.00103507	0.000913412	0.00102976	0.00103205	0.000967329	0.000903176	0.00109302	0.00116446	0.0010964	0.000949863	0.00109154	0.00116059	0.000835312	0.00094398	0.00126234	0.000881486	0.00116685	0.00102791	0.00105852	0.000820248	0.000803101	0.00113691	0.0010566	0.000820994	0.00132254
K00651	0.000120702	0.000122867	0.000122561	0.000130637	0.00012734	0.000132206	0.000149725	0.000138815	0.000135612	0.00016885	0.000125416	0.000114688	0.000137748	0.000159136	0.00014856	0.000184124	0.000157406	0.000137718	8.22899e-05	0.000108753	0.000159596	0.000138914	0.000111722	0.000200091	0.000143377	0.000180386	0.000155522	0.000151426	0.000127041	0.000166725	0.000152939	0.000134482	0.000138363	0.000126617	0.000191487	0.000157408	0.000208568	0.000125663	0.000160009	0.000165885	0.000158609	0.000114236	0.000136478	0.0001153	0.000102644	0.000175626	0.000123201	0.000193463	0.000166838
K00652	0.000613799	0.000592181	0.000589069	0.000600413	0.000591844	0.000504887	0.000461218	0.000543812	0.000557062	0.000523696	0.000438238	0.000570593	0.000593764	0.000551633	0.00058141	0.000473766	0.000443096	0.000541206	0.000606139	0.000543847	0.000497342	0.000567874	0.000551416	0.000447861	0.000550736	0.000573479	0.000502292	0.000597338	0.0006052	0.000484681	0.000560727	0.000582299	0.000610837	0.000519699	0.000433195	0.000548678	0.000492354	0.000540737	0.000460814	0.000527841	0.00052092	0.000573965	0.00058958	0.000534415	0.000549533	0.000496323	0.000489191	0.000413569	0.000578359
K00655	0.000960809	0.000972957	0.000963217	0.000969875	0.00097984	0.00101127	0.000823608	0.00106944	0.00105706	0.00101275	0.000974298	0.000914934	0.000996538	0.000955252	0.000964859	0.00097651	0.00108472	0.00105435	0.00115839	0.000924324	0.00094891	0.00112238	0.00104223	0.000965193	0.00106522	0.00111635	0.00104716	0.000966687	0.000976001	0.000922387	0.000984014	0.000981756	0.00103495	0.000973583	0.00101232	0.0010547	0.000829431	0.000952171	0.00113112	0.000996642	0.000940528	0.000973792	0.00100171	0.000858329	0.00095274	0.000975424	0.00103648	0.000946228	0.000957293
K00656	0.000270267	0.000256076	0.000247105	0.000256857	0.00024531	3.14176e-05	4.86575e-05	8.99833e-05	3.49115e-05	6.06816e-05	0.000131759	0.000151482	9.68221e-05	0.000142415	0.000143953	4.92285e-05	7.11592e-05	7.81293e-05	0.000122958	0.00017383	0.000132308	6.08172e-05	0.000104182	8.3811e-05	7.81799e-05	3.9887e-05	0.000102683	0.000154049	0.000215474	3.75798e-05	0.000132615	0.000174036	0.00024818	0.000196708	4.04198e-05	0.000125398	2.01523e-05	0.000131054	1.46137e-05	5.11286e-05	8.54438e-05	0.000138369	0.000338424	0.00026037	0.000124891	0.000102923	7.73638e-05	8.3588e-05	5.69886e-05
K00657	4.04808e-05	3.90973e-05	4.04126e-05	3.84918e-05	3.93234e-05	5.91344e-05	8.3093e-05	0.000151783	0.000124637	0.000106757	0.000107761	9.9137e-05	8.86369e-05	8.1131e-05	8.06589e-05	0.000121306	0.000101967	0.00014551	0.00024939	6.63539e-05	0.000145715	0.000214919	0.000102867	5.48807e-05	0.000104713	0.00016058	9.71926e-05	8.25186e-05	8.55429e-05	6.92702e-05	7.54459e-05	0.00014714	8.83717e-05	7.96453e-05	8.85451e-05	0.000156694	6.18659e-05	7.64481e-05	0.000125515	5.65141e-05	7.35247e-05	0.000109738	7.0298e-05	2.67472e-05	3.31329e-05	0.000118469	7.02792e-05	0.000100365	0.000148373
K00658	0.00054749	0.000543841	0.000552698	0.000549778	0.000563587	0.000686699	0.000745053	0.000887226	0.000781276	0.000810311	0.000697506	0.000671188	0.000698402	0.000653773	0.000701335	0.000848809	0.000761909	0.000843768	0.00073114	0.000504242	0.000857026	0.000800748	0.000797204	0.000647766	0.000753351	0.00073619	0.000744168	0.00070474	0.000617519	0.000715558	0.000717029	0.00078275	0.000645372	0.000633487	0.000815155	0.000822553	0.000748945	0.00065947	0.000893216	0.000710747	0.000782995	0.000701696	0.000547543	0.000441178	0.000505919	0.000795309	0.000731201	0.000727364	0.000924708
K00661	5.86861e-05	5.18607e-05	5.44468e-05	5.2917e-05	5.67349e-05	5.14178e-05	5.77354e-05	8.68679e-05	0.000147779	8.40369e-05	9.44219e-05	6.60219e-05	0.000115626	8.7383e-05	8.32105e-05	0.000102254	7.75453e-05	9.89061e-05	3.78751e-05	4.23994e-05	7.86809e-05	5.69697e-05	0.000100654	8.34385e-05	7.84637e-05	4.43571e-05	7.90091e-05	8.63468e-05	8.10008e-05	5.81925e-05	6.14095e-05	8.2478e-05	9.0886e-05	6.84201e-05	6.95518e-05	0.000107606	0.000107622	7.78482e-05	0.000109862	5.05967e-05	6.81396e-05	9.46018e-05	6.04279e-05	3.00717e-05	3.6311e-05	9.77636e-05	7.52384e-05	7.58495e-05	0.000122087
K00666	0.000686472	0.000725977	0.000734261	0.000710957	0.000765516	0.000738275	0.00127369	0.000758627	0.00107987	0.000847213	0.000971094	0.000899314	0.000780255	0.000797861	0.000820835	0.00105192	0.00109932	0.0008297	0.000831823	0.00056868	0.000777532	0.00110942	0.00074373	0.00133849	0.000915315	0.000977713	0.00088108	0.000837167	0.000764518	0.00099965	0.000786041	0.000741614	0.000706308	0.000830529	0.00114521	0.000810621	0.00120932	0.00085507	0.000843441	0.0010985	0.000901898	0.000740679	0.000681251	0.00055814	0.000819329	0.000944668	0.00116981	0.00119162	0.00076931
K00673	5.86121e-05	5.85359e-05	6.23824e-05	6.89614e-05	5.65874e-05	7.18117e-05	0.000438826	4.36151e-05	0.000153862	0.000112896	2.84443e-05	0.000185361	0.000126687	6.54282e-05	7.32167e-05	0.000121306	2.72286e-05	0.000129133	4.57772e-05	3.27378e-05	7.19774e-05	9.04495e-05	6.32976e-05	9.72208e-05	9.08079e-05	8.73388e-05	7.58715e-05	0.000101305	8.46482e-05	0.000127393	4.69344e-05	9.65109e-05	1.9745e-05	4.17603e-05	4.59623e-05	6.15915e-05	0.000339098	6.81172e-05	3.57554e-05	0.000125993	6.09595e-05	0.000153362	2.39297e-05	3.49074e-05	0.000169789	9.10628e-05	0.000141408	0.000189447	8.45778e-05
K00674	0.000348194	0.000351655	0.000355558	0.00036144	0.000365051	0.000420476	0.000524703	0.000506862	0.000576899	0.000515299	0.000442096	0.000445422	0.000492296	0.000410526	0.000447097	0.000544179	0.000485413	0.000506867	0.000553754	0.000302545	0.000497816	0.000602164	0.000454359	0.000473812	0.000476954	0.00058407	0.000476336	0.000443644	0.00042682	0.000494496	0.000447704	0.000482279	0.000383955	0.000407581	0.000515927	0.000514739	0.00053321	0.000420464	0.000544639	0.000495994	0.00048308	0.000457944	0.000342401	0.000282206	0.000395296	0.000495653	0.000542609	0.00050903	0.000538966
K00677	0.000708229	0.000697443	0.000688117	0.000700948	0.00069255	0.000625754	0.000603015	0.00067118	0.0006534	0.000622621	0.000604523	0.000644529	0.000660499	0.000662933	0.000662494	0.000622251	0.000600853	0.000649923	0.000539857	0.000614832	0.00065511	0.000593727	0.000676351	0.000606481	0.000602312	0.000579118	0.000656959	0.000710411	0.000647111	0.00062876	0.000662784	0.00067991	0.0007404	0.000638432	0.000623398	0.000667574	0.000611982	0.000650579	0.000638626	0.00064067	0.000666031	0.000673565	0.000709584	0.00062516	0.00062087	0.000635363	0.000531557	0.000583817	0.000700012
K00680	0.000112858	0.000125727	0.000116756	0.00010738	0.000114281	0.000139135	0.000344718	0.000249157	0.000448229	0.000246395	0.000267442	0.000223614	0.000104122	0.000241285	0.000175139	0.000349729	0.000382323	0.000272407	0.000298573	0.000119213	0.000306463	0.000573882	0.000195427	0.000404962	0.000264549	0.000338558	0.000279669	0.000231889	0.00020701	0.000346491	0.000183644	0.000240486	0.000129267	0.000256442	0.000384056	0.000223073	0.000274599	0.00018496	0.000271874	0.000310761	0.000198818	0.000159288	0.000127744	0.000113336	0.00028447	0.000330212	0.000287209	0.000423257	0.000239178
K00681	0.000738349	0.000743142	0.000745944	0.000735833	0.000758728	0.000730164	0.000895565	0.00085303	0.000842834	0.000883905	0.000943435	0.000878973	0.000858421	0.000740139	0.000850321	0.00100276	0.000804647	0.000810438	0.0010417	0.000658669	0.00099211	0.00102761	0.000851716	0.00095706	0.000912406	0.000907498	0.000856621	0.000757058	0.00079411	0.000934166	0.000794302	0.000847961	0.000802519	0.00084897	0.000910122	0.000893005	0.00104155	0.000820627	0.000875339	0.000855556	0.000839359	0.000798368	0.000796569	0.000723082	0.000687068	0.00100658	0.000792128	0.00101215	0.000938611
K00684	0.000603734	0.000594308	0.000588628	0.000595997	0.00059295	0.000455989	0.000570516	0.00057953	0.000586883	0.000540842	0.000568559	0.000587116	0.000547012	0.000545453	0.000583111	0.000574688	0.000529624	0.000554913	0.000645853	0.000483561	0.000616446	0.000631459	0.000547542	0.000544648	0.000522855	0.000631246	0.0005567	0.000599748	0.000596322	0.000532847	0.000564748	0.000623022	0.000619933	0.000572885	0.000546952	0.000611913	0.000552689	0.000540947	0.000514818	0.000551976	0.00055043	0.000627871	0.000637937	0.000523006	0.000557444	0.000581489	0.000523339	0.000579859	0.000592262
K00685	0.000218167	0.000227835	0.000238655	0.000237207	0.000232694	0.000307168	0.000444938	0.000281832	0.000397977	0.00032514	0.000306675	0.000299008	0.000335817	0.000270727	0.000284432	0.000375576	0.000288076	0.000284959	0.000249935	0.000189879	0.000370653	0.000305571	0.000274705	0.000388138	0.00028193	0.000372049	0.000308906	0.000273715	0.000272595	0.000389539	0.000312019	0.000298406	0.000232651	0.000287445	0.000380473	0.000279591	0.000453642	0.000307753	0.000295093	0.000369469	0.00037186	0.000298799	0.000215652	0.000212315	0.000327678	0.000354669	0.000297836	0.000392243	0.000347363
K00688	0.000905897	0.000886254	0.000871811	0.000889727	0.000885257	0.000609927	0.00038684	0.000693494	0.000496629	0.000664675	0.000622897	0.000648	0.000620532	0.000729743	0.000765267	0.000549841	0.000668083	0.000606855	0.000639041	0.000827308	0.000649287	0.000532572	0.000694752	0.000559609	0.000662259	0.000574098	0.00065482	0.000741887	0.000766032	0.000454673	0.000754021	0.000693874	0.000923799	0.000779348	0.000618193	0.000677363	0.000447333	0.000650579	0.000675049	0.000570659	0.000699562	0.000660999	0.000958467	0.00088568	0.000605791	0.00062109	0.000707326	0.000417408	0.000658592
K00690	3.85567e-05	4.28383e-05	4.62174e-05	4.4674e-05	4.25696e-05	3.8898e-05	6.67528e-05	4.75274e-05	0.000182227	9.10929e-05	3.50486e-05	7.46304e-05	0.000127572	4.32553e-05	5.48594e-05	9.15957e-05	5.95801e-05	8.32514e-05	2.97688e-05	2.83461e-05	8.01028e-05	6.47996e-05	3.89471e-05	0.000111438	8.1869e-05	6.11372e-05	6.14673e-05	4.57964e-05	6.58604e-05	7.55802e-05	5.18325e-05	4.89089e-05	3.13553e-05	3.80854e-05	8.78692e-05	6.68789e-05	0.000118586	3.97642e-05	6.795e-05	5.73119e-05	6.56266e-05	8.9604e-05	4.82145e-05	2.62183e-05	8.21561e-05	8.82485e-05	7.84265e-05	5.86593e-05	8.73295e-05
K00696	6.74927e-05	6.78518e-05	7.06854e-05	7.27149e-05	6.87607e-05	0.000101733	7.3531e-05	9.1867e-05	6.28142e-05	9.49031e-05	6.1335e-05	6.20647e-05	5.13976e-05	9.23992e-05	9.06527e-05	7.78064e-05	7.81067e-05	0.000105255	5.31342e-05	6.13235e-05	7.21806e-05	7.20221e-05	0.000115458	8.67289e-05	9.93921e-05	0.000125644	8.79939e-05	8.40073e-05	6.68927e-05	0.000107271	8.74354e-05	5.95712e-05	6.41157e-05	5.87317e-05	7.62434e-05	5.79474e-05	6.09471e-05	8.19087e-05	9.65098e-05	9.60739e-05	8.00586e-05	5.61185e-05	6.39073e-05	6.67169e-05	8.82417e-05	8.10117e-05	8.67863e-05	6.38577e-05	8.79812e-05
K00697	5.59479e-05	6.13967e-05	6.42928e-05	5.59345e-05	6.44078e-05	4.9528e-05	6.10035e-05	9.40405e-05	7.14759e-05	8.22729e-05	0.000125089	5.79688e-05	3.29623e-05	6.31746e-05	8.54077e-05	9.36608e-05	0.000129266	6.1681e-05	0.000101636	6.64338e-05	5.85705e-05	0.000102802	8.24599e-05	7.45608e-05	0.000118405	7.38597e-05	7.09513e-05	6.74894e-05	7.46005e-05	8.56762e-05	6.08246e-05	5.22108e-05	5.98265e-05	0.00011018	9.88866e-05	7.12374e-05	5.50055e-05	8.30288e-05	9.87352e-05	9.10209e-05	6.36879e-05	4.93358e-05	4.75754e-05	5.98412e-05	5.10517e-05	9.59544e-05	0.000178532	6.30307e-05	4.99646e-05
K00700	0.000596703	0.00057707	0.000562397	0.000573991	0.000578121	0.000483705	0.000374009	0.000642127	0.0005646	0.000572241	0.000576209	0.000538242	0.000514344	0.000578531	0.000613801	0.000548175	0.000572923	0.000582832	0.000646943	0.000519653	0.000584487	0.000596224	0.000663691	0.00048927	0.000570671	0.000566189	0.000537518	0.000610099	0.000578705	0.00042789	0.000564602	0.00060211	0.000593902	0.000611705	0.000528432	0.000595979	0.000441759	0.000558729	0.000566077	0.000538213	0.000544399	0.000530056	0.000603072	0.000557989	0.00047353	0.000559376	0.000522205	0.000488946	0.000645775
K00703	0.000657314	0.000646242	0.00063367	0.000637948	0.000645996	0.000582604	0.000455468	0.00072233	0.000635217	0.000660088	0.000646437	0.000601487	0.000599221	0.000634944	0.000674331	0.000624117	0.000651521	0.000652809	0.000709478	0.000642938	0.000687611	0.000648671	0.000709003	0.000507957	0.000621537	0.000612059	0.000615743	0.000670428	0.000646974	0.000475917	0.000672799	0.000734872	0.000725535	0.000643576	0.000633199	0.00070873	0.000510118	0.000620616	0.000705612	0.000567667	0.000668759	0.000626443	0.000713631	0.000599319	0.000483808	0.000656135	0.000581362	0.000515824	0.0007528
K00705	0.000452615	0.000439973	0.000428888	0.000434597	0.000430787	0.000297956	0.00013054	0.000290381	0.000311294	0.000327751	0.000253579	0.000313587	0.000366493	0.000343716	0.000349569	0.000205308	0.000259093	0.000290514	0.000382566	0.000359637	0.000270102	0.000283903	0.000303206	0.000240445	0.000327192	0.000322947	0.000286087	0.000341063	0.000381123	0.000196943	0.000317867	0.00029937	0.000407397	0.000351054	0.000212779	0.000302384	0.000217327	0.000309573	0.00028582	0.000290881	0.000249295	0.000292088	0.000416675	0.000409444	0.000289	0.000254359	0.000306621	0.000198426	0.000268795
K00721	0.000435002	0.000417673	0.00043315	0.000412959	0.000441485	0.000696936	0.000290735	0.000656038	0.000408623	0.000625161	0.000430457	0.000453267	0.000524226	0.000488821	0.00052811	0.000491353	0.000653065	0.000649851	0.00046615	0.000601817	0.000470122	0.000466895	0.000701601	0.000336548	0.000683613	0.000412899	0.000537233	0.000487313	0.000398397	0.000475075	0.000538356	0.000405098	0.000434759	0.000411924	0.000508898	0.000498448	0.000288748	0.000430475	0.000719632	0.000396197	0.000553302	0.000455017	0.000324507	0.00046513	0.000445604	0.000502956	0.000668786	0.000232452	0.000637375
K00748	0.000889838	0.000876278	0.000853956	0.00087486	0.000856336	0.000634809	0.000635998	0.000726387	0.000605925	0.000646682	0.000712415	0.00075408	0.000712045	0.000767691	0.00077838	0.000648165	0.000634679	0.000669907	0.000600621	0.000781795	0.000763313	0.000565512	0.000746705	0.000664777	0.000627071	0.000573548	0.000722919	0.000790874	0.00080636	0.000633808	0.000761185	0.000811641	0.000912928	0.000805941	0.00063793	0.000750315	0.000615841	0.000738788	0.00064011	0.00066281	0.000729216	0.000785088	0.000957473	0.000851075	0.000708097	0.000705117	0.000553519	0.000645134	0.000724994
K00754	0.000122034	0.000122867	0.000110143	0.000104068	0.000103657	0.000133545	0.000250974	0.000216989	0.000404589	0.000215772	0.000200352	0.000248537	0.00015611	0.000200647	0.000152104	0.000294838	0.000290462	0.000301047	0.00055607	0.000133586	0.000261976	0.000718871	0.00013884	0.000291228	0.000256816	0.00046152	0.000234389	0.000197718	0.000197168	0.000294188	0.000170558	0.000194742	9.81333e-05	0.000225238	0.000302675	0.000223287	0.000206853	0.000153246	0.000281147	0.000233503	0.00016141	0.00014815	8.32215e-05	7.0797e-05	0.000203666	0.00027158	0.000295711	0.000291879	0.000259092
K00756	7.46712e-05	7.56272e-05	7.85475e-05	6.9403e-05	7.45891e-05	0.000119922	3.41934e-05	0.000118239	6.04338e-05	0.000121857	4.81918e-05	8.80986e-05	0.000105745	7.92408e-05	9.59685e-05	7.88056e-05	0.000143722	0.000138873	0.000178613	0.000113624	7.01492e-05	0.000135944	7.44353e-05	6.27651e-05	0.000148485	0.000134653	0.000105892	7.78397e-05	5.93226e-05	8.13293e-05	9.13832e-05	5.52375e-05	7.40991e-05	5.99344e-05	9.84135e-05	7.49529e-05	4.17748e-05	6.04164e-05	0.000172842	8.7896e-05	8.39359e-05	7.48247e-05	4.55872e-05	8.03928e-05	8.63484e-05	7.76614e-05	0.000153311	3.42622e-05	0.000105215
K00757	7.11189e-05	6.53577e-05	6.93628e-05	6.85934e-05	6.57358e-05	7.79535e-05	0.000137803	0.000184458	0.000138786	0.000142743	0.00013771	0.000116701	0.000103459	0.000105703	0.000111774	0.000169802	0.000120283	0.000152363	0.000124048	6.39585e-05	0.00020564	0.000144922	0.000157033	8.0769e-05	9.71219e-05	9.03647e-05	0.000117301	0.000119383	0.000113071	8.87611e-05	0.000127352	0.000199832	0.000116769	0.00010831	0.000135183	0.000181416	0.000108786	0.000109632	0.000160899	7.55959e-05	0.000160835	0.000142367	0.000104169	4.80543e-05	4.59804e-05	0.000168925	8.35274e-05	0.000110939	0.000204348
K00758	6.17943e-05	7.1226e-05	6.80402e-05	7.07277e-05	6.92771e-05	0.000102678	0.000266588	0.000100416	0.000120273	0.000121081	0.000114889	0.00012045	6.99803e-05	9.32716e-05	7.81782e-05	0.000164273	0.000165056	0.000106842	6.23986e-05	7.49775e-05	0.000116532	0.000115762	8.54345e-05	0.000176065	9.39294e-05	9.61414e-05	0.000138622	0.000104282	7.08843e-05	0.000169109	9.87669e-05	9.78179e-05	7.28419e-05	0.000124345	0.000158435	0.000102676	0.000180697	8.37989e-05	0.000138793	0.000117815	0.000133551	0.000116806	7.39194e-05	9.36908e-05	0.000114748	0.000131267	0.000135457	0.000201497	8.67502e-05
K00759	0.000568063	0.000560566	0.00056563	0.000561406	0.000557906	0.000614337	0.000478889	0.000517078	0.000479702	0.000539431	0.000525009	0.000566914	0.000562497	0.000542255	0.000525133	0.000488821	0.00052029	0.000526561	0.000601847	0.000694441	0.000476893	0.000534597	0.000490263	0.000458477	0.00055258	0.000478163	0.000529175	0.000516592	0.000526677	0.00058452	0.000529949	0.000509657	0.000544651	0.000513284	0.000490445	0.000535746	0.000456276	0.000538007	0.000539149	0.000447392	0.000505195	0.000576179	0.00054101	0.000635738	0.00053655	0.000517229	0.000494363	0.000440919	0.000498995
K00760	0.000425826	0.00043007	0.000439836	0.000444459	0.000444584	0.000560556	0.000483792	0.000507659	0.000526184	0.000501187	0.000355063	0.000444589	0.000559253	0.000440841	0.000419596	0.00048256	0.000564291	0.000521656	0.000422008	0.00047358	0.000419203	0.000498485	0.000472	0.000477537	0.000550736	0.000559312	0.000486391	0.000476892	0.000422828	0.000533128	0.000487986	0.000391065	0.000433058	0.000367758	0.000554387	0.000439429	0.000444944	0.000410943	0.000558362	0.000505568	0.000501174	0.000415677	0.000375278	0.000356781	0.000444184	0.000439902	0.000558053	0.000408311	0.000459675
K00761	0.000452541	0.00044078	0.000438367	0.000441073	0.000436247	0.000322523	0.000497469	0.000494908	0.000407697	0.000446645	0.000482506	0.000512555	0.00047504	0.000390098	0.00045787	0.000497615	0.000427797	0.000459758	0.000522146	0.000382633	0.000574059	0.000489575	0.000503822	0.000389876	0.000463901	0.000405059	0.000432411	0.000467605	0.000479329	0.000398444	0.000437396	0.000513166	0.000472622	0.000464776	0.000424273	0.000505236	0.000441453	0.000410243	0.000401172	0.000351119	0.000452134	0.000520203	0.000499258	0.000428409	0.000407535	0.000510126	0.000349908	0.000483157	0.000499863
K00762	0.000767137	0.000761773	0.000762991	0.000764537	0.000764335	0.000821583	0.000631035	0.000781956	0.000675021	0.000761554	0.000688744	0.000745124	0.00077384	0.000769363	0.000755982	0.000716245	0.000731172	0.000789012	0.00085621	0.000875536	0.000720925	0.000806823	0.000724153	0.00066279	0.000749945	0.000813007	0.000767415	0.000741037	0.000715587	0.000747038	0.000776538	0.000728819	0.000765247	0.000707186	0.000724042	0.000755531	0.000645549	0.000737108	0.000841289	0.000698248	0.000755998	0.000748747	0.000734934	0.000803248	0.000710397	0.000710947	0.000806227	0.000632847	0.000778362
K00763	0.000465936	0.000465353	0.00045534	0.000452113	0.000461921	0.000286696	0.000277905	0.000376886	0.000288945	0.0003528	0.000465571	0.000373291	0.000330729	0.000360509	0.000394293	0.000368248	0.000465061	0.00033351	0.000503004	0.000474938	0.000391915	0.000460415	0.00034582	0.000388387	0.000405585	0.000358983	0.000363955	0.000388206	0.000404797	0.000313749	0.000410128	0.000371185	0.000464488	0.000439853	0.000423732	0.000385197	0.000255671	0.000373559	0.000416379	0.00036282	0.000386651	0.000346992	0.000508702	0.000441556	0.000315709	0.00040077	0.000432656	0.000364243	0.000308767
K00764	0.000773576	0.000764194	0.000765562	0.000768732	0.000770016	0.000796937	0.000626738	0.000747108	0.000659681	0.000725145	0.000678805	0.000714717	0.000733798	0.000757004	0.000733301	0.000690665	0.000705697	0.000746377	0.000702734	0.000827548	0.000698107	0.000698621	0.000713499	0.00067502	0.000713339	0.000712327	0.000735184	0.000731679	0.00069907	0.000728529	0.00075541	0.000711897	0.000775452	0.000686339	0.000710456	0.000732524	0.000634646	0.000725067	0.00077601	0.00068495	0.000750254	0.000734967	0.000759715	0.000783905	0.000698766	0.000692922	0.000733326	0.000612644	0.000751569
K00765	0.000769061	0.000762214	0.000765195	0.000763801	0.000766327	0.000819142	0.000629583	0.000754063	0.000688179	0.000740174	0.000680112	0.000721589	0.000765138	0.000757077	0.000736845	0.000691931	0.000728786	0.00075525	0.000711998	0.000830342	0.000704404	0.000701524	0.000718895	0.000646028	0.00073597	0.000717897	0.000741744	0.000737634	0.00071772	0.000728669	0.000761112	0.000714717	0.0007668	0.000693889	0.000703629	0.000742956	0.000637157	0.000732067	0.000771485	0.000691666	0.000746592	0.000742321	0.000740614	0.000786247	0.000707218	0.000697009	0.000737719	0.000614712	0.000752655
K00766	0.00077217	0.000764047	0.000765562	0.000767701	0.000770754	0.000822055	0.000628675	0.000755657	0.000681633	0.000732765	0.000680178	0.000719229	0.000757617	0.000761003	0.000735995	0.000692331	0.000729838	0.000746954	0.000704709	0.000843038	0.000701831	0.000695651	0.000715021	0.000648946	0.000728024	0.000712052	0.000741174	0.000731395	0.000707329	0.000727056	0.000758553	0.000708251	0.000772273	0.000696027	0.000706333	0.000739955	0.000637954	0.000722686	0.000776307	0.000691134	0.000747023	0.000740465	0.000758011	0.000788287	0.000698563	0.000696473	0.00072858	0.000611108	0.000751352
K00767	0.000744344	0.000735	0.00073529	0.000739293	0.000735341	0.00078237	0.000571363	0.000716099	0.000632175	0.000700237	0.000643952	0.000686669	0.000722221	0.000722546	0.000714731	0.00062445	0.000631871	0.000718386	0.000683796	0.000806627	0.000639062	0.000662441	0.000692331	0.000544958	0.000684181	0.000681793	0.000677424	0.000695595	0.000679319	0.00067889	0.000713447	0.000677709	0.000722799	0.000655336	0.000613056	0.000682936	0.000590421	0.000700844	0.000721413	0.000652571	0.000678452	0.000708407	0.0006875	0.000764185	0.000679427	0.000635631	0.000707893	0.000522381	0.000719129
K00768	0.000185235	0.000200548	0.000207794	0.000207694	0.000216094	0.000240553	0.000342116	0.000231334	0.000308517	0.000256909	0.000290001	0.000206605	0.000168425	0.000234597	0.000207459	0.000271057	0.000327585	0.000238861	0.000227728	0.000169039	0.000190337	0.000256296	0.000234443	0.000337045	0.00025483	0.000320128	0.00025029	0.000229974	0.000226761	0.000253733	0.000215006	0.000205473	0.000224442	0.000274816	0.000309705	0.000221858	0.000276069	0.000251257	0.000263863	0.000315681	0.000225816	0.000193987	0.000200456	0.000184737	0.000260127	0.000228227	0.00033333	0.000334116	0.000152428
K00769	4.07028e-05	4.83398e-05	4.93769e-05	4.86483e-05	5.26034e-05	5.95281e-05	0.000230034	7.29575e-05	6.37398e-05	6.66792e-05	9.4095e-05	9.26806e-05	2.72842e-05	7.12441e-05	4.67084e-05	0.0001289	0.00011123	7.71915e-05	4.48235e-05	5.63729e-05	0.000100823	9.44995e-05	5.7971e-05	0.000157937	6.65452e-05	9.18089e-05	0.000103539	8.03918e-05	4.82426e-05	0.000126131	7.5519e-05	8.77059e-05	7.2694e-05	7.08923e-05	0.000135792	8.05262e-05	0.000156257	6.70671e-05	8.48633e-05	8.81619e-05	0.000103466	0.000113665	7.22152e-05	6.24857e-05	0.000143756	0.00011284	6.65952e-05	0.000184248	5.61921e-05
K00772	0.000418943	0.000425449	0.000414046	0.00040398	0.000413892	0.000405831	0.000213633	0.000253214	0.00018064	0.000252816	0.000324265	0.000308102	0.000229777	0.000389952	0.000296056	0.000247009	0.000372919	0.000235398	0.000235766	0.00053155	0.000281139	0.000221804	0.000235135	0.000337045	0.000272069	0.000203561	0.000345629	0.000323481	0.000335427	0.000311716	0.000349595	0.00029538	0.00037619	0.000403304	0.000328766	0.000284735	0.000200605	0.000362708	0.000308891	0.000268276	0.000330861	0.000311722	0.000405882	0.000546353	0.00035459	0.000289873	0.000293869	0.000288925	0.000194355
K00773	0.00074686	0.000739547	0.000736906	0.000744812	0.000744416	0.0006904	0.000620384	0.000745948	0.000677203	0.000710962	0.000649118	0.000692848	0.000734241	0.000692594	0.000718559	0.000680939	0.000720084	0.000736926	0.000707298	0.000707216	0.000699596	0.000690994	0.00071931	0.000640503	0.000726321	0.000700842	0.00071044	0.000727354	0.00071015	0.000654982	0.000717175	0.000705843	0.000768797	0.000680927	0.000692341	0.000725522	0.000630848	0.000674241	0.000733801	0.000684285	0.000700639	0.000707622	0.000739123	0.00065984	0.000673815	0.00068803	0.000722274	0.000611758	0.00073839
K00782	0.000110194	0.000109736	0.000121899	0.000115107	0.000117454	0.000179608	0.000259809	0.000155696	0.000158622	0.000163417	0.0001177	0.00015183	9.23239e-05	0.000153393	0.000138566	0.000187122	0.00018246	0.000200698	7.2208e-05	9.82134e-05	0.000150387	0.000137969	0.000194459	0.000197608	0.000171755	0.000144625	0.000155451	0.000179003	0.000106946	0.000144079	0.000155498	0.000152092	0.000113515	0.000153477	0.000187026	0.000116609	0.000210711	0.000170328	0.000149549	0.00020385	0.000203055	0.000191631	9.50798e-05	0.000134643	0.000317941	0.000147483	0.000201486	0.000200021	0.000168794
K00783	0.000380386	0.000382684	0.000386051	0.00039007	0.000391537	0.000435752	0.000525247	0.000488895	0.000554087	0.000487005	0.000431568	0.000417722	0.000454688	0.000435679	0.000437599	0.000507207	0.000453061	0.000504702	0.000401572	0.000356922	0.000480346	0.00046595	0.000440178	0.000491381	0.000448435	0.000488478	0.000469348	0.000484336	0.000401081	0.000490009	0.000437396	0.000473268	0.000429657	0.000395019	0.00050295	0.000487301	0.000532537	0.000447907	0.000535069	0.000518998	0.000484301	0.000466226	0.000360934	0.000304646	0.000435326	0.000479772	0.000440024	0.000489655	0.000523615
K00784	0.000417093	0.000402122	0.000406037	0.000397577	0.000384012	0.000388744	0.000234512	0.000429268	0.000246562	0.000380248	0.000362844	0.000423345	0.000348869	0.000399476	0.000387914	0.000336806	0.000322041	0.000390574	0.000569558	0.000508713	0.000431526	0.000464937	0.000388917	0.000223124	0.000359613	0.000391168	0.000369874	0.000349003	0.000386904	0.000321181	0.000425114	0.000431513	0.000409468	0.000367958	0.000302202	0.000414135	0.000197848	0.000372929	0.000357776	0.000222665	0.00039577	0.000402754	0.000451256	0.000496788	0.000285957	0.000358891	0.000272403	0.000255135	0.000429479
K00788	0.000683215	0.000694655	0.000692379	0.000689982	0.000696534	0.000656778	0.000603378	0.000663283	0.000551244	0.00062756	0.000607727	0.000652929	0.000562866	0.000645777	0.000620747	0.000632777	0.000748926	0.000684912	0.000814861	0.000740194	0.000593221	0.000780161	0.000646397	0.000750388	0.00069617	0.000784124	0.000686694	0.000657313	0.0006233	0.000701606	0.000670168	0.000593855	0.000703646	0.000655269	0.000724583	0.000617415	0.000536028	0.000645678	0.000719632	0.000664738	0.000662369	0.00068249	0.000697867	0.000687947	0.000806009	0.000645079	0.000760885	0.000652636	0.000546207
K00789	0.000778164	0.00077219	0.000775555	0.000777637	0.000777984	0.000829299	0.000632669	0.000763916	0.000690956	0.000743279	0.000685147	0.000725061	0.000768899	0.000772562	0.000742019	0.000695128	0.00073847	0.000756476	0.000712884	0.000849266	0.000707925	0.000704291	0.000722631	0.000681601	0.000742851	0.000718654	0.000748946	0.000742313	0.000718271	0.00073589	0.000763378	0.0007174	0.000777893	0.000699769	0.00071877	0.000746314	0.000639669	0.000736828	0.00077831	0.000701439	0.000757649	0.000745605	0.000757869	0.000794407	0.000715062	0.000702973	0.000740198	0.000615834	0.000754683
K00790	0.000720218	0.000717101	0.00071332	0.000722733	0.000721102	0.000652998	0.000610398	0.000704362	0.000679054	0.000665733	0.000630155	0.000672507	0.000716395	0.000660025	0.000677733	0.000656825	0.000681697	0.000683036	0.00069851	0.000669528	0.00067908	0.000687889	0.000691777	0.00061865	0.000683046	0.000689839	0.000673217	0.000696233	0.000698726	0.000631705	0.000688079	0.0006947	0.000752454	0.000662018	0.000669293	0.000715375	0.000620129	0.000651769	0.000677646	0.000658621	0.000670913	0.000690415	0.000729466	0.000628408	0.000628105	0.000661294	0.000676508	0.000609041	0.000688136
K00791	0.000750116	0.000741895	0.000739037	0.000747388	0.000747957	0.000682054	0.00062341	0.000748484	0.000697237	0.000743279	0.000648922	0.000700693	0.000742352	0.000689105	0.000723378	0.000687534	0.000723663	0.000748902	0.000715336	0.000694121	0.000705352	0.000703009	0.000722354	0.00063895	0.000744554	0.000707238	0.000710582	0.000733239	0.000717996	0.000657155	0.000721269	0.000710865	0.00077279	0.000680326	0.000696802	0.000734167	0.000630174	0.000674521	0.000730759	0.000688208	0.000706383	0.000712548	0.000742034	0.000656516	0.000676385	0.00069185	0.000741544	0.000614712	0.000743097
K00793	0.000773206	0.000768082	0.000768795	0.000773957	0.000768393	0.000819142	0.000776887	0.000754135	0.000684344	0.000756544	0.000682466	0.000764007	0.00075157	0.000778378	0.000745351	0.000716379	0.000705768	0.00078187	0.000709478	0.000833377	0.000708737	0.000719816	0.000729618	0.000704571	0.000725967	0.000734952	0.000748518	0.000763793	0.000715587	0.000771156	0.000762209	0.000735079	0.000763029	0.00069429	0.000710659	0.000741098	0.000720033	0.000744809	0.00077193	0.000725441	0.000766481	0.000786445	0.000738058	0.000790403	0.000754213	0.000700896	0.000764073	0.000672426	0.000756855
K00794	0.00078068	0.000781212	0.000776731	0.000777196	0.000775992	0.000836307	0.00083444	0.000787607	0.000713767	0.000769174	0.000806052	0.000794554	0.000777969	0.000790227	0.000785326	0.000791587	0.000790822	0.000794279	0.000783729	0.000845673	0.000769068	0.000778338	0.000782054	0.000753678	0.000765056	0.000760948	0.000788023	0.000783572	0.000736302	0.000822688	0.000789697	0.00076968	0.000793053	0.00074781	0.00078751	0.00080076	0.000769097	0.000778832	0.000819035	0.000761876	0.000791539	0.000797726	0.000777964	0.000796523	0.000746167	0.000773464	0.000752242	0.000786732	0.000788572
K00795	0.000237482	0.000246614	0.000250852	0.000256195	0.000256303	0.000325042	0.000375825	0.000263864	0.00035976	0.000295576	0.000274438	0.000274571	0.00034415	0.000287811	0.000289252	0.000317088	0.000292567	0.000295492	0.000251774	0.000197704	0.000255679	0.000287211	0.000260108	0.00037715	0.000283207	0.00036249	0.000322311	0.000297464	0.000282161	0.000370609	0.000275246	0.000264425	0.000251212	0.000286576	0.000323358	0.000287308	0.000406845	0.000302922	0.000319128	0.000394468	0.000295966	0.000288232	0.000219415	0.000224253	0.000332681	0.000290007	0.000324474	0.000371509	0.000284147
K00796	0.000805472	0.000797863	0.000801787	0.00079611	0.000807053	0.000832291	0.000632911	0.00079065	0.000673434	0.000758237	0.00070993	0.000734572	0.000774356	0.000776124	0.000767464	0.000721308	0.00079026	0.000774079	0.000699668	0.000850225	0.000719233	0.000684041	0.000756113	0.000663473	0.000794853	0.000733508	0.000772763	0.000771733	0.000741326	0.000736171	0.000786261	0.000728337	0.000796824	0.00070752	0.000744387	0.000768321	0.000644324	0.000740468	0.000820296	0.000704165	0.000767342	0.000758171	0.000763905	0.000799168	0.000713575	0.000717513	0.000849514	0.000618847	0.000768152
K00797	0.000616315	0.000619468	0.000592155	0.000612336	0.000601877	0.000571816	0.000425451	0.000461581	0.000404523	0.000479102	0.00045877	0.000471456	0.000504094	0.000552141	0.000529599	0.000397892	0.000488641	0.000498354	0.000391967	0.000554467	0.000400379	0.00037145	0.000494621	0.000493616	0.000472556	0.000472386	0.000495661	0.00055296	0.000538239	0.000441632	0.000538941	0.000495212	0.000572826	0.000591593	0.000466653	0.000431212	0.000426446	0.000551518	0.00047706	0.000615538	0.000512591	0.00050014	0.000596042	0.000580656	0.000674897	0.000397219	0.0005176	0.000449308	0.000434475
K00798	0.000432042	0.000423102	0.000437853	0.000425544	0.000436689	0.000627408	0.000516351	0.000573589	0.000539805	0.000535903	0.000494865	0.000493394	0.000532927	0.000497327	0.000498483	0.000573756	0.000588713	0.000558087	0.000514789	0.00049498	0.000510884	0.000575232	0.000526789	0.000457298	0.000576559	0.000503264	0.000531814	0.00050057	0.000424549	0.000596368	0.000524247	0.000464119	0.000444595	0.00044433	0.000557631	0.000552894	0.000538662	0.000494602	0.000616669	0.000514344	0.000569458	0.000484718	0.000383089	0.000448129	0.000411795	0.000531434	0.000522205	0.000486406	0.000593855
K00799	0.00168443	0.00172299	0.00167573	0.0016851	0.00168648	0.0010697	0.00234906	0.00122187	0.00149392	0.00117941	0.00209638	0.00179335	0.00139142	0.00148733	0.00155633	0.00171327	0.00156263	0.0011648	0.00157666	0.00128452	0.00166408	0.00149127	0.0014492	0.00208193	0.00126195	0.00129131	0.00152249	0.0015312	0.00175284	0.00168064	0.0014527	0.00161805	0.00164431	0.00204666	0.00167411	0.00155472	0.00210638	0.00164055	0.00114328	0.00166949	0.00151185	0.00154026	0.0019153	0.00172036	0.00146745	0.00174266	0.00124547	0.0024068	0.00115281
K00800	0.000769579	0.000763681	0.000763725	0.000767701	0.000765073	0.000832764	0.000744872	0.000751527	0.000675153	0.000734176	0.000679655	0.000748734	0.000777969	0.000766601	0.000739113	0.000703389	0.000716575	0.00077242	0.000680663	0.000833696	0.000707112	0.000651641	0.000735221	0.000658755	0.000735402	0.000711433	0.000750515	0.000752379	0.000715449	0.000731824	0.000762282	0.00072992	0.000762659	0.000699769	0.000697681	0.000746743	0.000703372	0.000739768	0.000771411	0.000706559	0.000747884	0.000769238	0.000733584	0.000790176	0.000738864	0.000692721	0.000747	0.000660611	0.000746283
K00801	0.000249619	0.000239205	0.000223739	0.000228596	0.000220816	4.33862e-05	4.52079e-05	9.01282e-05	2.29437e-05	3.99369e-05	0.000125286	0.000151066	7.35199e-05	0.000145033	0.000139417	4.6031e-05	6.82118e-05	4.076e-05	0.000101227	0.0001787	0.000125808	4.43472e-05	0.000115181	8.36869e-05	5.47685e-05	3.10844e-05	9.84761e-05	0.000155325	0.000189736	4.43806e-05	0.000123184	0.000153055	0.000208468	0.000181941	4.35966e-05	0.000111536	2.59102e-05	0.000122093	2.54442e-05	4.18204e-05	9.01109e-05	0.000139225	0.000271535	0.000250321	9.89254e-05	9.49492e-05	3.96737e-05	7.21279e-05	5.80024e-05
K00805	6.81587e-05	7.30598e-05	7.84005e-05	7.17581e-05	7.96798e-05	9.40954e-05	4.32108e-05	7.10013e-05	0.000120868	7.43702e-05	6.08119e-05	4.88048e-05	6.88742e-05	9.37077e-05	6.53493e-05	6.50829e-05	0.000169617	8.53435e-05	6.62815e-05	4.83082e-05	5.31536e-05	8.9572e-05	9.09687e-05	0.000104422	0.00013231	0.000156247	8.08631e-05	8.1597e-05	0.000109699	4.5292e-05	7.69812e-05	6.47304e-05	4.82162e-05	7.59704e-05	0.000102537	6.10913e-05	5.05953e-05	8.96095e-05	7.71485e-05	0.000114956	4.96148e-05	4.40523e-05	4.11847e-05	5.629e-05	0.00012009	5.92344e-05	0.000184908	8.94362e-05	3.49752e-05
K00806	0.000742937	0.000737714	0.00073404	0.000740397	0.000742497	0.000689534	0.000622018	0.000743195	0.000686261	0.000705106	0.000648203	0.000696666	0.000735715	0.000689613	0.000720969	0.000684936	0.000720785	0.000735267	0.000707025	0.000691167	0.00070332	0.000700984	0.000722285	0.000638454	0.00073072	0.000704831	0.000709798	0.000730261	0.00071132	0.000657295	0.000718856	0.000709558	0.000768575	0.000679791	0.000692544	0.000732238	0.000629623	0.00066717	0.000721116	0.000681427	0.000703439	0.000712191	0.000739265	0.000656667	0.000665769	0.000689303	0.000718732	0.000613471	0.000740707
K00809	0.000409174	0.000401609	0.000394133	0.000389481	0.00038202	0.00049843	0.000174961	0.000355079	0.000177665	0.000327963	0.000350747	0.000363641	0.000310008	0.00044891	0.00035609	0.000256268	0.000295865	0.000342528	0.000387198	0.000623615	0.000322781	0.000293218	0.000361523	0.000216667	0.000257313	0.000253695	0.000368661	0.000295479	0.000329577	0.00033983	0.000378619	0.000365407	0.000368425	0.000371299	0.000255564	0.000348971	0.000156441	0.00038259	0.000442788	0.00020498	0.000353335	0.000379121	0.000396367	0.000621004	0.000303132	0.000302471	0.000317036	0.000192873	0.000338456
K00812	0.000603216	0.000598049	0.000619269	0.00061057	0.000610435	0.000957883	0.000752618	0.000865854	0.00060619	0.000856598	0.000692602	0.000693889	0.000646562	0.000792845	0.000720402	0.000800047	0.000712575	0.000872119	0.000661385	0.000869069	0.000765344	0.000733653	0.000825083	0.000654347	0.000695957	0.000721886	0.000794084	0.000720123	0.000509334	0.000909206	0.000798177	0.00072703	0.000677171	0.000570412	0.000797717	0.000782897	0.000655288	0.000727587	0.000992916	0.000658887	0.000887394	0.000781019	0.000555993	0.000710463	0.000661373	0.00074693	0.000704775	0.000588247	0.000912108
K00813	5.39497e-05	5.34012e-05	5.84146e-05	5.72593e-05	5.55545e-05	7.81897e-05	0.000176111	7.15809e-05	0.000200675	0.000134205	3.53755e-05	0.000134265	0.000171448	5.70679e-05	8.89516e-05	9.71248e-05	5.19308e-05	0.000117302	3.05862e-05	4.05629e-05	8.29467e-05	7.24946e-05	5.54806e-05	6.55589e-05	0.000113652	6.09308e-05	7.9223e-05	8.57087e-05	8.1689e-05	8.86209e-05	5.98742e-05	6.43865e-05	3.40176e-05	4.00231e-05	4.88688e-05	6.38065e-05	0.00018572	5.46058e-05	6.9582e-05	8.96911e-05	6.50521e-05	9.98853e-05	2.99654e-05	4.30676e-05	0.000108865	9.07948e-05	0.000123272	8.40015e-05	0.000121798
K00817	0.000994555	0.000993423	0.000995988	0.00100292	0.0010047	0.00112962	0.000906943	0.00104162	0.00104067	0.00101656	0.00102105	0.00095638	0.00109491	0.00106219	0.00104559	0.00103653	0.00104683	0.00103538	0.000974672	0.00102908	0.000961234	0.000983469	0.0010607	0.000995489	0.00102315	0.00105212	0.00104309	0.0010268	0.000997954	0.00109079	0.0010455	0.00098609	0.00102984	0.00101414	0.00103638	0.00108164	0.000984341	0.00103065	0.00108646	0.00106745	0.00104529	0.00100842	0.000982539	0.000987003	0.000930899	0.000999949	0.000953232	0.000977773	0.00106149
K00818	0.000633558	0.000617781	0.000602442	0.000614029	0.000607411	0.000492446	0.000468178	0.000571343	0.000539144	0.000481289	0.00050585	0.000533174	0.000495835	0.000564427	0.00056043	0.000472767	0.00051229	0.000564291	0.000645444	0.000559657	0.000520296	0.000616946	0.000554598	0.000447551	0.000528956	0.000606214	0.000509209	0.000592021	0.00059123	0.000452219	0.000534847	0.00059076	0.000616235	0.000552305	0.000470979	0.000566256	0.00041885	0.000531426	0.000551908	0.000554968	0.000510293	0.000566826	0.000629274	0.00052074	0.000546422	0.000487545	0.000543743	0.000438616	0.00053998
K00819	8.89542e-05	8.47964e-05	8.60422e-05	8.48586e-05	8.49917e-05	0.000113623	0.000154748	0.000207425	0.000187517	0.000162429	0.000163931	0.000131211	0.000114815	0.00014336	0.000131833	0.000199246	0.000182881	0.000180931	0.000148435	8.31221e-05	0.000221282	0.000182249	0.000181315	0.000128945	0.000144016	0.000137266	0.000146395	0.000146889	0.00014982	0.000107271	0.000152793	0.00022666	0.000127196	0.000143321	0.000184255	0.00019635	0.000139229	0.000147716	0.000189385	0.000136299	0.000187545	0.000158289	0.000118015	6.89081e-05	0.000114816	0.000188558	0.00012561	0.000168948	0.000213834
K00820	0.000775352	0.000770136	0.000778274	0.000778668	0.000781083	0.000848827	0.000671765	0.000794418	0.000759655	0.000793447	0.000696525	0.000768728	0.000849645	0.000771181	0.00078327	0.000752484	0.000798261	0.000797741	0.00073441	0.000851263	0.000762636	0.000737973	0.000746981	0.000678931	0.000824862	0.000747194	0.000784885	0.000748055	0.000764174	0.000763234	0.000788819	0.00075035	0.000788838	0.000724558	0.000752092	0.000780182	0.000723647	0.00075524	0.000852342	0.000729829	0.000775384	0.000777806	0.000754532	0.000801132	0.000729803	0.000768171	0.000823017	0.000655826	0.000815582
K00821	0.00016888	0.000179936	0.00018509	0.000173618	0.000187985	0.000175356	0.0002983	0.00018569	0.000201997	0.000212738	0.000156934	0.00019751	0.000168204	0.000160808	0.000156144	0.000246409	0.000239654	0.00019976	0.000110628	0.000200818	0.000192166	0.000187581	0.000163121	0.000248081	0.000225956	0.000166494	0.00022519	0.000196868	0.000143489	0.000222604	0.000168803	0.000150923	0.000177335	0.000140983	0.000250833	0.000167912	0.000292362	0.000148276	0.000247765	0.000192946	0.000184673	0.000169926	0.000145993	0.000148016	0.000179121	0.000233386	0.000325112	0.000237709	0.000179728
K00822	8.629e-05	8.62634e-05	8.80261e-05	8.92745e-05	9.5837e-05	0.000123938	0.000170604	7.23054e-05	0.000134687	0.000101677	0.0001143	0.000106357	0.000105671	9.26173e-05	0.000114751	8.27359e-05	7.89488e-05	8.84456e-05	8.27667e-05	6.61144e-05	4.60439e-05	7.09421e-05	0.000109232	9.0578e-05	7.59807e-05	7.06275e-05	8.73521e-05	0.000106764	7.98996e-05	9.16357e-05	8.7143e-05	6.94081e-05	9.82072e-05	0.000112252	6.59019e-05	0.00010975	0.000143517	0.000118453	8.72371e-05	0.000154051	0.000103322	0.00010881	6.08539e-05	8.56818e-05	0.000102982	6.5198e-05	7.98434e-05	0.000104382	8.24054e-05
K00823	4.03328e-05	4.50389e-05	4.91565e-05	4.59988e-05	5.06852e-05	0.000108505	3.9035e-05	6.14379e-05	7.13437e-05	6.97838e-05	8.57252e-05	3.82524e-05	9.04066e-05	3.82392e-05	5.38671e-05	4.80961e-05	0.000120493	3.91007e-05	5.44285e-05	6.66733e-05	4.24552e-05	3.17923e-05	8.25982e-05	4.06018e-05	8.35007e-05	2.80584e-05	6.75998e-05	4.80649e-05	6.41399e-05	4.24876e-05	4.58378e-05	3.65957e-05	3.9342e-05	7.65717e-05	5.94131e-05	5.74472e-05	3.73033e-05	4.57848e-05	0.000107489	6.23649e-05	4.8107e-05	4.91216e-05	3.79893e-05	5.289e-05	5.15927e-05	5.78272e-05	0.000102656	5.79504e-05	2.45478e-05
K00824	0.000163773	0.00017216	0.000180314	0.000183774	0.000177361	0.000269294	0.000446209	0.000209816	0.000244579	0.000207093	0.000215457	0.000260616	0.000275718	0.000227254	0.000187968	0.000269724	0.000221337	0.000215198	0.000159607	0.000161773	0.000221891	0.000223626	0.000212791	0.00032916	0.000218294	0.000293582	0.000247367	0.00022565	0.000199646	0.000313959	0.000220051	0.000224046	0.00019109	0.000226575	0.000279694	0.000200637	0.000415726	0.000239915	0.000204814	0.000292277	0.00022876	0.000214478	0.000180503	0.000176577	0.000240112	0.000236938	0.000187458	0.000356977	0.000222017
K00826	0.00109861	0.00110279	0.00111465	0.00109345	0.00112105	0.0013445	0.00106296	0.00129527	0.00104853	0.00123247	0.00114248	0.00110509	0.00111202	0.00119668	0.00112001	0.00121919	0.00129118	0.00124538	0.00100233	0.00133211	0.00123865	0.00111982	0.00119311	0.00111897	0.00118859	0.00102874	0.00122086	0.00111903	0.00102748	0.00123291	0.00121116	0.00114994	0.00117472	0.00105102	0.00127241	0.00122676	0.00100615	0.00113041	0.00136093	0.00105734	0.00127591	0.00115621	0.0010882	0.0011972	0.00101772	0.00119963	0.00119205	0.00104293	0.0012725
K00830	9.19144e-05	0.000100641	0.000102575	0.000100535	0.000102108	0.000132993	0.000375886	0.00019366	0.000243785	0.000222899	0.000163734	0.000223128	0.000139592	0.000178401	0.00015905	0.000286845	0.000219513	0.000207407	0.000177727	0.000110111	0.000239631	0.000304558	0.000190792	0.000343253	0.000208929	0.000272401	0.000196667	0.000179286	0.000143902	0.000289841	0.000162589	0.000190683	0.000106342	0.000131495	0.000285372	0.000177629	0.000343019	0.000143515	0.000194726	0.000205512	0.000199249	0.000173782	0.000140312	0.000113411	0.000167085	0.000265416	0.000161954	0.000350479	0.000216006
K00831	0.000422273	0.000418847	0.000424994	0.000426574	0.000435214	0.00052969	0.000567066	0.000595252	0.000642159	0.000582331	0.000491138	0.000501378	0.000579163	0.00049093	0.000519818	0.000609262	0.000595169	0.00059827	0.000586179	0.000363629	0.000552256	0.000650359	0.000567603	0.0005498	0.000588123	0.000628495	0.000557057	0.000523539	0.000505068	0.000554862	0.000524101	0.000535109	0.00046116	0.000490233	0.000591021	0.000573901	0.000584173	0.000485081	0.000635288	0.000580233	0.000554523	0.00047558	0.000410995	0.000340158	0.000432486	0.000556964	0.000627482	0.000552508	0.00061862
K00832	4.75853e-05	6.31571e-05	5.82677e-05	5.16658e-05	5.68825e-05	6.64573e-05	0.000144883	8.65781e-05	0.00013105	9.70905e-05	0.000203426	7.44916e-05	4.97015e-05	0.000112391	9.63938e-05	0.000167004	0.000197337	9.29905e-05	0.000139648	6.7871e-05	0.000113011	0.000153292	0.000118917	0.000226041	9.91083e-05	0.000136785	0.000118799	0.000103219	0.000102335	0.000129566	9.66468e-05	0.00010339	4.85859e-05	0.000199648	0.000210751	0.000112894	0.000142965	0.000122373	0.000117577	0.000164622	0.000106338	6.47576e-05	6.63925e-05	6.74725e-05	0.000128475	0.000146277	0.000128869	0.000251473	5.69886e-05
K00833	0.00040244	0.000389799	0.000403465	0.000407144	0.000400317	0.000588116	0.00041256	0.000435281	0.000517985	0.000484182	0.000339239	0.000411127	0.000529535	0.000472683	0.000442135	0.000407951	0.000361901	0.000475557	0.000321803	0.000421839	0.000339709	0.000378673	0.000443914	0.000355235	0.000421122	0.000444946	0.000421073	0.000454561	0.000382087	0.00049667	0.000445365	0.000418099	0.00038462	0.000342234	0.000381825	0.000422209	0.000462279	0.000464219	0.000459849	0.00047525	0.000455939	0.00045516	0.000310021	0.00039879	0.000465889	0.000379194	0.000399429	0.000307356	0.000511449
K00836	9.67247e-05	0.000102621	0.00010882	0.000115255	0.000104985	0.000116143	0.00023191	7.64351e-05	0.000195583	7.94505e-05	7.16011e-05	0.0001108	9.53473e-05	0.000100032	8.03045e-05	0.00011198	9.37561e-05	0.000112108	5.88563e-05	6.69927e-05	7.61756e-05	0.000112522	6.44737e-05	0.000137823	9.59158e-05	0.000124269	0.00010632	0.000103006	9.8825e-05	0.000212578	9.32108e-05	9.7474e-05	8.60053e-05	5.71949e-05	0.000114771	0.000109321	0.00017739	8.82793e-05	7.92997e-05	0.00014082	0.000112872	0.000139582	8.25114e-05	7.30637e-05	0.00017858	9.44802e-05	8.2323e-05	0.000147505	7.1616e-05
K00845	0.000790671	0.000778718	0.000780993	0.000783819	0.000797462	0.000736385	0.000434892	0.000743123	0.000626158	0.00072705	0.000621131	0.000671535	0.000740877	0.000677909	0.000759526	0.000647698	0.000743452	0.000715428	0.000683728	0.000735642	0.000641635	0.000647524	0.000775137	0.000606419	0.000801167	0.000683856	0.000731618	0.000732246	0.000690743	0.000654491	0.000761404	0.000658929	0.000776414	0.000697096	0.00073168	0.00067722	0.000546135	0.000671931	0.000791736	0.000672517	0.000724118	0.000622159	0.000751549	0.000693312	0.000607211	0.000669536	0.000810336	0.000502296	0.000744545
K00847	0.000596629	0.000582718	0.00058613	0.000586797	0.000584097	0.000595517	0.000539711	0.000538451	0.000606719	0.000543947	0.000569997	0.000580729	0.000578131	0.000547707	0.000541223	0.000542047	0.000489342	0.000495035	0.000619695	0.000591995	0.000579137	0.000555657	0.000567258	0.000471887	0.00051271	0.000543495	0.000535664	0.000540837	0.000570859	0.000595807	0.000557291	0.000574319	0.000589021	0.000562194	0.000493014	0.000592407	0.000517713	0.000573711	0.000507177	0.000495263	0.00056716	0.000543336	0.00063815	0.000643595	0.000452501	0.00056199	0.000429185	0.000575251	0.000538966
K00848	3.50044e-05	3.29356e-05	3.68122e-05	3.41495e-05	3.60034e-05	5.98431e-05	1.68244e-05	6.52053e-05	1.31579e-05	6.14577e-05	3.43293e-05	3.84607e-05	3.55432e-05	4.63086e-05	6.41444e-05	4.18343e-05	5.38957e-05	6.77409e-05	1.60084e-05	4.75896e-05	3.63611e-05	2.20049e-05	8.73715e-05	2.99236e-05	8.17271e-05	2.20754e-05	5.398e-05	5.37363e-05	2.82161e-05	4.4661e-05	5.34409e-05	2.75844e-05	3.22427e-05	4.25621e-05	4.15689e-05	3.09386e-05	1.80085e-05	4.03243e-05	6.47602e-05	3.8762e-05	4.85378e-05	3.96971e-05	1.84621e-05	4.8961e-05	6.71448e-05	4.11424e-05	6.90039e-05	9.45165e-06	6.96608e-05
K00849	0.000167178	0.000160937	0.000171056	0.00016589	0.000172639	0.000198742	0.000155414	0.000275529	0.000344751	0.00031004	0.000205387	0.000237984	0.000270925	0.000177092	0.000229502	0.000267659	0.000284216	0.000248744	0.000320372	0.000183412	0.000244913	0.000332773	0.000249178	0.000129628	0.000291082	0.000262704	0.000224976	0.000207572	0.000216025	0.000175068	0.000228531	0.000250323	0.000196562	0.000173456	0.000262256	0.000277805	0.000222717	0.00018566	0.000318757	0.000171271	0.000231919	0.000214193	0.000158135	0.0001153	0.000124012	0.000269369	0.000354584	0.000148096	0.000309853
K00850	0.000848839	0.00082229	0.000827063	0.000832468	0.000831252	0.000824811	0.000619355	0.00087788	0.000761109	0.00080396	0.000651341	0.000790597	0.000856725	0.000785284	0.000828278	0.000725971	0.000799594	0.00087955	0.000860025	0.000795129	0.000766292	0.00084604	0.00085144	0.000594251	0.000863243	0.000815827	0.000783388	0.000846028	0.000785577	0.000694034	0.000832683	0.000785432	0.000884087	0.000718411	0.000731477	0.000824268	0.000648673	0.000738438	0.00084663	0.000725973	0.000819398	0.000791014	0.000811906	0.00070865	0.000699442	0.000734533	0.000794325	0.000544474	0.000924708
K00851	5.85381e-05	5.95628e-05	6.22355e-05	6.0792e-05	6.27109e-05	6.21266e-05	0.000102399	0.000131135	0.000180905	0.000131453	0.000178578	0.000100039	0.000117691	9.06544e-05	0.000140621	0.000156279	0.000126318	9.71025e-05	0.000142304	6.6833e-05	0.000153705	9.0382e-05	0.000178686	8.80326e-05	0.000117199	7.92238e-05	0.000108245	9.98872e-05	0.00010261	7.81743e-05	0.00010849	0.000161241	8.89633e-05	0.000142185	0.000130857	0.000150192	0.000170223	0.000119643	0.000196654	9.20182e-05	0.000126801	0.000111951	7.48425e-05	5.67434e-05	3.861e-05	0.000161286	0.000138858	0.000109403	0.000181248
K00852	0.000365363	0.000360971	0.000361877	0.000355699	0.000366674	0.000199057	0.000200379	0.000293641	0.00027096	0.000253592	0.00035114	0.000306991	0.000288328	0.000267747	0.000327526	0.000288577	0.000381902	0.000225731	0.000244009	0.000303184	0.000329282	0.000218766	0.000326588	0.000275707	0.000346276	0.000183687	0.000294002	0.000291225	0.000353595	0.000231999	0.000306024	0.000282104	0.000345426	0.000334617	0.000292672	0.000308529	0.000226209	0.000274709	0.000258893	0.000218078	0.000263152	0.000272953	0.000396793	0.000374385	0.00023335	0.00033584	0.000321215	0.000270199	0.000257716
K00853	4.19609e-05	3.84371e-05	4.39396e-05	4.13621e-05	4.38239e-05	5.82683e-05	5.57383e-05	7.91157e-05	2.38033e-05	7.25356e-05	5.40768e-05	4.93602e-05	4.26961e-05	5.44508e-05	8.0588e-05	7.50752e-05	6.11941e-05	7.30073e-05	2.36379e-05	5.4217e-05	9.25618e-05	3.73948e-05	6.7725e-05	4.42026e-05	7.69029e-05	3.4798e-05	6.18239e-05	6.5788e-05	3.24141e-05	5.51076e-05	8.72892e-05	5.97776e-05	4.30396e-05	4.81079e-05	7.57702e-05	4.71582e-05	5.16366e-05	5.12454e-05	8.97593e-05	4.57431e-05	0.00010045	5.39766e-05	3.20956e-05	5.87834e-05	6.43049e-05	7.69243e-05	7.54509e-05	2.39836e-05	0.000112674
K00854	0.000231044	0.000227982	0.000233952	0.000224695	0.000241326	0.000235357	0.000208186	0.000362469	0.000327956	0.000397394	0.000329104	0.000276514	0.000293932	0.000238304	0.000316824	0.000376775	0.000405201	0.000315403	0.000324732	0.000244895	0.000313843	0.000326158	0.000374044	0.000229766	0.000374015	0.000287462	0.000315894	0.000274424	0.000237221	0.000244759	0.000320791	0.000252524	0.000263636	0.000256976	0.000374525	0.000339325	0.000274415	0.000244676	0.00044301	0.000237824	0.000333374	0.000266313	0.000226161	0.000180355	0.000184124	0.000346226	0.000432798	0.000243912	0.000384655
K00855	0.000514188	0.000503863	0.000476649	0.000496198	0.000472103	0.000161734	0.000146336	0.000222205	0.000144142	0.000160312	0.000296082	0.000338926	0.000242166	0.00035622	0.000336599	0.000153614	0.000203863	0.000155898	0.000250344	0.00037369	0.000320073	0.000159974	0.000258241	0.000265091	0.000191903	0.000212845	0.000258063	0.000345174	0.000481738	0.000128444	0.000315528	0.000377789	0.000455096	0.00045629	0.000159787	0.000266301	0.000173653	0.000339956	8.93142e-05	0.000210964	0.000228401	0.000321004	0.000593841	0.000557838	0.000305769	0.000256973	0.000178107	0.00024403	0.000179655
K00856	7.94075e-05	8.50164e-05	8.27357e-05	8.79497e-05	8.56557e-05	0.000162994	7.11102e-05	0.000112443	0.000164507	0.00010958	0.000116589	6.44946e-05	0.000103975	0.000146705	0.000113901	9.91232e-05	0.000168705	0.000112469	0.000102181	7.79319e-05	6.66959e-05	9.2542e-05	0.000151914	0.000133973	0.000129543	0.000165256	0.000120582	0.000123353	0.000139016	7.87352e-05	0.000116751	0.000108618	0.000101313	0.000157086	0.0001218	0.000129185	7.96293e-05	0.000160527	0.000119654	0.000173664	0.00010641	0.000110809	9.05353e-05	8.2055e-05	0.000133614	9.37431e-05	0.000101806	0.000124053	7.56711e-05
K00857	0.000147862	0.000149274	0.000155625	0.000152054	0.000153974	0.000168112	0.000276755	0.00033856	0.000324121	0.000333325	0.000254168	0.000259436	0.000268197	0.000202682	0.00022851	0.000364718	0.000321059	0.000306385	0.00035961	0.000183491	0.000383045	0.00038279	0.000251807	0.00025938	0.000286683	0.000288149	0.000267119	0.000213882	0.00022855	0.000253173	0.000256092	0.000306868	0.000205436	0.000217354	0.000343433	0.000325892	0.000290218	0.000184539	0.000360818	0.000191682	0.00029094	0.000245679	0.000191651	0.000122856	0.000119684	0.000365189	0.000283738	0.000289516	0.000356125
K00858	0.00101372	0.000999291	0.000989889	0.000994089	0.000984561	0.000963001	0.000677574	0.000829628	0.000702659	0.000788366	0.000826061	0.000882652	0.000841165	0.000945801	0.000877679	0.000733898	0.000791664	0.000795866	0.000807027	0.00111939	0.000822696	0.000739323	0.000804814	0.000720278	0.000781019	0.000750082	0.000852342	0.000863113	0.000897753	0.000827876	0.00090886	0.000865228	0.000962993	0.000877568	0.000740805	0.000853635	0.000656268	0.000894485	0.000822002	0.000731624	0.00086291	0.00089604	0.00100114	0.00114711	0.000829337	0.000786263	0.000780722	0.000683827	0.000809644
K00859	0.000737535	0.000731479	0.000727721	0.00073495	0.000736816	0.000685282	0.000620747	0.000742181	0.00068441	0.000700872	0.000647091	0.000693334	0.000735199	0.000686487	0.000719905	0.000683737	0.000721838	0.000731443	0.000706753	0.000693482	0.000702846	0.000700714	0.000710179	0.000638268	0.000732919	0.000702837	0.00070773	0.000724164	0.000712559	0.000654771	0.000718199	0.000708389	0.000767244	0.000678655	0.000691801	0.000730738	0.000625397	0.00066549	0.000728831	0.000679831	0.000701357	0.000708907	0.000737419	0.000653569	0.000661306	0.000688566	0.000720007	0.000612585	0.000737956
K00860	0.000405252	0.000389286	0.000382157	0.000379692	0.000373019	0.000319531	0.00020746	0.000348776	0.000240016	0.000319989	0.000294447	0.00036253	0.000353663	0.000353458	0.000340001	0.000288843	0.000247513	0.000287268	0.000185493	0.000404911	0.000398415	0.000171382	0.000328318	0.000204064	0.000258873	0.000157829	0.000309333	0.000338794	0.000368667	0.000247564	0.000357637	0.000349173	0.000358368	0.000320185	0.000224404	0.000330322	0.000233314	0.000325534	0.000292868	0.000179183	0.000343785	0.000362272	0.000399704	0.000471401	0.000241126	0.000332088	0.000233367	0.000204865	0.000386103
K00864	0.000529359	0.000523009	0.000520588	0.000521516	0.000534297	0.000408744	0.000542556	0.000537219	0.000545558	0.000513394	0.000536191	0.0005481	0.000495688	0.000484896	0.000547176	0.000569559	0.000588783	0.000521151	0.000609545	0.000435093	0.000563631	0.000571317	0.000579294	0.000511558	0.000575495	0.000575336	0.000520191	0.000533606	0.00058538	0.000446821	0.00052739	0.000575007	0.000549088	0.000543819	0.000546614	0.000552537	0.000496091	0.00047794	0.000530841	0.000444732	0.000508067	0.000541837	0.000603711	0.000487117	0.00045649	0.000557969	0.000646115	0.00056574	0.000526946
K00865	0.00011456	0.000109516	0.000114331	0.000109072	0.000116937	9.73238e-05	9.79808e-05	0.0001641	0.000118818	0.000129125	0.000124566	9.34442e-05	0.000103164	0.000130129	0.000131336	0.000149951	0.000167933	0.000130793	0.000118939	8.81525e-05	0.00013434	0.000126494	0.000164643	8.68531e-05	0.000152245	0.00011581	0.000132704	0.000152985	0.000143076	8.52556e-05	0.000148552	0.000180365	0.0001269	0.000110314	0.000154244	0.00016291	0.000101497	0.000110962	0.000173807	9.47442e-05	0.000156527	0.000120948	0.000107222	7.83527e-05	8.57398e-05	0.000143798	0.000189867	7.24233e-05	0.000165607
K00869	0.00011456	0.000107463	0.00011558	0.000115034	0.000108601	0.000231813	0.000395554	0.000195616	0.000172574	0.000175483	0.000169816	0.000212575	0.000145713	0.000189088	0.000137857	0.000206107	0.000157056	0.000207551	0.000126228	0.000204252	0.000222433	0.000156262	0.000148317	0.000120377	0.000126351	0.000135547	0.000171139	0.00015972	0.000123807	0.000190002	0.000171215	0.000229618	0.00011847	0.000117998	0.00016053	0.000195564	0.000254753	0.00018524	0.000209414	0.000132309	0.000208081	0.00023447	0.000105518	0.000174386	0.000168369	0.00019144	0.000125893	0.000203388	0.000220279
K00872	0.000385715	0.000374175	0.000372384	0.000368653	0.000363576	0.000314885	0.000221743	0.0003758	0.000268051	0.000338688	0.000337343	0.000370583	0.000323355	0.000345097	0.000345246	0.000312358	0.000356568	0.000315259	0.000414038	0.00044731	0.00041277	0.000359435	0.000322092	0.000206672	0.00032854	0.000303004	0.000326661	0.000317314	0.000393167	0.000251139	0.00035793	0.000408538	0.000372049	0.000344105	0.000275504	0.000375408	0.000234784	0.000319234	0.000367865	0.000193611	0.00032921	0.00038826	0.000412699	0.000463392	0.000302118	0.000366329	0.000390219	0.000234637	0.000368073
K00873	0.00100262	0.000992396	0.000972549	0.000986288	0.00098043	0.00076418	0.000750924	0.000871939	0.000787028	0.000784768	0.000865621	0.000869254	0.00084028	0.000918539	0.00091489	0.000810772	0.000868227	0.000835039	0.000876646	0.000894461	0.000919117	0.000822483	0.000896129	0.000851706	0.000837277	0.000871944	0.000854838	0.000929681	0.000978134	0.000725724	0.000914855	0.000945642	0.00099139	0.00094973	0.000835027	0.000882787	0.000743738	0.000884193	0.000805757	0.000841129	0.000866285	0.000884259	0.00104339	0.000943179	0.000886339	0.000847239	0.000853977	0.000806935	0.00084853
K00874	0.000151488	0.000150814	0.000156434	0.000149183	0.000161056	0.000141812	0.000224527	0.000260169	0.000369546	0.000275607	0.000233047	0.000261449	0.000298799	0.000147213	0.000218658	0.000342268	0.000218671	0.000223567	0.000214649	0.000100369	0.000374648	0.000261426	0.000212237	0.000219212	0.000267812	0.000190289	0.000202443	0.000195095	0.000208592	0.000197154	0.000201043	0.000260573	0.000190129	0.000198311	0.000290982	0.000271302	0.000406355	0.000207642	0.000209117	0.000189555	0.000241109	0.000201555	0.000172976	0.000105931	9.67616e-05	0.000357015	0.000169818	0.00029117	0.000365393
K00876	0.000356631	0.000343073	0.000332412	0.000342893	0.000328384	0.000174096	0.000214541	0.000332547	0.00028035	0.000300868	0.000286993	0.000349062	0.000321143	0.000276252	0.000312642	0.000288243	0.000256917	0.000295131	0.000396803	0.000298792	0.000404915	0.000328723	0.000285635	0.000198725	0.000276255	0.000258234	0.000276247	0.000287468	0.000365432	0.000183412	0.000303392	0.000401659	0.000364062	0.000319917	0.000240288	0.000355759	0.000231293	0.000261478	0.000291161	0.000182973	0.000283616	0.000331928	0.000407444	0.000326104	0.000195281	0.000339392	0.000253558	0.00023765	0.000353663
K00882	1.78352e-05	1.66512e-05	1.89572e-05	1.77371e-05	1.99937e-05	1.31497e-05	4.72051e-06	2.46331e-05	2.09601e-05	2.01801e-05	3.75988e-05	1.44401e-05	1.56331e-05	1.24314e-05	2.3177e-05	2.01844e-05	1.71933e-05	1.4284e-05	3.86245e-05	1.75666e-05	9.41191e-06	2.63249e-05	2.37971e-05	1.17335e-05	3.17118e-05	1.32727e-05	1.10527e-05	1.96372e-05	2.13341e-05	1.27603e-05	1.46213e-05	1.66469e-05	1.55298e-05	2.17154e-05	1.33831e-05	2.11497e-05	8.20795e-06	3.44436e-05	1.1053e-05	3.45068e-05	1.03394e-05	1.52077e-05	9.72811e-06	1.0578e-05	1.26446e-05	1.64838e-05	2.20331e-05	1.4591e-05	7.45849e-06
K00891	0.00077698	0.000769916	0.000774967	0.000773148	0.000776361	0.000795204	0.000628312	0.000753773	0.000712709	0.000745184	0.000683251	0.000721728	0.000749063	0.000758022	0.000738617	0.000693663	0.000701627	0.000763041	0.000715336	0.000831061	0.000701425	0.000708003	0.000715644	0.000649194	0.000726037	0.000718172	0.00073932	0.0007421	0.000710976	0.000731613	0.000760673	0.000723453	0.00078588	0.000693355	0.000700858	0.000737883	0.00063973	0.000736338	0.000769556	0.000695322	0.000751115	0.000740679	0.000757514	0.000787154	0.000717091	0.000693927	0.000743812	0.000620146	0.000758014
K00901	0.000524252	0.000513839	0.000505305	0.000519676	0.000502942	0.000421658	0.00049408	0.000499762	0.000499009	0.000455817	0.000478845	0.000479301	0.00046162	0.000521754	0.000513084	0.000459977	0.000425482	0.000497993	0.000440878	0.000413375	0.000514947	0.000412963	0.00054519	0.000494795	0.000420909	0.000467022	0.000495019	0.000537151	0.000550489	0.000428171	0.000490325	0.000570467	0.000533114	0.000545557	0.000426909	0.00051974	0.000425956	0.000499293	0.000450874	0.000507962	0.000490404	0.000521631	0.000551591	0.000479712	0.000553455	0.000453572	0.000406018	0.000507317	0.00049856
K00906	4.2701e-05	4.81197e-05	5.04056e-05	4.85011e-05	4.6775e-05	8.38591e-05	0.000150088	4.13691e-05	0.000132571	8.93995e-05	0.000113189	0.000108926	0.000164369	5.19064e-05	8.10842e-05	8.81318e-05	7.36856e-05	7.1853e-05	8.05187e-05	2.97036e-05	6.16853e-05	8.5657e-05	8.05229e-05	8.44939e-05	8.1869e-05	7.64042e-05	6.50327e-05	6.74894e-05	8.36847e-05	5.05504e-05	4.92007e-05	6.66565e-05	3.37957e-05	0.000100358	7.02953e-05	5.87334e-05	0.000191478	0.000103331	3.78324e-05	0.000123799	4.17885e-05	7.3254e-05	3.98355e-05	3.9743e-05	0.000111232	8.56352e-05	9.11787e-05	0.000154594	7.61055e-05
K00912	0.000453725	0.000457504	0.000463937	0.000469556	0.000470701	0.00060977	0.000554115	0.000586485	0.00058318	0.000588893	0.000486757	0.000484438	0.000588749	0.000531786	0.000527898	0.000573689	0.000528361	0.000602021	0.000405727	0.000474858	0.000527473	0.000491532	0.000572169	0.00053161	0.0005413	0.000530291	0.000559553	0.000554023	0.000451939	0.000580663	0.000539745	0.000525754	0.000529343	0.000472059	0.00058041	0.000553037	0.000587603	0.000530516	0.000620155	0.000604036	0.000580659	0.000541051	0.000434924	0.000388666	0.000531141	0.000538135	0.000490537	0.000510153	0.000629554
K00919	0.000617795	0.000621082	0.000615448	0.000621241	0.000620986	0.0005541	0.000353796	0.000536929	0.000519176	0.000535832	0.000497219	0.000537756	0.000608586	0.000534839	0.000556957	0.000486623	0.00054794	0.000535074	0.000572896	0.000599501	0.000484747	0.000543844	0.000563868	0.000528072	0.000597133	0.000583863	0.000550211	0.000555724	0.00058366	0.000533548	0.00055773	0.000486957	0.000604995	0.000554042	0.000530189	0.000509737	0.000433367	0.000543957	0.000519788	0.000542269	0.000507924	0.000519917	0.000603995	0.000581714	0.00055785	0.000507647	0.000603749	0.000458169	0.000494577
K00924	0.000322144	0.000291799	0.000306254	0.000293141	0.000305292	0.000529218	0.000310888	0.000603511	0.00021694	0.000587129	0.000406328	0.000427719	0.000306542	0.000400057	0.000611321	0.000433131	0.000509132	0.000684551	0.000398506	0.000364667	0.000366997	0.000382115	0.000768288	0.000326801	0.000709082	0.000418676	0.000478689	0.000517868	0.000287391	0.000432097	0.000453187	0.000256101	0.000240785	0.000369629	0.00037804	0.000306743	0.000277355	0.000348427	0.000652053	0.000406768	0.000434614	0.000358702	0.000156076	0.00034726	0.000526746	0.000426568	0.000630104	0.000279533	0.000659099
K00925	0.000536537	0.000534819	0.000530802	0.000541387	0.000521681	0.000494808	0.000473322	0.000482374	0.000446113	0.00045998	0.00042758	0.000494921	0.000510068	0.000521463	0.000479559	0.00044379	0.000476219	0.000497128	0.000395169	0.000470786	0.00044473	0.000423628	0.000480509	0.000494671	0.000473478	0.000472661	0.000518408	0.000526871	0.000522272	0.000493865	0.000484038	0.000520595	0.000557814	0.000514955	0.000463476	0.000460936	0.000459278	0.000485221	0.000493008	0.000472059	0.000465058	0.000552475	0.00055152	0.000534113	0.000628376	0.000473942	0.000443071	0.000470101	0.000454388
K00926	2.8566e-05	2.72141e-05	2.97584e-05	2.77465e-05	3.01012e-05	3.33074e-05	2.08792e-05	2.35463e-05	4.31765e-05	2.4696e-05	2.09899e-05	1.92304e-05	5.70019e-05	2.39903e-05	1.8003e-05	2.15167e-05	5.02466e-05	2.80631e-05	2.0845e-05	2.13993e-05	2.15323e-05	2.59199e-05	2.32437e-05	4.9045e-05	5.17889e-05	1.67801e-05	2.83092e-05	3.25395e-05	4.51457e-05	2.25058e-05	2.28823e-05	2.84098e-05	3.71975e-05	3.10697e-05	2.89292e-05	2.91523e-05	1.61096e-05	1.9182e-05	1.42428e-05	2.11429e-05	2.63511e-05	2.04197e-05	3.25217e-05	2.3196e-05	2.56949e-05	2.64679e-05	3.4927e-05	2.74689e-05	8.97915e-06
K00927	0.000770245	0.00076302	0.000764093	0.000765935	0.000768246	0.000812055	0.000632003	0.000754063	0.000688642	0.000733612	0.000680505	0.000721728	0.000766982	0.000756423	0.000738121	0.000694729	0.000730329	0.000754024	0.000708933	0.000829863	0.000704742	0.000702739	0.000720555	0.000646462	0.000738807	0.000717485	0.000740175	0.00073813	0.000716619	0.000726916	0.000759869	0.000715405	0.000770867	0.000695426	0.000703562	0.000744742	0.000637463	0.000728357	0.000772078	0.000691865	0.000747166	0.000745819	0.000739691	0.000785038	0.000708097	0.000698014	0.000738144	0.00061483	0.000753669
K00928	0.000836554	0.00083652	0.000842052	0.000847408	0.000831473	0.000988907	0.000853383	0.000782826	0.000864587	0.00079761	0.000777935	0.000849398	0.000844557	0.000855438	0.000755344	0.000790188	0.000790471	0.000843407	0.000768198	0.000972951	0.000762771	0.000838278	0.000781501	0.00075163	0.000776478	0.000814589	0.000816261	0.000774994	0.000771124	0.00098093	0.000833926	0.000784744	0.000784622	0.000723489	0.000784672	0.000808692	0.000782021	0.000831338	0.000824005	0.000761012	0.000844242	0.000868481	0.000775408	0.000920361	0.000870111	0.000776614	0.000799001	0.000747271	0.00078582
K00930	0.00075056	0.000740574	0.000736171	0.000743488	0.000749654	0.000668274	0.000613969	0.000735878	0.00065902	0.000692052	0.000647549	0.000687433	0.000723253	0.000684888	0.000712605	0.000681073	0.000693487	0.000728702	0.000701712	0.0006946	0.000691945	0.000694301	0.000707619	0.000633301	0.000713126	0.000700705	0.0007001	0.000721612	0.00069673	0.000650775	0.000714031	0.000706875	0.000762363	0.000669702	0.000688691	0.000720163	0.000626009	0.000657439	0.000726679	0.000672185	0.000702362	0.000701981	0.000741963	0.000655156	0.000658128	0.000683005	0.000722487	0.000608036	0.000739694
K00931	0.000689802	0.000679911	0.000678198	0.000686008	0.000692329	0.000589848	0.000593876	0.000633433	0.000679054	0.000636521	0.000592099	0.000633977	0.000710201	0.000587473	0.0006508	0.000623917	0.000590257	0.00062287	0.000582909	0.000583451	0.000670345	0.000589542	0.000626404	0.000583759	0.000686877	0.000605939	0.000619522	0.000651712	0.000666174	0.000600435	0.000620967	0.000679566	0.00066741	0.000604422	0.000606297	0.000618701	0.000677339	0.000591282	0.000544342	0.000609886	0.000603994	0.000612663	0.000679192	0.000597052	0.000613364	0.000648094	0.000636409	0.00062375	0.000681112
K00936	0.000567619	0.000619908	0.000596491	0.00056067	0.000566612	0.000819772	0.00108172	0.00111139	0.00120365	0.00110222	0.00114398	0.000858007	0.00060158	0.000877901	0.00081396	0.00127048	0.0013102	0.00115708	0.0013712	0.000675117	0.00121021	0.00174149	0.00106942	0.00125338	0.00106238	0.00129798	0.0010028	0.000825115	0.00084132	0.00114078	0.000828297	0.000951282	0.000489187	0.0010994	0.00136048	0.000930517	0.000952612	0.000863891	0.00115471	0.00111904	0.000902904	0.000721473	0.000501033	0.00054454	0.00095673	0.0012009	0.00112355	0.00134078	0.000991182
K00937	0.000661236	0.000646756	0.000644912	0.000649061	0.000651161	0.000546147	0.00066656	0.000709361	0.000676079	0.000618599	0.000642514	0.000685281	0.000621195	0.0006332	0.000690279	0.000707119	0.000646398	0.000652304	0.000712748	0.000564847	0.000753427	0.000753431	0.000691432	0.000615545	0.000632534	0.000675947	0.000659312	0.000686379	0.000672024	0.000643904	0.000683107	0.000715405	0.000680795	0.00064538	0.000690043	0.000714589	0.000643466	0.000616275	0.000650124	0.000606363	0.000702147	0.000646862	0.000683666	0.000595541	0.000500239	0.000701834	0.0006097	0.000670595	0.00075338
K00939	0.000816943	0.000814441	0.000816041	0.000817233	0.000818119	0.000893709	0.000669707	0.000833179	0.000714957	0.000808617	0.000735693	0.0007806	0.000808203	0.000823087	0.000812968	0.000756081	0.000803734	0.000841098	0.000729505	0.000891187	0.000758844	0.000738783	0.000825429	0.000704509	0.000817768	0.000770301	0.00081241	0.00081916	0.000753025	0.000796887	0.000829174	0.000753927	0.000814721	0.000741864	0.000776966	0.000791114	0.000673909	0.000781843	0.000858054	0.000744057	0.000816096	0.000827855	0.00077768	0.000834906	0.000843875	0.000761336	0.000816004	0.000654763	0.000834844
K00940	0.000768987	0.000761553	0.00076255	0.000762329	0.000764335	0.000816779	0.000632487	0.000754208	0.000736182	0.000734035	0.000681028	0.000731031	0.000766392	0.000754678	0.000736562	0.000693729	0.0007424	0.000750633	0.000737407	0.000830422	0.000703659	0.000757616	0.000713776	0.000645407	0.000744979	0.000731308	0.000740888	0.000735153	0.00072068	0.000739536	0.0007587	0.000716506	0.000768649	0.000684067	0.000708428	0.000743599	0.000636973	0.000727027	0.000771485	0.000694525	0.000746735	0.000741107	0.000738484	0.000785341	0.000700659	0.000705854	0.000737719	0.00061483	0.000757797
K00941	0.0006044	0.00061294	0.000604353	0.000602621	0.000605787	0.000636069	0.000454621	0.000454626	0.000445518	0.000443187	0.000568559	0.000504363	0.000492591	0.000581584	0.00051195	0.000436196	0.00053601	0.000474619	0.000607501	0.000693882	0.00040891	0.000516237	0.000496281	0.000575006	0.000500082	0.000581525	0.000525182	0.000525524	0.000545534	0.000562224	0.000528853	0.000472855	0.000547979	0.000569945	0.000511196	0.000469224	0.000429753	0.000601854	0.000500352	0.000585286	0.000489471	0.000510564	0.000560893	0.000685227	0.000615123	0.000437021	0.000558833	0.000521495	0.000358587
K00942	0.000741161	0.000734559	0.000730734	0.000738189	0.000740579	0.000686542	0.000621655	0.000745079	0.000686129	0.000701648	0.000648137	0.000694792	0.000735863	0.000687505	0.000720189	0.000686002	0.00072261	0.000732093	0.000707025	0.000693642	0.000703794	0.000700916	0.000716958	0.00063864	0.000734693	0.000703112	0.000709156	0.000728701	0.000712903	0.000656454	0.000719003	0.00070887	0.000765543	0.000679123	0.00069349	0.000731452	0.000629623	0.00066668	0.00073024	0.000679964	0.000702865	0.000710121	0.000737206	0.00065508	0.000660562	0.000690107	0.000722487	0.00061288	0.000740201
K00943	0.000707637	0.000706832	0.000705899	0.000708087	0.000710552	0.000749141	0.000495956	0.000575835	0.000553095	0.000603005	0.000549661	0.000612108	0.000676354	0.000658571	0.000631308	0.000526659	0.000616503	0.000608875	0.0005934	0.000774528	0.000500863	0.000564702	0.000572515	0.000577551	0.000652043	0.000629802	0.00063086	0.000630728	0.000613321	0.000645797	0.00064129	0.000525685	0.000660606	0.000605357	0.000571352	0.000567685	0.000531434	0.000628106	0.000613998	0.000624381	0.000590854	0.000606451	0.000639144	0.000752549	0.000666174	0.000533914	0.000665102	0.000507967	0.000551132
K00945	0.000535649	0.000531591	0.000551081	0.000545141	0.000556873	0.000762448	0.000567006	0.000666978	0.000644738	0.000680904	0.000467009	0.00057094	0.000687489	0.000595688	0.000567164	0.000620253	0.000615099	0.000682026	0.000539312	0.000655315	0.000573043	0.000621131	0.000571685	0.000521863	0.00066304	0.000630971	0.00063086	0.000586137	0.000496259	0.000683026	0.000623014	0.000541094	0.000571643	0.000444263	0.000629414	0.000618701	0.000581478	0.000550748	0.000735729	0.000573917	0.000654829	0.000568325	0.000474405	0.000528144	0.000482929	0.00058571	0.000659859	0.000456456	0.00069936
K00946	0.000726656	0.000712847	0.000714495	0.000715668	0.000712101	0.000780401	0.000516593	0.000678497	0.000605132	0.000657266	0.00058471	0.000659247	0.000712634	0.000699282	0.000690137	0.000567028	0.00058773	0.000695373	0.000660567	0.00077916	0.000601347	0.000606214	0.000669848	0.000519753	0.000656087	0.000640118	0.000648117	0.000678084	0.000655783	0.000617822	0.000681499	0.000651913	0.000715996	0.000626739	0.000559118	0.000654999	0.000549749	0.000693423	0.000668744	0.00063801	0.00065842	0.000689987	0.000669251	0.000748393	0.000671246	0.00058571	0.000674382	0.000478962	0.000698201
K00948	0.000824787	0.000825958	0.000821405	0.000824004	0.000827194	0.000917332	0.000808538	0.00080514	0.000778301	0.000781099	0.00073177	0.00079615	0.000811005	0.000835736	0.000789153	0.000766473	0.000801629	0.00084081	0.000756822	0.000869787	0.000739885	0.000771858	0.000834906	0.000741697	0.000801096	0.000805511	0.000812695	0.000817884	0.000793353	0.000808105	0.000812871	0.000785707	0.000798599	0.000803802	0.00077041	0.000786399	0.000779755	0.000808725	0.000816513	0.000822313	0.000809059	0.000818931	0.000778248	0.000841631	0.000867271	0.000740363	0.000841579	0.000740419	0.00078401
K00949	4.00368e-05	4.72395e-05	4.66582e-05	4.4306e-05	4.69225e-05	4.48036e-05	0.000114442	7.46963e-05	8.0865e-05	7.52875e-05	0.000112273	6.82435e-05	5.13976e-05	5.61229e-05	4.90474e-05	0.00012497	0.000136073	6.13203e-05	4.74121e-05	5.07037e-05	0.00010326	9.36895e-05	4.98772e-05	0.000128572	8.45649e-05	7.44099e-05	9.14879e-05	6.25979e-05	5.62257e-05	0.000111758	7.6177e-05	6.34922e-05	5.36146e-05	6.78856e-05	0.000139509	8.83144e-05	8.66735e-05	3.85041e-05	0.000100293	5.75779e-05	9.57114e-05	5.50476e-05	6.92329e-05	3.87608e-05	3.76633e-05	0.000111969	5.07965e-05	0.00014083	5.43094e-05
K00950	0.000788747	0.000787594	0.000787606	0.000803544	0.00079119	0.000775992	0.000754737	0.000699363	0.000801443	0.000730931	0.000586802	0.000777614	0.000916234	0.000704298	0.000728836	0.000682871	0.000652503	0.000725456	0.000689178	0.000705539	0.00068321	0.000704426	0.000703953	0.000706248	0.000766404	0.000828068	0.000708657	0.00075004	0.000784888	0.000716189	0.000735452	0.000683006	0.000755634	0.000674045	0.000698763	0.000692797	0.00079611	0.000720306	0.000660881	0.000784149	0.00071184	0.00073511	0.000754532	0.000689383	0.000730885	0.000679252	0.000755572	0.000666873	0.00070986
K00951	0.000772836	0.00077351	0.000768575	0.000777637	0.000772599	0.000735755	0.000625709	0.000729937	0.000774532	0.00073467	0.000715488	0.000699652	0.000775757	0.000725308	0.000756833	0.000671613	0.000729487	0.000730433	0.00078264	0.000696437	0.000696549	0.000728726	0.000726436	0.000679428	0.000728521	0.000789213	0.000707445	0.0007421	0.000770918	0.000643203	0.000738888	0.000732534	0.000809766	0.000761775	0.000683757	0.000777181	0.000647387	0.000733748	0.000738474	0.000785612	0.00071385	0.000716618	0.000796924	0.000679334	0.000676317	0.000689772	0.000724825	0.000679337	0.000704356
K00954	0.000741827	0.000734266	0.000731028	0.000737894	0.000741096	0.000681503	0.000621291	0.000737617	0.000685468	0.000699038	0.000644672	0.000694653	0.000735052	0.000679726	0.000717141	0.000685003	0.00071882	0.000731732	0.000706753	0.000677353	0.000703524	0.000700781	0.000715851	0.000634729	0.000730791	0.000702905	0.000705947	0.00072778	0.000712284	0.000654771	0.000718199	0.000708526	0.000769315	0.000675381	0.0006893	0.000731166	0.00062852	0.00066465	0.00072527	0.000676706	0.000700567	0.000708836	0.000738484	0.000650396	0.000661306	0.000687293	0.000722204	0.000612585	0.000739838
K00955	0.000104717	0.000107756	0.00011389	0.000107527	0.000112806	0.000146931	0.00018301	0.000131642	0.000126422	0.000119952	8.06902e-05	0.000123574	7.47735e-05	0.000110574	0.000121201	0.000118508	0.000165898	0.000147457	7.30255e-05	0.000100928	7.23837e-05	0.000100439	0.000112621	0.00011181	0.000158204	9.44909e-05	0.000139122	0.000121297	8.13449e-05	0.00012592	0.000116605	7.66309e-05	8.93331e-05	0.00010096	0.000116393	8.23125e-05	0.000131511	0.000109632	0.00014636	0.00012453	0.000122565	0.000116093	6.31262e-05	0.000114016	0.000154169	9.97068e-05	0.000234854	8.21703e-05	0.000113181
K00956	0.000115004	0.000117732	0.000117711	0.000119744	0.000114355	0.000158584	0.000319118	0.000237565	0.000328485	0.000229179	0.000249133	0.000225349	0.0002182	0.000175348	0.000199096	0.00027159	0.000191302	0.000245353	0.000206338	9.78142e-05	0.00027281	0.000228959	0.000254297	0.000175755	0.000181829	0.000190151	0.000188966	0.000207431	0.000203913	0.000166024	0.000172093	0.000269584	0.000139102	0.000211875	0.000203316	0.000247152	0.000320049	0.000214153	0.000203998	0.00021954	0.00020126	0.000262672	0.000120501	8.77974e-05	0.000251066	0.000251344	0.00018009	0.000276756	0.000275964
K00957	0.000282626	0.000279036	0.000289648	0.000285192	0.000288987	0.000355515	0.000402998	0.000413619	0.000487702	0.000403109	0.000357286	0.000355449	0.000352778	0.000344371	0.000362823	0.000402422	0.000379656	0.0004177	0.000337811	0.000229963	0.000386633	0.000368615	0.000409878	0.000333506	0.000389977	0.000401827	0.000367378	0.000359778	0.000337836	0.000363738	0.000339726	0.000385562	0.000281236	0.000318447	0.000362359	0.000368977	0.000415053	0.000370689	0.000382627	0.000378511	0.000353622	0.000373838	0.000216291	0.000233623	0.0003861	0.000374503	0.000442929	0.000350479	0.000450333
K00958	0.000394373	0.000389212	0.000381422	0.000382563	0.00037597	0.000275672	0.0001818	0.000217278	0.000113264	0.000196651	0.00026888	0.000266726	0.000207876	0.000318563	0.000272667	0.00020191	0.000219583	0.000177396	0.000169825	0.000398603	0.000243626	0.000161459	0.000225589	0.000243176	0.000164589	0.000151227	0.000258776	0.000279386	0.000288423	0.000265372	0.000298786	0.000261604	0.000392977	0.000307489	0.000224202	0.000267158	0.000152092	0.000263508	0.000227069	0.000188292	0.000288642	0.000266884	0.00047966	0.000464676	0.000210495	0.000239216	0.000136166	0.00022046	0.000196021
K00962	0.000742197	0.000735366	0.00073191	0.000738998	0.000741686	0.000687093	0.000621049	0.000745007	0.000686129	0.000701507	0.000648137	0.000695694	0.000735863	0.000687287	0.000720047	0.00068407	0.000722119	0.000731804	0.000707025	0.000693802	0.000703591	0.000700916	0.000716958	0.000638516	0.000734764	0.00070318	0.000709299	0.000728914	0.000712903	0.000656384	0.000718418	0.000709008	0.000767688	0.00067919	0.000692206	0.000731452	0.000627602	0.00066682	0.000729647	0.000680429	0.000702218	0.000709264	0.000738484	0.00065508	0.00066205	0.000689035	0.000723266	0.000612821	0.000739766
K00963	0.000382903	0.00039288	0.000395089	0.000395442	0.000409908	0.000452288	0.000449961	0.000392246	0.000472098	0.000410024	0.000321061	0.000351631	0.000422021	0.000398676	0.000375936	0.000431399	0.000438394	0.000419359	0.000299118	0.000374968	0.000342621	0.000394603	0.000352668	0.00050268	0.000452975	0.000452993	0.000434122	0.000439461	0.000363024	0.000461544	0.000371381	0.000351168	0.00040296	0.000357268	0.000454351	0.000381838	0.000481941	0.00037972	0.000447239	0.000497191	0.000387656	0.000376694	0.000358591	0.000320967	0.000444184	0.000386498	0.000509453	0.000490245	0.000373576
K00965	0.000381052	0.000380703	0.000377748	0.000369241	0.000369404	0.000330554	0.000124428	0.00028415	0.000278234	0.000322741	0.00027143	0.000313031	0.00027734	0.000322852	0.000322069	0.000206573	0.000307585	0.000281713	0.000249526	0.00049466	0.000256221	0.000217214	0.000268133	0.00018842	0.000311585	0.000180661	0.000282522	0.000273857	0.000312923	0.000235014	0.00029769	0.000293041	0.000325977	0.000289449	0.000230961	0.000249081	0.000175736	0.000290531	0.000297393	0.000201456	0.000250515	0.00027331	0.000361289	0.00048689	0.00028332	0.000274529	0.000392841	0.000138171	0.000268868
K00966	0.000374836	0.00036684	0.000359672	0.000351136	0.000348525	0.00034457	7.74647e-05	0.000173229	6.9889e-05	0.000167509	0.000272869	0.000237637	0.000143058	0.000332957	0.000244245	0.000117909	0.000201127	0.000142047	0.000161582	0.000507037	0.000155872	9.5782e-05	0.000204489	0.00015533	0.000150897	0.000109277	0.00024045	0.000217143	0.000244035	0.00022008	0.000261502	0.000202859	0.000279018	0.000271542	0.000146741	0.00017863	6.39485e-05	0.00028129	0.00029487	0.000124663	0.000217271	0.000231043	0.000320814	0.000558745	0.000223681	0.000167786	0.000304992	0.000104441	0.000123174
K00969	0.000740421	0.000731479	0.000730367	0.00073576	0.000739251	0.000684258	0.000620807	0.000742036	0.000685203	0.000696356	0.000618843	0.000690488	0.000731217	0.000685906	0.000708069	0.000677342	0.000718399	0.000729928	0.000681412	0.000690288	0.000702102	0.000694504	0.000702085	0.000635846	0.000728237	0.000700773	0.000707588	0.000725937	0.000708017	0.000652598	0.000714836	0.000705568	0.000767096	0.000669969	0.000689367	0.000722092	0.00062215	0.000641408	0.000725567	0.000657824	0.000700352	0.000704694	0.000738342	0.000653645	0.00065948	0.000684144	0.000722558	0.000604079	0.000738101
K00970	0.0004575	0.000463886	0.000474077	0.000469629	0.000491211	0.000564257	0.000438644	0.000473101	0.000532201	0.000530188	0.000390242	0.000435356	0.000566701	0.000437279	0.000462619	0.000461376	0.000514255	0.00053428	0.000490061	0.000444915	0.000369231	0.00051725	0.00045097	0.000467666	0.000589684	0.000571553	0.000475552	0.00048547	0.000417322	0.000523593	0.000468613	0.000360385	0.000457906	0.000385063	0.000507411	0.000447574	0.000499153	0.000447137	0.000472757	0.000566537	0.000447754	0.00040204	0.00037471	0.000359652	0.000463523	0.000418929	0.000530211	0.000433358	0.000464019
K00971	0.000557481	0.000541714	0.000537635	0.00054757	0.000537912	0.000423547	0.000465333	0.000547507	0.000521159	0.000474445	0.000428757	0.000544559	0.000533222	0.000509032	0.000508335	0.000459111	0.000433482	0.000524253	0.000545852	0.000552151	0.000551308	0.000538309	0.000515305	0.000434886	0.000503913	0.000484833	0.000454088	0.000511417	0.000520552	0.000466241	0.000506043	0.000543226	0.000575193	0.000456357	0.000434547	0.000515025	0.000449416	0.000494112	0.000425949	0.00043343	0.000493061	0.000562827	0.000556774	0.000501624	0.000448782	0.000484395	0.000423517	0.000401754	0.000557069
K00972	4.53651e-05	4.18847e-05	4.46009e-05	4.55572e-05	4.70701e-05	6.59849e-05	1.65823e-05	6.1945e-05	1.13727e-05	6.34334e-05	3.30869e-05	3.83913e-05	3.27411e-05	4.68175e-05	6.3223e-05	4.15012e-05	5.17203e-05	6.88231e-05	1.36923e-05	4.56732e-05	3.29756e-05	1.86299e-05	8.42585e-05	2.81233e-05	7.34976e-05	2.42073e-05	5.39087e-05	5.0688e-05	2.20223e-05	4.6554e-05	5.38795e-05	2.24252e-05	4.56279e-05	3.37423e-05	4.18392e-05	2.8938e-05	2.04586e-05	3.7944e-05	6.60955e-05	3.51717e-05	5.0979e-05	3.85547e-05	4.51611e-05	4.39742e-05	6.15325e-05	3.91992e-05	6.3903e-05	7.44317e-06	7.18332e-05
K00973	0.000765065	0.000757592	0.00076277	0.000755043	0.000755187	0.000846543	0.00065724	0.000919249	0.000788152	0.000874802	0.000787808	0.000814964	0.000859232	0.000777069	0.000788444	0.000843747	0.000826963	0.000858845	0.000947832	0.000865555	0.000969089	0.000912527	0.000811939	0.000690292	0.000841818	0.000855989	0.000794726	0.000763084	0.000772845	0.000746126	0.000862949	0.000861719	0.000793053	0.000757766	0.000846991	0.000845561	0.000662639	0.000790874	0.000893068	0.000698514	0.000881363	0.00080308	0.00076568	0.000792216	0.000696805	0.000864929	0.000799142	0.000687548	0.000935063
K00974	0.000777276	0.00076082	0.000741829	0.000758575	0.000737702	0.000486776	0.000453592	0.000483388	0.000505356	0.000448056	0.000534622	0.000591212	0.00061065	0.000594524	0.000593601	0.000395893	0.000448289	0.000473754	0.000495647	0.00065811	0.000523682	0.000433145	0.000494275	0.000478965	0.000491569	0.00046042	0.000508639	0.000589682	0.000701754	0.000453902	0.000524101	0.000581473	0.000704977	0.000651594	0.000379392	0.000522741	0.000438451	0.000559219	0.000399318	0.000532296	0.000437271	0.000587888	0.000797208	0.000727011	0.000600585	0.000474478	0.000460215	0.000457283	0.000450768
K00975	0.000561551	0.000556678	0.000549612	0.000548232	0.000557463	0.000493942	0.000301749	0.000543595	0.000496298	0.000550932	0.000458378	0.000489229	0.000530494	0.000506705	0.000569645	0.000472434	0.000504571	0.000536012	0.000533386	0.000506158	0.00051691	0.000476885	0.000533291	0.000428243	0.00056606	0.000497281	0.000475623	0.000509432	0.000520139	0.000387436	0.000518764	0.00047086	0.000558332	0.000537405	0.000474155	0.000485729	0.000452356	0.000478431	0.000522607	0.000485888	0.000482147	0.000437739	0.000542431	0.000544011	0.000456085	0.000505771	0.000534958	0.000399509	0.000567207
K00979	0.000465936	0.00046616	0.000470403	0.000478829	0.000481915	0.000604494	0.000550847	0.000588659	0.00057994	0.000589528	0.000486364	0.000481106	0.000587569	0.000527642	0.000529173	0.000576021	0.000526396	0.000603681	0.000408452	0.000474379	0.000524426	0.000492747	0.000572999	0.000529375	0.000542222	0.000523758	0.000562334	0.000554519	0.00044781	0.000578911	0.00053843	0.000526167	0.000529343	0.000471858	0.00057507	0.000552108	0.000588951	0.000527786	0.000623122	0.000602174	0.000584679	0.000541337	0.000438972	0.000390932	0.000531952	0.000534785	0.000493655	0.000507022	0.000635709
K00981	0.0007829	0.000771896	0.000766738	0.000774031	0.000775328	0.000739613	0.000772166	0.000816732	0.000710329	0.000769174	0.000790816	0.000771852	0.000772586	0.000731706	0.000817292	0.0007746	0.000787734	0.000829195	0.000798375	0.000729334	0.000764125	0.000753836	0.000859949	0.00069619	0.000825501	0.000739285	0.00077476	0.00080725	0.000758255	0.000717591	0.000766961	0.000758811	0.000801779	0.00077741	0.000724515	0.000783183	0.000733937	0.000735078	0.000828679	0.000756424	0.000748315	0.000774236	0.000772213	0.000690063	0.000751982	0.000760599	0.000824434	0.000758259	0.000821158
K00982	0.00029121	0.000295687	0.000306254	0.00030315	0.000306177	0.000392287	0.000394889	0.000335445	0.000422376	0.000387515	0.000306087	0.000316155	0.000413098	0.000329467	0.000349782	0.000366383	0.000367445	0.000378527	0.000281816	0.00023667	0.000295155	0.000317113	0.000340424	0.000411729	0.000379052	0.000377001	0.000368519	0.000351342	0.000316846	0.000425717	0.000328029	0.000288432	0.000286783	0.000323525	0.000371889	0.000326177	0.000427365	0.000339256	0.000392048	0.000440743	0.000348453	0.000295872	0.000249522	0.000271779	0.000332817	0.000336108	0.000385402	0.000380311	0.000354532
K00983	8.01476e-05	8.03218e-05	8.37644e-05	7.78668e-05	7.65073e-05	0.000190553	9.08395e-05	7.74494e-05	0.000293507	0.000107039	9.68413e-05	0.000132946	0.000115405	0.000124386	7.0736e-05	0.00011611	0.000110949	0.000119899	0.000151637	0.000160016	0.000108	0.000289236	5.90778e-05	8.72256e-05	9.92502e-05	0.000148338	9.89753e-05	7.14594e-05	9.91691e-05	0.000164902	8.42187e-05	9.26587e-05	5.88652e-05	8.50574e-05	9.86838e-05	9.33161e-05	0.000146824	0.000126083	8.77564e-05	0.000101725	7.85508e-05	0.000111166	7.27833e-05	0.000157083	0.000171006	0.000127247	0.00010719	0.000146973	0.00012216
K00989	0.000643845	0.000646609	0.000638446	0.000644204	0.000650128	0.000564887	0.00047308	0.000519903	0.000506613	0.000525601	0.000498134	0.000535812	0.000571051	0.000562319	0.000586443	0.000487889	0.000555379	0.000531034	0.000433316	0.000579219	0.000467007	0.000445025	0.00054353	0.000544213	0.000575069	0.000494324	0.000562405	0.000597763	0.000574644	0.000537965	0.000561385	0.000493905	0.000613056	0.000558319	0.000529243	0.000512738	0.00050485	0.000543817	0.000539298	0.000581297	0.000521566	0.000511992	0.000594551	0.000596523	0.000538038	0.000498534	0.000608283	0.000476659	0.000502832
K00990	0.000333985	0.000337278	0.000343434	0.000345764	0.000352066	0.000423784	0.000405479	0.000369859	0.0004477	0.000407837	0.000329627	0.000338857	0.000438834	0.00035811	0.000379905	0.000389432	0.000367165	0.000413732	0.000300276	0.000338317	0.000307208	0.000365915	0.000370585	0.000417814	0.000422611	0.000427685	0.000387415	0.000391467	0.00033061	0.000444016	0.000364655	0.000305079	0.000332411	0.00032867	0.000389463	0.000344112	0.000441147	0.000363198	0.000371425	0.000469997	0.000371357	0.000354275	0.000290068	0.000284624	0.000426333	0.000352056	0.00037102	0.000391594	0.000384148
K00991	0.0005728	0.000566214	0.00056078	0.000570238	0.000558791	0.000487721	0.000231486	0.000450786	0.000426078	0.000452501	0.000392858	0.000463264	0.000573632	0.000462868	0.000490403	0.000359655	0.000418394	0.000452472	0.000493671	0.000537938	0.000376003	0.0004187	0.000505343	0.000369576	0.000494265	0.00048449	0.000442536	0.000467038	0.000521309	0.000403632	0.000462106	0.000407093	0.000518768	0.000471992	0.000379392	0.000417993	0.00034063	0.00047227	0.000417492	0.000455769	0.000392969	0.000412321	0.000525247	0.000507442	0.000433162	0.000384085	0.000517175	0.000313972	0.000422455
K00992	0.000221941	0.00023209	0.000235422	0.000237354	0.000239187	0.000322208	0.000359424	0.000244375	0.000326171	0.000262201	0.000266199	0.000238123	0.000268123	0.000282432	0.000257782	0.000274454	0.000272075	0.000252135	0.00023597	0.000198742	0.000213021	0.000258524	0.000243229	0.000359084	0.000235817	0.00032728	0.000286657	0.000280379	0.000250917	0.000355325	0.00025887	0.000239386	0.000238567	0.000277623	0.000299837	0.00026723	0.00032746	0.00028129	0.000262156	0.000378977	0.000286847	0.000233327	0.000213024	0.000219267	0.000254312	0.000241025	0.00023868	0.000341027	0.000228606
K00995	0.000767803	0.000763827	0.00075917	0.00076093	0.000765073	0.000660557	0.000626375	0.000661471	0.000584106	0.000659947	0.0006091	0.000687016	0.000718091	0.000655227	0.000700272	0.000608595	0.000729979	0.000719251	0.00078986	0.000719114	0.000552188	0.000728658	0.000682923	0.000622933	0.000762148	0.000773464	0.000674073	0.000717571	0.000672781	0.000633317	0.000668413	0.000575351	0.000725831	0.000648721	0.000653949	0.000631562	0.000624723	0.000606614	0.000741887	0.000682158	0.000594947	0.000646434	0.000697654	0.000645711	0.000702282	0.000603132	0.00087183	0.000594391	0.000611234
K00997	0.000591227	0.000593134	0.000588702	0.000588049	0.000596123	0.000616305	0.000437797	0.000461581	0.000396192	0.000471411	0.00048983	0.000488673	0.000447977	0.000576859	0.000535623	0.000440059	0.0005438	0.000483348	0.000368533	0.00066817	0.000418458	0.000381305	0.000491508	0.000493678	0.000526189	0.000426929	0.000516839	0.000545445	0.000495915	0.000482157	0.000536017	0.000434471	0.000552416	0.000538073	0.00047909	0.000458292	0.000460564	0.000553829	0.000480917	0.000514544	0.000506416	0.000523202	0.000534478	0.000674045	0.000607008	0.000454041	0.000533824	0.000452734	0.000430927
K01000	0.000721476	0.000717395	0.000713099	0.000722291	0.000721692	0.000653549	0.000610277	0.000704579	0.000677666	0.000664886	0.000630221	0.000672299	0.000723991	0.000660243	0.000677804	0.000656825	0.000683311	0.000682459	0.00069851	0.000672243	0.000679012	0.000687956	0.000691639	0.000618587	0.000683897	0.000688463	0.000673075	0.000694673	0.000699621	0.000630723	0.000688079	0.000694631	0.000752971	0.000662151	0.000669631	0.000715661	0.000620435	0.000651699	0.000677646	0.00065902	0.000670554	0.000689201	0.000729395	0.000629693	0.000626482	0.000662031	0.000676012	0.000608982	0.000688208
K01006	0.000323624	0.000329063	0.000340127	0.000321697	0.00034941	0.000487879	0.000239051	0.000351167	0.000230892	0.000376155	0.000279931	0.000282346	0.000284862	0.000335647	0.000300663	0.000333142	0.000422745	0.000368571	0.00033059	0.000488113	0.000297593	0.000352348	0.000290062	0.000308176	0.000406436	0.000333813	0.000360604	0.000307318	0.000228481	0.00038989	0.00037511	0.000234295	0.000327012	0.000242878	0.000412106	0.000289809	0.000246361	0.000311393	0.000447684	0.000301985	0.000402232	0.000276737	0.000284671	0.000386097	0.000321051	0.000325521	0.000438395	0.000235996	0.000337008
K01007	0.000756184	0.000740428	0.000708764	0.00073208	0.0007152	0.000365122	0.000406508	0.00037964	0.000398705	0.000356892	0.000482899	0.00052644	0.000498416	0.000557448	0.000538813	0.000351794	0.000366252	0.000375641	0.000429842	0.000579379	0.000439516	0.000365713	0.000466327	0.000475115	0.000395653	0.000420945	0.000445959	0.000561112	0.000649314	0.000355956	0.00048243	0.000545565	0.000704237	0.000633888	0.00033735	0.000451147	0.000422342	0.000536817	0.00028315	0.000502709	0.000393041	0.000496213	0.00082696	0.000675481	0.000542095	0.000393131	0.000380655	0.000495089	0.000352939
K01008	0.000410062	0.000414372	0.000401334	0.000397062	0.000393087	0.000252128	0.000232394	0.00028473	0.000298797	0.00025832	0.000355782	0.000307477	0.000314211	0.00031391	0.000318099	0.000282048	0.000371446	0.000253145	0.00025518	0.000387983	0.000362731	0.000236519	0.000302583	0.000302341	0.000289379	0.000225087	0.000308549	0.000320504	0.000380848	0.000234383	0.000330076	0.000335277	0.000385508	0.000401768	0.000337012	0.00031203	0.000215367	0.00028577	0.000305256	0.000276919	0.00032045	0.000316791	0.00045715	0.000382017	0.000354049	0.000328201	0.00029649	0.000308596	0.000243089
K01011	0.00064118	0.000655705	0.000678565	0.000657746	0.00064275	0.00105867	0.000719212	0.000607496	0.00066907	0.000653526	0.000701102	0.000737279	0.00070091	0.000797206	0.000608982	0.000608529	0.000600292	0.000615368	0.000826032	0.00103156	0.000604935	0.000748031	0.000593753	0.000612131	0.000610541	0.00077257	0.000676355	0.000599394	0.000673882	0.000816238	0.000737864	0.000644415	0.000572678	0.000672374	0.000607243	0.000648639	0.000654982	0.000825177	0.000651979	0.00066035	0.000738478	0.000725328	0.000616705	0.00107548	0.000721013	0.00061841	0.000525889	0.000669295	0.000559893
K01012	0.000665454	0.000649103	0.000649615	0.000663707	0.000643783	0.000680951	0.000478042	0.000537436	0.00057551	0.000551356	0.000518536	0.000583992	0.00063882	0.000652465	0.000618621	0.000476498	0.000474254	0.000565229	0.000493739	0.000683342	0.00049118	0.000473375	0.000608003	0.000484924	0.000531794	0.000572172	0.000548072	0.000616692	0.000612839	0.000558438	0.000618189	0.000593649	0.00063598	0.000578163	0.000458407	0.000555538	0.00050534	0.000646378	0.000500204	0.000569263	0.000579582	0.000614591	0.000610101	0.000683187	0.000622696	0.000502688	0.000488695	0.000434658	0.000586831
K01028	0.000102349	0.000106436	0.000104926	0.000104215	0.000104985	0.00010504	0.000329588	0.000235753	0.000225007	0.000242091	0.000282612	0.000226252	0.000173292	0.000152739	0.000197891	0.000300367	0.000228215	0.000218228	0.00023018	9.73351e-05	0.000277347	0.000252989	0.000221438	0.000214867	0.000179275	0.000167319	0.000200446	0.000165959	0.000173426	0.000205146	0.000167999	0.000250667	0.000141691	0.000201051	0.000249008	0.000260656	0.000312147	0.000175509	0.000235303	0.000169808	0.000193433	0.000212051	0.000151531	6.79258e-05	9.91282e-05	0.000296172	0.000184979	0.000313381	0.000261047
K01029	0.000105457	0.00011113	0.000108159	0.000109293	0.000107715	0.000109371	0.000340784	0.000239883	0.000227321	0.000244702	0.000287516	0.000230556	0.000175209	0.000160154	0.000203136	0.00030956	0.000233478	0.000224216	0.000233177	9.8932e-05	0.000282764	0.000257106	0.00022635	0.000224365	0.000182254	0.00017956	0.00020608	0.000171559	0.000177073	0.000212718	0.000172678	0.000258578	0.000143096	0.000203924	0.000252252	0.000264729	0.000315516	0.000184399	0.000237009	0.000178119	0.00019688	0.000218048	0.000153519	7.17037e-05	0.000107378	0.000298986	0.000190292	0.000327145	0.000265754
K01039	5.46898e-05	5.78757e-05	5.88555e-05	5.70385e-05	5.99074e-05	4.62209e-05	2.39657e-05	5.46275e-05	8.53611e-05	7.03483e-05	3.6291e-05	3.60309e-05	5.95828e-05	4.62359e-05	4.90474e-05	3.97692e-05	0.000109406	4.71084e-05	4.09406e-05	2.9464e-05	3.39235e-05	5.44047e-05	5.216e-05	6.88492e-05	9.5703e-05	7.14528e-05	5.56914e-05	5.22476e-05	7.59081e-05	3.28823e-05	4.82503e-05	3.63894e-05	5.93828e-05	3.33414e-05	6.6375e-05	4.53004e-05	2.52976e-05	3.88541e-05	6.35733e-05	5.64476e-05	3.74086e-05	2.98442e-05	5.11258e-05	2.7125e-05	4.72651e-05	4.37557e-05	0.000166913	2.62283e-05	3.20063e-05
K01042	0.000130101	0.00013431	0.00013564	0.000130637	0.000136341	0.000192994	5.07757e-05	0.000155913	8.89316e-05	0.000163981	7.98401e-05	9.07367e-05	0.000109948	0.00012126	0.000130982	9.69249e-05	0.000177056	0.000179416	7.56141e-05	0.000190278	8.10508e-05	7.21571e-05	0.00015399	0.000103305	0.00020148	0.000100612	0.000134629	0.000128457	9.91003e-05	0.000103344	0.000127278	9.01823e-05	0.00012128	0.000126818	0.000133967	9.1244e-05	6.30297e-05	0.000110192	0.000181299	0.000160367	0.000125222	0.000129587	0.000100902	0.000122251	0.000239165	0.000105469	0.000189796	4.79081e-05	0.000118974
K01048	5.18036e-05	6.02964e-05	6.26763e-05	6.14544e-05	6.28585e-05	5.23627e-05	0.000278328	9.62865e-05	0.000114322	0.000124821	0.000105342	0.000143429	0.000107883	8.60745e-05	8.71088e-05	0.00018479	0.000128564	0.000113046	7.94969e-05	5.51752e-05	0.000149846	0.000147217	7.05613e-05	0.000183577	0.00012784	0.000111546	0.000119655	0.000103432	9.26313e-05	0.000170161	9.37226e-05	0.000108274	6.89965e-05	8.75296e-05	0.000163166	0.00010139	0.000256223	7.78482e-05	0.000103186	0.000109371	0.000117252	0.000120662	7.39904e-05	6.03701e-05	9.78435e-05	0.000169059	0.000122847	0.000225599	0.000116077
K01053	0.00013876	0.000132916	0.000132994	0.00013152	0.000147112	0.0001726	6.34848e-05	0.000203658	0.000148043	0.000237081	0.00020833	0.000138153	0.000105892	0.000144306	0.000199025	0.000142889	0.000170319	0.000175232	0.000126092	0.000116898	0.000112063	9.74694e-05	0.000327903	0.000191462	0.0002173	8.41753e-05	0.000168429	0.000171347	8.75386e-05	0.000142186	0.000156887	8.17213e-05	0.000145388	0.000185349	0.000161612	0.0001304	8.47746e-05	0.000161437	0.000218835	0.000154649	0.000176991	0.000120448	9.06063e-05	0.000138723	0.000155387	0.00014239	0.000225786	7.9512e-05	0.000190372
K01055	3.67805e-05	4.7753e-05	4.43069e-05	4.27605e-05	4.75865e-05	2.89767e-05	0.000134292	8.57087e-05	6.86989e-05	9.1234e-05	0.000144379	7.23394e-05	2.61781e-05	6.16479e-05	7.44217e-05	0.000157878	0.000134669	6.07432e-05	8.27667e-05	4.87075e-05	0.000125402	0.000120419	7.57496e-05	0.000151791	8.25784e-05	8.30062e-05	0.00010525	6.74185e-05	5.07889e-05	0.000128795	8.51691e-05	8.41977e-05	7.04016e-05	0.000107307	0.000171277	0.000106678	0.000112829	6.93073e-05	0.000112755	8.15797e-05	0.000107056	6.32583e-05	9.13164e-05	4.19342e-05	2.95491e-05	0.000134618	6.79413e-05	0.000202443	7.06746e-05
K01056	0.000742641	0.00073566	0.000732718	0.00073944	0.000742276	0.000686227	0.000621049	0.000744717	0.000686129	0.000701437	0.000648006	0.000695625	0.000735937	0.00068736	0.000719622	0.000684004	0.000721978	0.000731876	0.000707025	0.000693722	0.000703388	0.000701051	0.000715851	0.000638516	0.000734976	0.000703249	0.000709727	0.000728843	0.000712834	0.000656454	0.000718418	0.000709008	0.000769241	0.000678789	0.000692071	0.000731023	0.000627418	0.00066675	0.000729647	0.000679964	0.000702434	0.00070905	0.000739052	0.000653947	0.000662388	0.000688901	0.000723408	0.000612821	0.000739476
K01057	0.00028566	0.000280136	0.000291926	0.000289608	0.000295627	0.000318271	0.000290674	0.000377901	0.000396457	0.00040198	0.000283527	0.000299702	0.000392524	0.000304605	0.00033993	0.000398225	0.000410323	0.000360636	0.000402185	0.000260545	0.000351085	0.000402028	0.000291999	0.000353931	0.000363728	0.0003955	0.000367948	0.000314549	0.00030205	0.000387226	0.000338118	0.000339611	0.000325016	0.00027074	0.000430356	0.000394557	0.000348348	0.000238375	0.000491006	0.000289817	0.000391031	0.000308295	0.000294968	0.000218511	0.000195011	0.000385158	0.000449517	0.000271144	0.000441137
K01061	0.000547712	0.000545895	0.000541162	0.000529685	0.000545733	0.000554651	0.000401909	0.00056062	0.000444857	0.000508384	0.000632902	0.000528314	0.000424233	0.000525897	0.000618479	0.000491486	0.000552993	0.000465529	0.000653959	0.000633357	0.000473101	0.000524472	0.00063436	0.000381371	0.000526331	0.000441783	0.000553349	0.000512905	0.000536656	0.00041513	0.000556121	0.00055038	0.000551898	0.000650859	0.000467869	0.000538961	0.000440534	0.000552358	0.000636104	0.000467338	0.000518119	0.00049043	0.00052617	0.000689156	0.000449796	0.000537331	0.000728367	0.000457401	0.000527453
K01066	9.16183e-05	9.68996e-05	9.61821e-05	9.22184e-05	0.000106018	0.000101261	5.21677e-05	0.000114327	0.000113065	0.000103653	0.000201922	8.0462e-05	5.81818e-05	8.93459e-05	0.00013084	0.000115511	0.000166389	9.30626e-05	0.000159471	6.50764e-05	6.31749e-05	0.000138577	0.000185881	0.000130745	0.000146499	0.000118561	0.000114877	0.000100596	0.00010846	7.10229e-05	0.000101253	7.90385e-05	8.99986e-05	0.000172387	0.000131804	9.40306e-05	7.94456e-05	0.000137495	0.000115871	0.000153386	9.01109e-05	6.53288e-05	5.43922e-05	8.32639e-05	0.00011725	0.000100645	0.000238751	0.000130315	7.36435e-05
K01069	0.000537277	0.000535772	0.00052507	0.000531746	0.000525665	0.000443547	0.000474593	0.000432021	0.000480561	0.000436625	0.000469494	0.000485688	0.0004774	0.000520663	0.000494727	0.00045145	0.00046857	0.000454348	0.000562133	0.00044715	0.000448996	0.000526632	0.000414721	0.000599528	0.000482275	0.000560619	0.000487246	0.000505036	0.000544845	0.000483419	0.000475119	0.000469003	0.000490518	0.000551837	0.00047544	0.000451575	0.00049799	0.000491732	0.00041178	0.000548918	0.000453714	0.000432384	0.000538454	0.000528371	0.000517752	0.000450088	0.00045724	0.000541934	0.000426872
K01070	0.000311562	0.000318867	0.000308385	0.000308744	0.000304701	0.000152521	0.000340966	0.000199093	0.000291854	0.000189524	0.000321976	0.00032157	0.000247697	0.000264475	0.000269619	0.000257201	0.00023804	0.000178262	0.000255385	0.000243537	0.000293598	0.000236789	0.000230846	0.00032469	0.000204602	0.000199022	0.000256209	0.000266626	0.000352632	0.000228914	0.000246661	0.000295311	0.000299798	0.00035386	0.000236098	0.000253297	0.000324826	0.00028339	0.000149401	0.000256042	0.00023436	0.000275095	0.0003642	0.00034454	0.000272096	0.000292688	0.000208075	0.000368024	0.000178569
K01075	7.05269e-05	7.43068e-05	7.41388e-05	7.07277e-05	7.76878e-05	0.000114725	5.4891e-05	7.41167e-05	0.000164573	7.72632e-05	0.000112535	7.46999e-05	9.74858e-05	8.89824e-05	9.75987e-05	8.75322e-05	0.00012309	9.65254e-05	7.14587e-05	5.71714e-05	5.99925e-05	7.82996e-05	8.0938e-05	0.000149184	9.97468e-05	9.24278e-05	0.000100401	8.67012e-05	7.92803e-05	7.50193e-05	8.11482e-05	6.53495e-05	4.23001e-05	0.000105503	0.000110918	7.08087e-05	6.74399e-05	8.33088e-05	0.000104299	0.00011356	9.45625e-05	6.28299e-05	4.08296e-05	7.6086e-05	0.000121983	7.75274e-05	0.000104498	0.000112416	8.83432e-05
K01077	0.00016925	0.000150594	0.000169439	0.000160591	0.000161352	0.000144883	0.000179621	0.000255315	0.000248678	0.000397041	0.00013274	0.000270822	0.0003676	0.000136018	0.000245662	0.000304231	0.00013881	0.000287628	0.000244894	0.00013662	0.000347767	0.000261561	0.000216596	0.000140989	0.000309598	0.00023664	0.000190178	0.000185241	0.000197306	0.00019512	0.000229116	0.000199832	0.000134739	0.000122541	0.000238599	0.000184346	0.000374319	0.000172078	0.000228552	0.000153851	0.000246638	0.000193916	0.000142016	0.00010782	0.000145988	0.000308769	0.000292523	0.000162273	0.000433461
K01079	0.000194041	0.000209937	0.000218596	0.000209313	0.00020547	0.000364255	0.000335761	0.000193732	0.000342106	0.000254228	0.000300071	0.000261449	0.000321511	0.000256697	0.000209869	0.000270058	0.000229127	0.000232584	0.000186378	0.000263978	0.000234756	0.000237464	0.000211753	0.000294704	0.000240357	0.000244892	0.000264909	0.000217356	0.000228	0.000382949	0.000233356	0.0001988	0.00018192	0.000226107	0.000255429	0.000227717	0.000355208	0.000291161	0.000209488	0.000302184	0.000250731	0.000265099	0.000157141	0.000273819	0.000327678	0.000252349	0.000229753	0.000345871	0.000203407
K01081	0.000184421	0.000191085	0.000198463	0.000197169	0.000189535	0.000256695	0.000445362	0.000352905	0.000526052	0.000306654	0.000391092	0.000329762	0.000285157	0.000270946	0.000288756	0.000379306	0.000337269	0.000331995	0.000416422	0.000200898	0.000373362	0.000509757	0.000312268	0.000323883	0.000271927	0.000406091	0.00030206	0.000281017	0.000280234	0.000404123	0.000281753	0.000358666	0.000213793	0.000297467	0.000375472	0.000361832	0.000355698	0.000302712	0.000311413	0.000356637	0.000343355	0.000337068	0.000210468	0.000153381	0.000244237	0.000368473	0.000232162	0.000380961	0.000366697
K01082	0.000593299	0.0005902	0.000586792	0.000591949	0.00058631	0.000581974	0.000570213	0.000599744	0.000495372	0.000555377	0.000498331	0.0006119	0.00058698	0.000604121	0.000574181	0.000592941	0.000517273	0.000556211	0.000522282	0.000598223	0.000635135	0.000548907	0.000564629	0.00054384	0.000525905	0.000589984	0.00059706	0.00056572	0.000616968	0.00059097	0.000606419	0.000592273	0.000559219	0.000559722	0.000554792	0.000588191	0.000613881	0.00056734	0.000578391	0.00051102	0.000599399	0.000577321	0.000594054	0.000659009	0.000473733	0.000590066	0.000583345	0.00054666	0.000626658
K01087	5.728e-05	6.34506e-05	6.63502e-05	5.84369e-05	6.61047e-05	5.378e-05	6.23349e-05	9.78804e-05	7.01535e-05	8.09323e-05	0.000124697	5.75522e-05	3.62806e-05	6.56463e-05	8.46989e-05	9.41937e-05	0.000145757	6.39896e-05	9.37342e-05	6.75517e-05	5.81643e-05	9.98994e-05	7.60263e-05	7.19533e-05	0.00011649	7.7986e-05	7.22348e-05	7.11049e-05	7.29489e-05	8.53257e-05	6.3164e-05	5.3449e-05	6.16753e-05	0.000110047	9.67237e-05	7.37383e-05	5.5863e-05	8.32388e-05	0.000102073	9.16193e-05	6.52675e-05	4.96213e-05	4.82855e-05	6.62636e-05	4.61156e-05	9.11298e-05	0.000174848	6.27944e-05	5.14129e-05
K01089	7.47452e-05	6.94655e-05	7.3551e-05	7.39661e-05	7.17856e-05	8.25992e-05	0.000151238	0.000204237	0.000172772	0.00019411	0.00014196	0.000149261	0.000164443	0.000112246	0.000137432	0.000205774	0.000132494	0.000173212	0.000128816	6.45973e-05	0.000244777	0.000162877	0.000165681	9.00813e-05	0.000134509	0.000105288	0.000134914	0.000126117	0.000133992	0.000101101	0.000135101	0.000214415	0.000120097	0.000118599	0.000153433	0.000193349	0.000188109	0.000121813	0.00016765	8.7763e-05	0.00016263	0.000158646	0.000105518	5.18322e-05	5.21336e-05	0.000214691	0.000114345	0.00013504	0.00025634
K01090	0.000680995	0.000651083	0.000628159	0.000649429	0.00066326	0.000453311	0.000342781	0.000491575	0.000430971	0.000510995	0.000432353	0.000480412	0.000458817	0.00051492	0.000553555	0.000410815	0.000504852	0.000501528	0.000388561	0.00056325	0.000389342	0.000351066	0.000609594	0.000457174	0.000548607	0.000426241	0.000479759	0.000542255	0.000530806	0.000336816	0.000456404	0.00043509	0.000530378	0.000528051	0.000436304	0.000413849	0.000393981	0.000457428	0.000601832	0.00050231	0.000418746	0.000456731	0.000573816	0.000521722	0.000538984	0.000432934	0.000714623	0.000340909	0.00045323
K01091	0.00102978	0.00105108	0.0010583	0.00107461	0.00106704	0.0011145	0.00118394	0.000958735	0.00112094	0.000983324	0.00101759	0.00100873	0.00105723	0.00102315	0.000995903	0.00103566	0.00104865	0.000991514	0.000855597	0.000911548	0.000910789	0.000934127	0.000976928	0.00122314	0.00101258	0.00116553	0.00107775	0.0010743	0.00101791	0.00122723	0.00101837	0.000926106	0.00102733	0.00103913	0.00112919	0.000971887	0.00117821	0.00106334	0.000918809	0.00123766	0.00104148	0.00103148	0.00100512	0.000961464	0.00117595	0.00099298	0.000958829	0.00119741	0.00090016
K01092	0.00112214	0.0011281	0.00110841	0.00111862	0.00112061	0.000986072	0.000862279	0.000932653	0.000821874	0.000886727	0.000932645	0.000965197	0.000897577	0.00105979	0.000983429	0.00093774	0.00105588	0.000904222	0.000894221	0.0011138	0.000951483	0.00093757	0.000926913	0.00108569	0.00100265	0.00101567	0.0010314	0.00100795	0.00105762	0.00100168	0.00105792	0.000941652	0.00107407	0.00103726	0.00104362	0.000939663	0.000829248	0.000984654	0.000951671	0.000945447	0.00101046	0.000963511	0.00113883	0.00117899	0.00104565	0.000962894	0.00105964	0.000953494	0.00086294
K01095	0.000297353	0.000310578	0.000311692	0.000317723	0.000316727	0.000388665	0.000383087	0.000296539	0.000388853	0.00035153	0.000295363	0.00029269	0.00037077	0.000330994	0.000316469	0.00033161	0.000321831	0.000346929	0.000260017	0.000313963	0.000264143	0.000309621	0.00029193	0.000392856	0.000345567	0.00038546	0.000346128	0.000336029	0.000286496	0.000393325	0.000316405	0.000280797	0.0003279	0.000305886	0.000351409	0.000306457	0.000422219	0.000341496	0.000351174	0.000452046	0.000319445	0.000316149	0.000281476	0.000261503	0.000404695	0.00030046	0.000329292	0.000380015	0.00031007
K01104	0.000806508	0.000800651	0.00079679	0.000794785	0.000802331	0.000749456	0.00075286	0.000815211	0.000824915	0.000764941	0.000719281	0.000794276	0.000808203	0.000761875	0.000814953	0.00076201	0.0007664	0.000833307	0.000791018	0.0007263	0.000765547	0.000825385	0.000790287	0.000712021	0.000835575	0.000805511	0.000770909	0.000853472	0.000797345	0.000705672	0.000773102	0.000797952	0.00079468	0.00074467	0.000743643	0.000770751	0.000817487	0.000763081	0.000735878	0.000811542	0.00076447	0.000786659	0.000776473	0.000711068	0.000826429	0.000758321	0.000791774	0.000771609	0.000859029
K01113	0.000229046	0.000214485	0.000222123	0.000211374	0.000220742	0.000231813	0.000245043	0.000367251	0.000311823	0.000384975	0.000305694	0.000329276	0.000411918	0.000249427	0.000369131	0.00041288	0.000269128	0.000369726	0.000250616	0.000169119	0.000404103	0.000278841	0.000384213	0.000273845	0.000397001	0.000247987	0.00028409	0.000293848	0.000298333	0.000252822	0.000317867	0.000329774	0.000186949	0.000279427	0.000344717	0.000295739	0.000458175	0.0002822	0.000365491	0.000269672	0.000339047	0.000276095	0.000154017	0.000151039	0.000222464	0.000427372	0.000341052	0.000243203	0.000534115
K01118	9.70207e-05	0.000108416	0.000111539	0.000111354	0.00010137	0.000126379	0.000391015	0.000120412	0.000236975	0.000135757	0.00022605	0.000202162	0.000155594	0.000131438	0.00014856	0.000213635	0.000180003	0.000163545	0.000166623	8.67951e-05	0.000143549	0.000185556	0.000151223	0.000227966	0.000158914	0.000168557	0.000159872	0.000147527	0.000146999	0.000259693	0.000130422	0.000144938	8.11245e-05	0.000161629	0.00019142	0.000154622	0.000359067	0.000177889	0.000129743	0.000241814	0.000134915	0.000165785	7.36354e-05	8.72685e-05	0.000199947	0.000189764	0.000138504	0.000288984	0.000140697
K01119	3.06381e-05	4.10045e-05	3.93105e-05	3.78294e-05	3.97661e-05	2.02364e-05	0.000154687	7.23779e-05	9.53453e-05	7.59225e-05	0.00014706	6.77575e-05	3.87141e-05	6.27384e-05	6.23724e-05	0.000151549	0.000123441	5.3529e-05	8.1813e-05	5.07835e-05	0.000115651	0.000125347	5.86627e-05	0.000140927	6.05149e-05	8.20434e-05	9.25576e-05	6.21016e-05	5.15459e-05	0.000151441	7.03285e-05	7.74564e-05	4.8438e-05	8.03802e-05	0.000151473	0.000103891	0.000115218	6.09764e-05	9.39134e-05	7.93856e-05	8.97518e-05	5.8546e-05	6.76707e-05	3.9743e-05	2.8873e-05	0.00013703	3.80443e-05	0.0001771	5.76403e-05
K01126	0.000834112	0.000826031	0.000829708	0.000829671	0.000848589	0.000758354	0.000660266	0.000872447	0.000905582	0.000840016	0.0008343	0.000809619	0.000901191	0.000712368	0.000864638	0.000803711	0.000836647	0.000848745	0.000858526	0.000737399	0.000817076	0.000858258	0.000870879	0.00062672	0.000928653	0.000732408	0.000787524	0.000796403	0.000815582	0.000733436	0.000828151	0.000785914	0.000842526	0.000772666	0.000781022	0.00085635	0.000745453	0.000749079	0.000853678	0.000776902	0.000814372	0.000749032	0.000798486	0.000725499	0.000661711	0.000833637	0.000903782	0.000632788	0.000912397
K01129	0.000417833	0.000424422	0.000439396	0.000432389	0.000445912	0.000545202	0.000499163	0.000533524	0.000528234	0.000546557	0.00045367	0.000440701	0.000505864	0.000459161	0.000447593	0.000522262	0.000565204	0.000552821	0.000409133	0.000419283	0.000459356	0.00048188	0.00048715	0.000487346	0.000564853	0.000503126	0.000517053	0.000479019	0.00043494	0.000522751	0.000469856	0.000451256	0.000480757	0.000422147	0.000539517	0.000498519	0.000513793	0.00047052	0.000529209	0.000536086	0.000466207	0.000439238	0.000417172	0.000334491	0.000477249	0.000490694	0.000537862	0.000481739	0.00051268
K01130	0.000477777	0.000447675	0.000459969	0.000452334	0.000478152	0.00049339	0.00040439	0.000710593	0.000307988	0.000642307	0.000423329	0.000491311	0.000367526	0.000519064	0.000648602	0.000588211	0.000589765	0.00061782	0.000222006	0.00042104	0.000574668	0.00036902	0.000802116	0.000381868	0.000584576	0.000312632	0.000531315	0.000721258	0.000357105	0.000467574	0.000571547	0.000448366	0.000487708	0.000390609	0.000595618	0.000512095	0.000449354	0.000370969	0.000791514	0.000375785	0.000703511	0.000494714	0.000363987	0.000347336	0.000362907	0.000585978	0.000731059	0.000245388	0.000854178
K01133	6.45325e-05	6.24236e-05	6.09129e-05	5.95408e-05	6.52194e-05	5.46462e-05	7.97645e-05	0.000105705	4.68131e-05	9.61027e-05	8.06902e-05	6.94237e-05	4.03364e-05	7.43701e-05	8.24308e-05	0.000112246	0.000112002	9.23412e-05	3.17443e-05	5.9487e-05	0.000102786	5.93997e-05	0.00010688	0.000130373	9.51355e-05	5.28847e-05	0.000101328	0.00010485	4.28747e-05	9.69642e-05	8.75816e-05	6.02591e-05	6.11577e-05	6.72842e-05	0.000129573	7.93115e-05	7.17889e-05	4.68349e-05	0.00012277	5.6913e-05	0.000108277	6.64712e-05	6.23451e-05	5.78012e-05	6.12621e-05	0.00010299	7.51675e-05	0.000106804	0.00010565
K01134	0.00014801	0.000126461	0.000122487	0.000121805	0.000115757	0.000174569	0.000111053	0.000209671	7.16743e-05	0.00022431	0.000112208	0.000145859	0.000113193	0.000167133	0.000221635	0.000207972	0.000199512	0.000251341	6.51235e-05	0.000123366	0.000200697	0.000104624	0.000176196	0.000133477	0.000220706	8.32125e-05	0.000201944	0.000194954	9.68981e-05	0.000161116	0.000171654	0.000111163	0.000110113	0.000126885	0.000176752	0.00011761	9.83116e-05	0.000105851	0.00035926	0.000107576	0.0002256	0.000140796	6.75997e-05	9.64864e-05	0.000148287	0.000192646	0.00033163	4.49544e-05	0.000340484
K01136	6.79367e-05	5.76557e-05	5.7092e-05	5.49778e-05	5.68087e-05	7.27566e-05	2.91703e-05	8.77373e-05	2.45967e-05	8.72827e-05	3.97566e-05	5.79688e-05	4.41709e-05	6.37562e-05	8.46989e-05	6.88134e-05	7.68435e-05	9.93389e-05	2.29567e-05	4.75896e-05	5.8706e-05	3.57748e-05	9.62262e-05	4.79275e-05	9.48517e-05	3.05342e-05	7.8296e-05	9.15928e-05	3.79885e-05	6.49934e-05	6.01667e-05	3.39817e-05	4.47405e-05	4.75065e-05	5.8264e-05	4.40143e-05	3.10554e-05	4.25645e-05	0.000122176	4.16874e-05	7.10117e-05	5.50476e-05	3.38709e-05	3.92141e-05	6.53868e-05	6.5131e-05	0.00011555	1.57724e-05	0.000118105
K01138	0.00020492	0.000185217	0.000179506	0.000178107	0.000177878	0.000220947	8.65426e-05	0.000267631	0.000128207	0.000276948	0.000134113	0.000208063	0.000142615	0.000200574	0.000247363	0.000186722	0.000208776	0.000299315	0.000113898	0.000144206	0.000170092	0.000173474	0.000305627	0.000147694	0.000306477	0.00012475	0.000224762	0.000303135	0.000140599	0.000198275	0.000183059	0.000120862	0.000158256	0.000153945	0.000164518	0.00014369	9.01037e-05	0.000146806	0.000328771	0.000157242	0.000197885	0.000159074	8.04521e-05	0.000138345	0.000223343	0.00019278	0.000342044	5.38744e-05	0.000308332
K01139	8.91762e-05	9.86601e-05	9.83864e-05	9.91366e-05	9.15579e-05	0.000124962	0.000132295	0.000126426	0.000153531	0.000146835	0.00012679	0.000110106	0.000131997	0.000118716	9.13614e-05	0.000152682	0.000181126	0.000132668	0.000222346	0.000105639	0.000127704	0.000233414	8.4051e-05	0.000192641	0.000139688	0.000221167	0.000149746	0.000122006	0.00011603	0.000219098	0.000133566	0.000119211	7.86101e-05	0.000145593	0.000187364	0.00013633	0.000132858	9.87804e-05	0.000127072	0.000154516	0.000129171	9.0675e-05	8.13753e-05	9.1953e-05	0.000116641	0.000136963	0.000124405	0.000169007	0.000114122
K01141	9.50226e-05	9.57993e-05	0.000104412	0.000106276	9.6501e-05	0.000126773	0.000206855	9.65763e-05	0.000241603	0.000145071	0.000118681	0.000162104	0.000254702	8.04767e-05	0.000124674	0.000122172	4.83518e-05	0.000119683	0.000126977	5.91676e-05	0.000102448	0.000119879	0.00010432	9.56687e-05	0.000126847	0.000134515	9.9617e-05	9.94618e-05	0.000135162	0.000181168	8.7143e-05	0.000104834	8.21598e-05	8.92e-05	7.84739e-05	0.000116395	0.000229149	0.000119433	6.40184e-05	0.000161564	7.90534e-05	0.000121947	7.31383e-05	5.357e-05	9.90606e-05	0.000109691	0.000103364	0.000139353	0.000137584
K01142	0.000812058	0.000817375	0.000805828	0.000816571	0.000819742	0.000796779	0.000945857	0.000858319	0.000944659	0.00079895	0.000905116	0.000822254	0.000804147	0.000861253	0.000840894	0.000892376	0.000876016	0.000819817	0.00082106	0.000739715	0.000851067	0.000818365	0.000886167	0.000929371	0.000789177	0.0008705	0.000873592	0.000875094	0.00087573	0.00082367	0.000824349	0.000925831	0.000874325	0.000888993	0.000910595	0.000905366	0.000878434	0.000878173	0.000875487	0.000924038	0.000867146	0.000863554	0.00086708	0.000731922	0.000799585	0.000872434	0.000827906	0.000930042	0.000828544
K01144	5.97221e-05	6.46976e-05	6.03985e-05	6.23376e-05	6.4998e-05	6.38589e-05	0.000186823	0.000185328	0.000160672	0.000141967	0.000182632	0.000113647	7.49947e-05	0.00013311	0.000102135	0.000216899	0.000197548	0.000151209	0.000135765	7.80118e-05	0.000216745	0.000181034	0.000139462	0.000199656	0.000104003	0.000118698	0.000159159	0.000118248	0.000106808	0.000159363	0.000116532	0.000193985	0.000122463	0.000128488	0.000212981	0.000207139	0.000137146	9.89905e-05	0.000193539	8.76965e-05	0.000163492	0.000138012	0.000130371	5.66678e-05	4.42899e-05	0.000205779	7.75055e-05	0.000209177	0.000175962
K01147	0.000264346	0.000260991	0.000243651	0.000251043	0.000241326	7.68511e-05	6.69344e-05	9.85324e-05	0.000139976	6.68203e-05	0.000220688	0.000162174	0.000120493	0.000173748	0.000179108	7.82061e-05	0.000125476	7.2358e-05	0.000177386	0.000182533	0.000144361	8.88295e-05	0.000162914	0.000130994	9.3149e-05	8.55508e-05	0.00011994	0.000164895	0.000255734	5.2794e-05	0.000148406	0.000186212	0.000236422	0.000264927	7.97582e-05	0.00014812	6.05183e-05	0.00019203	4.11706e-05	0.000130315	9.90142e-05	0.000150149	0.00031208	0.000269588	0.000168437	0.000120546	8.85574e-05	0.000162687	5.72783e-05
K01151	0.000157927	0.000155509	0.000174509	0.00016302	0.000165188	0.00031646	0.000181619	0.000147581	0.000119016	0.000186772	0.000108546	0.000157869	0.000205885	0.000174403	0.000145087	0.000112047	0.000204355	0.000216425	7.03688e-05	0.000251682	7.43473e-05	8.4442e-05	0.000168379	9.31854e-05	0.000222692	0.000137885	0.000158089	0.000151851	0.000126835	0.000191685	0.00016661	9.96064e-05	0.000135922	8.80641e-05	0.000137819	0.000120896	0.00013439	0.000172428	0.000175958	0.00014687	0.000162918	0.000194915	0.000106938	0.000225387	0.000271284	0.000110629	0.000248528	8.45923e-05	0.000127446
K01153	0.000821383	0.000789061	0.000797305	0.000809579	0.000799527	0.000694731	0.000719696	0.000837526	0.000629993	0.000826892	0.00070326	0.000750539	0.000751496	0.000700736	0.00082686	0.000792453	0.000709487	0.000810943	0.000718606	0.000719034	0.000917154	0.000679586	0.000730448	0.000643855	0.000721781	0.0006853	0.000736467	0.000809022	0.000682898	0.000691369	0.000844527	0.000809233	0.000823743	0.000697765	0.000795081	0.000780111	0.000733999	0.000687123	0.000856348	0.000670057	0.000936363	0.000803937	0.000827954	0.000721948	0.000690449	0.00081923	0.000683097	0.000648619	0.000957366
K01154	0.000738349	0.000712994	0.000720521	0.000727811	0.00071579	0.000611738	0.000705353	0.000759497	0.000584568	0.000753792	0.000622505	0.000707358	0.000720304	0.000636907	0.00074124	0.000734698	0.000600292	0.000732598	0.000673442	0.000659227	0.000872464	0.000642934	0.000647089	0.000580966	0.000629483	0.000644932	0.000642555	0.000714452	0.000656402	0.000631214	0.000772882	0.000784882	0.000766135	0.000641973	0.000721541	0.000727379	0.000697124	0.000637207	0.000739216	0.000605299	0.000858243	0.000762598	0.000776047	0.00065712	0.00061918	0.000755574	0.000604528	0.000622155	0.000882998
K01159	0.000740495	0.000733973	0.000729999	0.000735833	0.000740136	0.000677723	0.000620081	0.0007324	0.000682889	0.000693604	0.000644083	0.000693473	0.000733429	0.000676019	0.000713456	0.000679207	0.000716855	0.000726105	0.000703551	0.000675676	0.000701695	0.000698891	0.000712738	0.000629328	0.000730791	0.00070043	0.000702026	0.000722817	0.000709737	0.000652738	0.000715274	0.000705568	0.000767318	0.000667564	0.000688083	0.000728523	0.000625519	0.00066122	0.000721264	0.000674844	0.000696905	0.000707193	0.0007382	0.000644804	0.000657384	0.000685819	0.000719866	0.000612053	0.00073238
K01166	2.19795e-05	2.8241e-05	2.93175e-05	2.69369e-05	2.85519e-05	1.24411e-05	0.000106756	5.44826e-05	5.51442e-05	4.91803e-05	8.48097e-05	4.99156e-05	1.41583e-05	4.43458e-05	4.14635e-05	0.000110514	0.000107511	4.71084e-05	5.56547e-05	3.68899e-05	9.17492e-05	8.55895e-05	3.95697e-05	0.000125841	4.68228e-05	5.96242e-05	7.25914e-05	4.49457e-05	4.3907e-05	0.000104326	5.84852e-05	5.44809e-05	3.59403e-05	5.26514e-05	0.000128086	6.98799e-05	7.8833e-05	2.62528e-05	8.29346e-05	4.17539e-05	7.74738e-05	4.00541e-05	5.53863e-05	2.53116e-05	1.61607e-05	0.000105871	5.38429e-05	0.000131319	4.69233e-05
K01173	7.51152e-05	7.36467e-05	7.49471e-05	7.32301e-05	7.25971e-05	8.00795e-05	0.000186642	0.00021141	0.000132306	0.000219441	0.000230693	0.000136417	0.000114962	0.000130711	0.00015905	0.00023282	0.000146319	0.000164916	0.000150751	8.07266e-05	0.000274977	0.000127844	0.000194528	0.000134346	0.000108686	0.000105219	0.000144612	0.000139729	0.000128211	0.000101942	0.000178672	0.000238629	0.000107303	0.00013831	0.000198922	0.000206996	0.000166425	0.000156467	0.0001971	0.000133839	0.000220933	0.000163929	0.000110702	5.78767e-05	7.722e-05	0.00020846	0.000139992	0.000173969	0.000251778
K01174	0.000265382	0.00025835	0.000250338	0.000251411	0.000237121	0.000161734	5.28939e-05	9.13598e-05	3.56388e-05	8.32608e-05	0.000160923	0.00017349	9.24714e-05	0.000204281	0.000151395	5.48242e-05	7.22119e-05	7.61093e-05	0.000111514	0.000297834	0.000127298	5.73747e-05	0.000105496	8.0769e-05	6.75384e-05	6.07245e-05	0.00013085	0.000144053	0.000200953	0.000110986	0.000170631	0.000160209	0.000210539	0.000189625	5.12345e-05	0.000122611	2.64002e-05	0.00018685	6.70598e-05	5.47189e-05	0.000126514	0.000163715	0.000278068	0.000368265	0.000146664	9.98408e-05	6.17068e-05	7.67356e-05	6.8647e-05
K01176	6.96388e-05	6.69715e-05	6.66441e-05	6.33679e-05	6.57358e-05	8.51189e-05	8.48481e-05	0.000128237	0.000235189	0.000113743	0.000141306	0.000100039	0.000113119	0.000111083	9.28499e-05	0.000125836	0.000148915	0.000152002	0.000290331	7.54566e-05	0.000107052	0.000300373	0.000129708	9.50479e-05	0.000125145	0.000198541	0.000110099	0.000101092	0.000124082	8.89014e-05	8.81665e-05	0.000154913	0.000119505	0.000109445	0.000111729	0.000155551	7.49128e-05	8.84193e-05	0.000146805	8.96911e-05	8.30025e-05	9.95283e-05	0.000110844	3.86852e-05	8.10066e-05	0.000121484	0.000125893	0.000109994	0.000140915
K01179	0.000274485	0.00025813	0.000273704	0.000256931	0.000275338	0.00030646	0.000285046	0.000382827	0.000461122	0.000378484	0.00025881	0.000336219	0.000396506	0.000261495	0.000324266	0.000388166	0.000415797	0.000376795	0.000374119	0.000226849	0.000370856	0.00041519	0.000333022	0.000200091	0.000441482	0.000327349	0.000327232	0.000354957	0.000297852	0.000351118	0.000324666	0.000317736	0.000269478	0.000226174	0.00035391	0.000368263	0.000326848	0.000259587	0.000385891	0.000231442	0.000327271	0.000310151	0.000217569	0.000176048	0.000225169	0.000390183	0.000318027	0.0002663	0.000447582
K01186	8.10356e-05	6.73383e-05	6.77463e-05	6.49871e-05	6.90558e-05	6.10242e-05	2.47524e-05	8.91139e-05	2.29437e-05	7.33118e-05	3.93643e-05	6.19953e-05	3.87878e-05	5.75768e-05	7.37838e-05	6.16189e-05	6.11941e-05	8.09428e-05	1.99594e-05	4.0004e-05	5.09868e-05	3.24673e-05	0.000116841	4.06639e-05	8.35716e-05	2.92275e-05	6.73146e-05	0.000109245	3.3584e-05	5.89638e-05	5.51954e-05	3.23308e-05	4.57019e-05	3.96222e-05	5.29919e-05	4.45859e-05	3.33218e-05	4.30545e-05	9.1688e-05	4.06901e-05	5.99542e-05	5.19775e-05	2.05923e-05	3.85341e-05	5.75431e-05	5.68221e-05	7.76471e-05	1.79581e-05	9.37742e-05
K01187	0.000187751	0.000191379	0.00019714	0.000185246	0.000198019	0.000194648	0.000274153	0.000401954	0.000584172	0.000336007	0.000349113	0.000291579	0.000304108	0.000236196	0.00027536	0.000424271	0.00040913	0.000368283	0.000463562	0.000195948	0.000434844	0.000538039	0.000356127	0.000255282	0.000371106	0.000371706	0.00031076	0.000260742	0.000300123	0.000259483	0.000290233	0.000352612	0.000254614	0.000292857	0.000384461	0.00040456	0.000319007	0.000239355	0.000388265	0.00023716	0.000314562	0.000268955	0.000244765	0.000137665	0.000160323	0.000405394	0.000408356	0.000385805	0.000403193
K01190	0.000123219	0.000108269	0.000116903	0.000114813	0.000115978	7.23629e-05	0.000165097	0.000183444	0.000260447	0.000197286	0.000167331	0.000179044	0.000188482	9.7488e-05	0.000169398	0.00024561	8.90543e-05	0.000167008	0.000124661	7.03463e-05	0.000269695	0.000192846	0.000200754	9.49238e-05	0.000167924	0.000143868	0.000133702	0.000134837	0.000116099	0.000124518	0.000163028	0.000204303	9.84291e-05	8.92668e-05	0.000197435	0.000159552	0.000287829	0.000137495	0.00014495	0.000110236	0.000211025	0.000136584	0.000107648	6.70947e-05	8.0939e-05	0.000244375	0.000148918	0.000152467	0.000307174
K01191	4.25529e-05	3.88039e-05	4.22496e-05	4.04053e-05	4.40452e-05	5.02367e-05	5.79775e-05	9.23741e-05	2.64481e-05	8.49542e-05	5.59077e-05	5.65109e-05	3.88616e-05	4.9362e-05	8.30687e-05	8.04044e-05	6.12643e-05	8.31792e-05	2.39104e-05	4.71903e-05	9.70307e-05	4.56972e-05	9.76098e-05	4.43267e-05	8.9389e-05	4.5595e-05	6.86694e-05	6.94744e-05	3.3584e-05	5.79822e-05	8.7874e-05	5.42745e-05	3.54226e-05	3.77513e-05	7.95554e-05	4.98734e-05	4.91252e-05	4.03943e-05	9.6584e-05	4.26847e-05	0.000103466	5.21917e-05	3.94805e-05	4.48054e-05	5.1525e-05	8.13468e-05	7.89932e-05	2.28021e-05	0.000118539
K01192	3.90747e-05	3.80703e-05	4.078e-05	3.73142e-05	4.19057e-05	2.09451e-05	8.13985e-05	0.000111356	7.45836e-05	7.54286e-05	4.64917e-05	6.15094e-05	4.6162e-05	3.83119e-05	4.98271e-05	0.000105119	3.9299e-05	6.73802e-05	2.3706e-05	3.13804e-05	0.000160409	5.01522e-05	4.20601e-05	4.66238e-05	5.54779e-05	4.79332e-05	8.13622e-05	5.02626e-05	3.32399e-05	4.4661e-05	8.919e-05	8.27531e-05	3.90462e-05	3.08024e-05	8.70581e-05	7.481e-05	6.46835e-05	4.59249e-05	8.89433e-05	3.6302e-05	0.000108348	6.36867e-05	3.58591e-05	2.88628e-05	1.58227e-05	9.54183e-05	3.9532e-05	5.53512e-05	0.000119119
K01194	3.31543e-05	2.94147e-05	3.42405e-05	3.21624e-05	3.26097e-05	3.61421e-05	7.28653e-05	8.57087e-05	5.91114e-05	7.2959e-05	0.000118485	4.57502e-05	5.16925e-05	6.47739e-05	8.19347e-05	9.67917e-05	7.64225e-05	6.29074e-05	9.90476e-05	4.17607e-05	9.35774e-05	6.30446e-05	0.000118986	4.80517e-05	5.64002e-05	4.84146e-05	6.35353e-05	6.81274e-05	6.75809e-05	4.22772e-05	7.66887e-05	0.000128154	6.24888e-05	6.76851e-05	8.27998e-05	0.000107749	6.57861e-05	7.80582e-05	9.69549e-05	5.4054e-05	9.62858e-05	7.98225e-05	4.99897e-05	3.3094e-05	2.3734e-05	9.49492e-05	5.43388e-05	5.32246e-05	0.000110212
K01206	0.000113228	0.000107169	0.000116021	0.000116285	0.000119741	0.000138899	0.000124791	0.000170838	6.6583e-05	0.000166663	0.000115477	0.000115938	0.000106335	0.000125331	0.000158837	0.000175597	0.000135792	0.000149189	5.70171e-05	0.000130712	0.000189931	9.65245e-05	0.000243436	9.84624e-05	0.000126209	8.27999e-05	0.000161584	0.000129307	7.95555e-05	0.000124939	0.000191027	0.000143081	0.00013008	0.000138644	0.000191217	0.000128542	0.000131817	0.000113062	0.000233523	0.000104185	0.00022718	0.000121519	0.000132785	0.000108047	0.000110015	0.000167049	0.000174777	7.8685e-05	0.000223537
K01207	0.000370766	0.000374908	0.000380467	0.000380723	0.000385709	0.000475674	0.000416615	0.00038645	0.000418871	0.000437613	0.000394035	0.00038308	0.00048529	0.00037992	0.00040053	0.000405686	0.000430745	0.000435014	0.000507363	0.000331051	0.000325287	0.000479922	0.000383521	0.000452269	0.000455884	0.000519907	0.000426136	0.0004116	0.000383326	0.000465681	0.000385345	0.000334383	0.000364506	0.000379718	0.000424205	0.000392199	0.000468956	0.000415354	0.00048203	0.000521392	0.000373583	0.000378979	0.000308033	0.000301548	0.000432418	0.000372828	0.000470275	0.000447713	0.000373721
K01236	3.33023e-05	3.31557e-05	3.05666e-05	3.06904e-05	3.56346e-05	2.67719e-05	2.02135e-05	3.31822e-05	4.02672e-05	3.55622e-05	5.23113e-05	2.61033e-05	1.82141e-05	4.31826e-05	2.94852e-05	3.86367e-05	4.91939e-05	2.71252e-05	4.63221e-05	2.4753e-05	1.90947e-05	4.29298e-05	3.68026e-05	5.79848e-05	5.73934e-05	3.2391e-05	3.28729e-05	3.36738e-05	3.15882e-05	2.27862e-05	2.25168e-05	2.9992e-05	2.44039e-05	4.7707e-05	4.74493e-05	3.02956e-05	3.43019e-05	5.84562e-05	3.76841e-05	6.96785e-05	2.52741e-05	2.47036e-05	1.7326e-05	2.45561e-05	5.28774e-05	2.63338e-05	5.66768e-05	4.04058e-05	1.64376e-05
K01239	5.89821e-05	6.32305e-05	6.46602e-05	5.87313e-05	6.62522e-05	9.88986e-05	0.000126667	0.000131497	9.0783e-05	0.00012475	0.000113123	9.11533e-05	7.21188e-05	8.81827e-05	9.40548e-05	0.000150617	0.000184354	0.000108357	5.63359e-05	7.87304e-05	0.00013109	9.82119e-05	0.000121407	0.000154336	0.000139617	7.88112e-05	0.000131706	9.63426e-05	7.04713e-05	0.000147234	0.000108929	8.04143e-05	7.7353e-05	9.07368e-05	0.000166546	0.000108321	9.97817e-05	6.36367e-05	0.000143096	8.59014e-05	0.000129171	8.11077e-05	7.27833e-05	7.85794e-05	7.78285e-05	0.000148756	9.69881e-05	0.000140003	0.000113253
K01241	6.51245e-05	7.43068e-05	6.88484e-05	6.9403e-05	7.17856e-05	8.96071e-05	0.000135805	0.000118601	8.8006e-05	0.000111344	0.000184659	0.000103372	7.53635e-05	8.77465e-05	0.000107167	0.000172067	0.000155582	9.86897e-05	0.000138013	6.89091e-05	0.000130345	0.000136957	0.00015814	0.000160917	0.000113297	0.000106801	0.000123077	9.44994e-05	0.000111144	0.000143238	0.000117628	0.00011419	8.01631e-05	0.000149936	0.000173035	0.000133758	0.000126794	0.000129584	0.000131152	0.00012114	0.000137069	8.95326e-05	8.8334e-05	7.97128e-05	7.32305e-05	0.00016142	9.63505e-05	0.000200198	9.88431e-05
K01243	5.38757e-05	5.61152e-05	6.41459e-05	6.16016e-05	5.55545e-05	9.37804e-05	0.000178593	0.000110052	0.000134158	0.000172096	0.000115804	0.000172726	0.000204705	6.36835e-05	0.000148772	0.000159743	5.02466e-05	0.000136853	8.86932e-05	7.07456e-05	0.000133527	9.2137e-05	0.000145758	7.80995e-05	0.000159978	8.90581e-05	8.1077e-05	7.9612e-05	9.78616e-05	9.96284e-05	7.03285e-05	8.86002e-05	3.01721e-05	9.92225e-05	9.44255e-05	8.13836e-05	0.00033867	0.000127904	6.9582e-05	0.000125195	5.63642e-05	0.000118306	2.08764e-05	4.51076e-05	9.90606e-05	0.000163431	0.000119092	0.000158611	0.000195079
K01246	0.00031763	0.000313512	0.000327489	0.000318238	0.000319457	0.000443075	0.000456255	0.000389131	0.000459932	0.000399369	0.000392989	0.000373708	0.00041531	0.000376285	0.000351412	0.000433997	0.000328638	0.000376218	0.000285767	0.00033169	0.00041839	0.000360043	0.000354951	0.000336982	0.000333293	0.000306924	0.000383707	0.000359778	0.000323108	0.000478791	0.000379569	0.000391959	0.000355927	0.000297534	0.000373782	0.000437857	0.00046528	0.000385951	0.000395757	0.000373791	0.000436553	0.000380264	0.000308175	0.000339931	0.000282035	0.000406667	0.000253912	0.00040205	0.000453954
K01247	0.000151859	0.000156169	0.000158564	0.00014646	0.000163934	0.00017008	0.000208973	0.000252127	0.00016735	0.000246678	0.000297063	0.000170435	0.000109358	0.000185816	0.000226951	0.000293639	0.000333059	0.000211808	0.000190534	0.000172472	0.000243829	0.000216606	0.000307426	0.000287503	0.000264975	0.000192627	0.000244158	0.000209274	0.000176935	0.00022008	0.000234233	0.000190821	0.000149012	0.00025564	0.000323764	0.000204709	0.000205015	0.000199731	0.000345388	0.000234965	0.000264229	0.000157146	0.00014301	0.000158217	0.000187167	0.000284446	0.0003752	0.000250114	0.000229113
K01251	0.000752854	0.000745342	0.000744254	0.000741795	0.000750096	0.000794417	0.000486878	0.000725083	0.000634952	0.000670461	0.000668931	0.000646195	0.000686161	0.000733596	0.000700839	0.000639838	0.00071875	0.000684407	0.000693333	0.000814772	0.000656261	0.000664061	0.000697658	0.000610517	0.000679569	0.000662674	0.000710226	0.000693964	0.000675672	0.000694875	0.000743566	0.000670899	0.000762141	0.000678722	0.000684298	0.000724807	0.000486413	0.000695593	0.000754201	0.00064672	0.000734816	0.000655145	0.000739052	0.000774536	0.00057489	0.000645548	0.000666873	0.000535318	0.000696391
K01255	0.000743678	0.000754365	0.000755496	0.000758354	0.00075895	0.000797567	0.000682719	0.00071465	0.000740215	0.000737493	0.000681093	0.000744013	0.000757469	0.000770381	0.000751942	0.000747488	0.000740295	0.000735339	0.000689246	0.000845833	0.000726478	0.000726903	0.000674068	0.00078087	0.000786694	0.0008106	0.000755578	0.000714027	0.000713109	0.000805581	0.000791744	0.00066801	0.000722282	0.000723556	0.000786497	0.000707444	0.000748883	0.00075517	0.000753385	0.000746251	0.000782923	0.000747533	0.000719951	0.000829088	0.000762057	0.00074961	0.00078724	0.000715431	0.000735639
K01256	0.000505529	0.000504597	0.000498545	0.000509372	0.000494162	0.000366066	0.000548608	0.00049643	0.000562418	0.000501399	0.000501535	0.000524287	0.000498121	0.000471956	0.000496782	0.000515268	0.000455728	0.000462788	0.000488767	0.000385907	0.000580221	0.000490317	0.000471654	0.000518697	0.000434814	0.000470735	0.000501223	0.000496388	0.000572098	0.000479563	0.000489814	0.000592135	0.000529787	0.000525846	0.000485105	0.000532816	0.000512445	0.000500203	0.000504358	0.000474984	0.000508713	0.000508565	0.000571402	0.000470721	0.000408076	0.000543027	0.000483028	0.000545006	0.000503919
K01258	0.000112192	0.000101741	0.000111098	0.000103037	0.000103067	0.000107324	0.000194388	0.000251547	0.000172177	0.000222546	0.000188909	0.000157731	0.0001025	0.00014765	0.000180597	0.000235551	0.000196916	0.000236264	0.000158994	0.000103244	0.000255544	0.000193656	0.000229048	0.00014341	0.000178778	0.000134103	0.000187682	0.000169432	0.000127729	0.000170651	0.000167926	0.000223495	0.000159956	0.00013811	0.000198517	0.000202066	0.000139045	0.000132174	0.000291087	0.000115289	0.000204562	0.00016807	0.000147484	7.68416e-05	0.000110285	0.000236335	0.000212821	0.000143311	0.00026923
K01259	0.000479183	0.000471735	0.000466435	0.000480007	0.000463249	0.000324413	0.000557625	0.000446946	0.000488496	0.000404097	0.000442815	0.000467846	0.000440382	0.00044055	0.000459288	0.0004729	0.000360989	0.000382567	0.000337675	0.000375766	0.000609472	0.000356803	0.000381515	0.000483124	0.000354222	0.000407604	0.000427134	0.000461367	0.000477609	0.000445488	0.000489302	0.000512409	0.000474693	0.000466045	0.000467194	0.000460864	0.000524635	0.000413184	0.000376173	0.000430903	0.000533126	0.000444379	0.000513388	0.000472459	0.000353034	0.000496658	0.000324758	0.000479908	0.000507105
K01262	0.000836554	0.000828085	0.000836248	0.000829818	0.000833022	0.000885914	0.000742572	0.000881286	0.00074934	0.000851094	0.000792843	0.000802329	0.000817863	0.000827667	0.000831963	0.000823096	0.000807594	0.00085026	0.000788362	0.000900449	0.000871922	0.000775503	0.0008228	0.000730025	0.000814362	0.000784742	0.000826172	0.000815544	0.000780966	0.000801865	0.000885028	0.000872106	0.000837424	0.000760171	0.000849357	0.000832842	0.000747107	0.000797384	0.000945885	0.000766065	0.000916474	0.000819288	0.000804592	0.000846769	0.000749886	0.000837389	0.000872822	0.00067278	0.000919711
K01265	0.0010303	0.00101352	0.00099856	0.00100888	0.00100323	0.000865048	0.00069222	0.000864984	0.000767259	0.000826045	0.000821942	0.000905215	0.00089448	0.000906762	0.00091248	0.000782527	0.000808927	0.00083071	0.000839384	0.00100984	0.000870704	0.000785088	0.000868596	0.000737475	0.000863597	0.000786874	0.000848706	0.000887925	0.000951088	0.000787913	0.00090133	0.000906226	0.000981554	0.000922068	0.000770275	0.000875499	0.000751395	0.000879503	0.000813101	0.000772979	0.000849555	0.000898539	0.00102316	0.00104035	0.000833394	0.000840606	0.00080984	0.000721456	0.000866126
K01266	2.9084e-05	3.64566e-05	3.35792e-05	3.29719e-05	3.20195e-05	3.18113e-05	0.000106514	7.46238e-05	4.03333e-05	6.71025e-05	0.000156869	5.65109e-05	2.109e-05	5.92489e-05	6.87514e-05	0.000133963	0.000124915	4.8912e-05	9.03963e-05	6.62741e-05	9.31712e-05	8.5792e-05	8.77174e-05	0.00013447	5.32787e-05	6.11372e-05	9.29141e-05	5.00499e-05	4.2737e-05	0.000110776	6.77698e-05	6.65189e-05	4.02295e-05	8.55251e-05	0.000137887	8.57422e-05	9.24313e-05	6.79072e-05	0.000145395	7.94521e-05	8.62336e-05	4.9193e-05	5.76586e-05	4.60143e-05	2.38692e-05	0.000114716	8.39524e-05	0.000155539	5.06163e-05
K01270	5.67619e-05	5.6482e-05	5.80472e-05	6.10128e-05	5.88745e-05	5.96069e-05	8.53928e-05	0.000137438	0.000138654	0.000150716	0.00011005	8.70573e-05	8.80469e-05	8.76738e-05	8.17221e-05	0.000106518	9.57913e-05	0.000140315	0.000111786	5.23805e-05	0.000130683	0.000123457	0.000113867	6.27651e-05	9.03822e-05	9.64165e-05	0.000103896	0.000100171	9.20119e-05	6.14177e-05	6.85008e-05	0.000149203	0.000104789	7.95784e-05	8.36785e-05	0.000142832	5.9722e-05	8.43589e-05	0.000114313	6.85482e-05	8.77414e-05	0.000148507	8.72689e-05	2.7805e-05	0.000117453	0.000113376	0.000100672	8.86683e-05	0.000135339
K01271	0.000304235	0.000298768	0.000296408	0.000295717	0.000278584	0.00023016	0.000251518	0.000165911	0.000255224	0.00024188	0.000182305	0.000317266	0.000283019	0.000268328	0.000221635	0.000166338	0.000151652	0.000159866	0.000172141	0.000329135	0.00023672	0.000171517	0.00014555	0.000278066	0.000197791	0.00012977	0.000195098	0.000207998	0.000284156	0.000224848	0.000208354	0.00023003	0.000241155	0.000230717	0.000148499	0.000188418	0.000286972	0.000249996	0.000102593	0.000163824	0.000200972	0.000263529	0.000297382	0.000416471	0.000245183	0.000226149	0.000180445	0.000190569	0.000196093
K01273	0.000163255	0.000160717	0.000170027	0.000158972	0.000172418	0.00022512	0.000357246	0.000349283	0.000264348	0.000319002	0.000210618	0.000286928	0.000258241	0.00021286	0.000248497	0.000335807	0.000307936	0.000319731	0.000343261	0.000197864	0.000350475	0.000357478	0.000327003	0.000224117	0.000334357	0.00029427	0.000273466	0.000230612	0.000219122	0.000261656	0.000258358	0.000299026	0.000180441	0.000217087	0.000305312	0.000281377	0.00033818	0.000195461	0.000368161	0.000232705	0.000283257	0.000262743	0.000171342	0.000167737	0.00020441	0.000341737	0.000313422	0.000245743	0.000379514
K01278	0.000168066	0.000156683	0.000161651	0.000158825	0.000158032	0.000176616	0.000231486	0.000331533	0.000230561	0.000330221	0.00021343	0.000267489	0.000248065	0.000197739	0.000244316	0.000342335	0.000223583	0.000321679	0.000330522	0.000179659	0.000377763	0.000331896	0.000261976	0.000175444	0.000248161	0.000255827	0.000235173	0.00020105	0.000199439	0.00019512	0.00026333	0.000311476	0.000189759	0.000179068	0.00030085	0.000296596	0.00027368	0.000206872	0.000363191	0.000180646	0.000315783	0.000254033	0.000172479	0.00011734	0.000113058	0.000337247	0.000293515	0.000200788	0.000417603
K01284	0.000108344	0.000109003	0.000108747	0.000108999	0.000110224	0.000123623	0.000244014	0.000266182	0.000283325	0.000243996	0.000245929	0.000199107	0.000192907	0.000172222	0.000175777	0.00031429	0.000264426	0.000236191	0.00021424	0.000103723	0.000319396	0.000299968	0.000210162	0.000222999	0.000193818	0.000179216	0.000228684	0.000163478	0.00019476	0.00021987	0.000168584	0.000260641	0.000187984	0.000227243	0.000265094	0.000274161	0.000263696	0.000147926	0.000266014	0.000143213	0.000205998	0.000190703	0.000176526	8.22061e-05	8.53341e-05	0.000316877	0.000189796	0.00032555	0.000287912
K01286	6.11282e-05	6.66781e-05	7.32571e-05	6.9403e-05	7.363e-05	6.81109e-05	0.000287467	0.000128309	0.000160804	0.000116424	0.000128882	0.000138847	4.15163e-05	9.1963e-05	8.43445e-05	0.000197647	0.000161828	9.66697e-05	8.70583e-05	7.13045e-05	0.000186952	0.000174352	7.55421e-05	0.000188544	9.42841e-05	0.000115397	0.000137125	0.000108323	7.10219e-05	0.000172965	0.000136197	0.000130974	9.30306e-05	9.22736e-05	0.000209872	0.000123111	0.00020477	8.70192e-05	0.000140796	0.000108175	0.000187833	0.000113165	9.31626e-05	8.28861e-05	8.19532e-05	0.00018293	7.85681e-05	0.000202265	0.000141711
K01295	4.98795e-05	4.89266e-05	4.76134e-05	5.01203e-05	5.11278e-05	5.98431e-05	0.000166852	8.80271e-05	6.38721e-05	7.40174e-05	8.80138e-05	7.96984e-05	4.11476e-05	7.31342e-05	7.06651e-05	9.24617e-05	8.77209e-05	9.4794e-05	0.000113353	4.74299e-05	6.9269e-05	7.00646e-05	9.94776e-05	6.38205e-05	8.37135e-05	7.26906e-05	7.88665e-05	7.23101e-05	7.1366e-05	5.20227e-05	5.84121e-05	0.000128635	5.76819e-05	6.61483e-05	7.39453e-05	0.000101962	0.000118525	8.43589e-05	0.00010875	8.46381e-05	6.26109e-05	0.000128516	5.92917e-05	3.09029e-05	0.000128475	8.87176e-05	0.000105277	9.68794e-05	8.16089e-05
K01297	0.000338499	0.000324808	0.000308385	0.00031603	0.000308021	0.000117875	0.000171451	0.000270167	0.000165367	0.000202578	0.000318576	0.000292343	0.000190252	0.000212351	0.000279258	0.000219896	0.00018653	0.000215703	0.000433112	0.000254636	0.000340657	0.000304963	0.000291515	0.000159365	0.00020446	0.00023272	0.000195383	0.00023919	0.000294892	0.000150599	0.000258505	0.000336309	0.000331154	0.000324394	0.000184458	0.000282235	0.00014517	0.000249436	0.000167946	0.000164356	0.000237519	0.000253462	0.000396367	0.000303135	0.000159038	0.00026823	0.000162733	0.000217329	0.000259888
K01299	0.000293504	0.000291359	0.000282521	0.000284236	0.000281756	0.000149765	0.000169454	0.000231479	0.000122058	0.000179152	0.000244228	0.000254785	0.000148441	0.000236414	0.000237937	0.000208838	0.000233759	0.000174871	0.000299323	0.000299192	0.000263601	0.000241244	0.000229186	0.000243238	0.000208574	0.000202598	0.000229825	0.000226855	0.000251536	0.000197925	0.000243079	0.000236428	0.000291146	0.000294059	0.000217578	0.000230289	0.000129183	0.000196651	0.000188791	0.000141684	0.000227108	0.000218191	0.000347514	0.000338949	0.000181555	0.000240824	0.000153948	0.000228612	0.000183059
K01322	0.000375576	0.000357744	0.000345785	0.00035018	0.00034373	0.000196065	0.000222953	0.000377756	0.000287491	0.000358233	0.00031001	0.000362114	0.000265837	0.000308821	0.000362115	0.000312092	0.00029376	0.000326296	0.000310631	0.000309173	0.000415411	0.000301723	0.000368925	0.000227035	0.000293068	0.000191045	0.000299921	0.000314832	0.000368048	0.000212298	0.000323862	0.000402071	0.000360956	0.000388605	0.000286521	0.0003509	0.000242073	0.0002815	0.000332777	0.000208171	0.000326769	0.000343351	0.000405953	0.000347638	0.000223208	0.000386967	0.000323766	0.000219337	0.00040102
K01338	0.00094882	0.000944496	0.000941835	0.000948532	0.000952026	0.00090615	0.000718606	0.00087817	0.000833313	0.000933155	0.000807752	0.00084683	0.000986878	0.000822723	0.000893627	0.000825427	0.000859244	0.000933223	0.00101759	0.000946442	0.000842942	0.000928862	0.000802808	0.000795956	0.000937591	0.000910249	0.000880723	0.000837663	0.000843592	0.0008616	0.000908495	0.000846998	0.000985992	0.000853915	0.000874095	0.000885788	0.000766034	0.000842539	0.00101888	0.000894651	0.000898667	0.000849774	0.000972385	0.000790403	0.000831568	0.000835446	0.000939275	0.000727895	0.000909573
K01354	8.58459e-05	8.35493e-05	8.90548e-05	8.59625e-05	8.73526e-05	9.20481e-05	0.000159468	0.000231696	0.000204642	0.000219089	0.000156018	0.000156828	0.000155225	0.000130711	0.000156852	0.000222694	0.000160073	0.000198101	0.000164375	0.00010013	0.00026008	0.000186771	0.000158694	0.000123109	0.000173173	0.000139742	0.000166504	0.000146109	0.000155257	0.000114212	0.00015367	0.000228379	0.000119061	0.000136306	0.000179118	0.000193777	0.000193193	0.000141485	0.000235006	0.000129583	0.000172611	0.000168784	0.00010424	7.10992e-05	9.8993e-05	0.000240154	0.000205241	0.000142484	0.000264161
K01356	0.000670412	0.000671989	0.000664678	0.000667093	0.000676245	0.000604494	0.000483065	0.000552941	0.000544037	0.000556577	0.000511474	0.000577119	0.000631962	0.000577804	0.000600902	0.000507807	0.000601555	0.000563858	0.00058543	0.000627049	0.000495988	0.000555252	0.000546158	0.000555264	0.000634946	0.000592941	0.00058615	0.000610028	0.000601622	0.000563065	0.000586753	0.000507938	0.000648035	0.000577094	0.000554049	0.000548535	0.000513916	0.000558169	0.000561181	0.000598118	0.000534921	0.000534483	0.000644895	0.000613373	0.000551088	0.00051944	0.000632867	0.000500347	0.000524918
K01358	0.0015302	0.00149156	0.00145287	0.00147785	0.00145829	0.00086111	0.000885821	0.00119927	0.00095061	0.000993625	0.00115948	0.00125379	0.00108923	0.00120177	0.00128487	0.00101368	0.00110297	0.00105175	0.00114538	0.00127414	0.00128165	0.000998859	0.00123365	0.000950914	0.00106025	0.000920908	0.00114064	0.00124948	0.00138644	0.000884176	0.00123996	0.00134448	0.00149359	0.00130446	0.000989069	0.00123526	0.000798192	0.00111354	0.00100441	0.000890529	0.00113927	0.00124796	0.0016508	0.00145009	0.00102692	0.00114951	0.00105667	0.000917992	0.00115628
K01409	0.000773354	0.000768742	0.000769971	0.000770498	0.000771271	0.000819535	0.000671704	0.000762177	0.000699485	0.000746736	0.000707968	0.000739917	0.000769268	0.000765874	0.000747548	0.000724972	0.00074647	0.000761382	0.000725554	0.000832738	0.000726139	0.000738176	0.000724637	0.000659376	0.000746895	0.000738391	0.00075515	0.000747913	0.000723088	0.000774802	0.000768788	0.000730883	0.00077279	0.000705248	0.00072465	0.000757246	0.000663496	0.000734448	0.000783799	0.000701506	0.000755495	0.000752888	0.000744875	0.000786172	0.000709179	0.000725554	0.000741332	0.000646965	0.000762938
K01414	0.000451209	0.000439386	0.000429623	0.00044387	0.00042636	0.000302995	0.000312945	0.000281542	0.000388654	0.000271232	0.000306021	0.00037579	0.000391344	0.000358619	0.000372604	0.000241413	0.000235443	0.000280559	0.000314582	0.000309492	0.000282087	0.000293826	0.00035163	0.000297374	0.000282994	0.000341447	0.000298138	0.000392247	0.000426338	0.000306107	0.000313554	0.000347728	0.000389871	0.000382591	0.000223255	0.000321319	0.000341549	0.000359908	0.000204443	0.000373126	0.000272774	0.000370197	0.000423776	0.000399017	0.000395769	0.000273457	0.000260005	0.000309246	0.000291171
K01419	0.000369508	0.000383417	0.000386712	0.000386979	0.000394784	0.00053906	0.000423635	0.000417459	0.000455766	0.000473881	0.000352447	0.000395368	0.000526586	0.000410598	0.000419242	0.000419742	0.000420639	0.000488182	0.000456477	0.000430143	0.000336933	0.000467637	0.000405312	0.000455187	0.000477025	0.000529466	0.000440682	0.000410679	0.000372934	0.000501788	0.000419997	0.000346215	0.000397044	0.000377513	0.000446646	0.000395914	0.000484146	0.000409893	0.000467861	0.000533094	0.000422336	0.000396614	0.000330685	0.000340158	0.00047948	0.000384353	0.00045646	0.000425147	0.000429913
K01420	0.000455502	0.000474375	0.000481057	0.000477725	0.00048221	0.000626856	0.000642413	0.000608438	0.000749472	0.000620434	0.000555481	0.000510958	0.000579753	0.000561738	0.000509398	0.000661821	0.000702189	0.000661971	0.000522078	0.000488272	0.000602159	0.000635441	0.000553768	0.0006613	0.00061423	0.000648576	0.000638633	0.000572455	0.000561156	0.00061635	0.000567892	0.000600252	0.000552785	0.000571014	0.000696464	0.000624775	0.000659515	0.000580221	0.000706799	0.000683554	0.000608374	0.000607737	0.000516726	0.000407253	0.000699037	0.000636033	0.000643848	0.000732326	0.000590017
K01424	0.000665084	0.000644555	0.000626396	0.000640524	0.000609698	0.000319846	0.00047084	0.000504037	0.000412788	0.000434438	0.000559731	0.000627868	0.000513312	0.000507941	0.000550933	0.000440259	0.000370463	0.000457378	0.000651166	0.000533307	0.000598232	0.000507462	0.000501954	0.000425077	0.000421334	0.000450861	0.000458295	0.000525028	0.000668858	0.000398373	0.000503192	0.000661543	0.000636054	0.00060656	0.000384326	0.000556538	0.000430243	0.000514554	0.000328697	0.000404441	0.000469725	0.000631369	0.000730957	0.000623119	0.000532628	0.000509657	0.000394187	0.000468743	0.000499139
K01425	0.000278555	0.000273461	0.000264372	0.000270399	0.000256377	7.7481e-05	0.000346655	0.000226987	0.000186856	0.000181692	0.000275811	0.000300535	0.000207139	0.000209516	0.000246796	0.000251605	0.000148915	0.000195864	0.000252932	0.000201457	0.000378914	0.000235034	0.000181799	0.000217909	0.000170407	0.000171308	0.000203655	0.000236922	0.000293791	0.000185305	0.000210547	0.000352268	0.000263044	0.00025437	0.000185134	0.000243436	0.000298549	0.000198961	0.000119135	0.000138426	0.000198746	0.000287732	0.00034936	0.000276161	0.000243764	0.00029443	0.000150548	0.000339669	0.000252502
K01426	0.000465566	0.000473055	0.000469962	0.00045491	0.000479849	0.00028205	0.000495895	0.000533379	0.000490083	0.0005002	0.000674162	0.000499503	0.000348796	0.000445421	0.000496641	0.000532454	0.000574256	0.000378599	0.000521328	0.000406268	0.000561397	0.000467367	0.000527895	0.000639571	0.000512781	0.000335257	0.000463358	0.000426771	0.000492267	0.000397392	0.000472122	0.000500646	0.000492589	0.000564332	0.000596902	0.000528886	0.000464668	0.00046863	0.000532844	0.00044686	0.000520274	0.000456873	0.000523187	0.000495277	0.000321795	0.000585308	0.00061558	0.000497157	0.000441716
K01428	8.34778e-05	9.30119e-05	8.77322e-05	8.69929e-05	9.00086e-05	8.30717e-05	0.000267495	0.000107661	0.000162986	9.73727e-05	0.000179362	0.00012524	7.24875e-05	0.000106503	9.97959e-05	0.00016827	0.000135581	0.000107347	0.00011165	7.11448e-05	0.000121745	0.000130814	0.000119055	0.000186309	0.000102372	0.000124956	0.00012215	0.000128882	9.86874e-05	0.000173666	0.000101545	0.000109512	7.96455e-05	0.000130426	0.000157894	0.000124898	0.000202442	0.000123213	0.000115129	0.00015917	0.000122996	0.000156361	8.40736e-05	7.42726e-05	0.000181555	0.000139643	7.70804e-05	0.000231684	7.55986e-05
K01429	0.000298685	0.000300015	0.000279362	0.000284162	0.000277477	8.76386e-05	0.000305865	0.00017062	0.000163912	0.000121434	0.000289805	0.000256451	0.000132587	0.000222601	0.000222131	0.000201044	0.000185758	0.000126825	0.000205929	0.000219503	0.000238074	0.000163484	0.000203452	0.000247087	0.000138056	0.000134103	0.0001941	0.000241955	0.000274109	0.000197013	0.000208573	0.000248466	0.00027044	0.000295062	0.000181281	0.000222001	0.000214203	0.000225004	0.00011958	0.00018284	0.000194438	0.000242752	0.000345028	0.000301397	0.000200353	0.000220521	9.76966e-05	0.000296486	0.000118322
K01430	0.000300017	0.000300895	0.000281345	0.000285266	0.000279027	9.13394e-05	0.000307438	0.000179822	0.000176012	0.000128278	0.00029314	0.000261935	0.000135462	0.000225655	0.00022851	0.000207439	0.000192284	0.000132524	0.000212877	0.000223016	0.000243152	0.000173947	0.000206288	0.000250005	0.00015338	0.000139192	0.000198164	0.000247627	0.000278788	0.000201851	0.000213032	0.000253075	0.000271179	0.000297267	0.000188513	0.000227574	0.000214999	0.000227454	0.000121286	0.000188557	0.000200613	0.000248606	0.000345951	0.000302455	0.000203598	0.000226149	0.000101664	0.000298318	0.000121725
K01433	0.000471783	0.000471441	0.000467537	0.000471616	0.000452847	0.00045717	0.000813198	0.000436296	0.000424227	0.000420749	0.000498527	0.000567747	0.000355432	0.000516592	0.000482394	0.000475832	0.000422253	0.000464015	0.000407498	0.000503763	0.000457324	0.00038981	0.000503061	0.000445875	0.000398065	0.000465509	0.0004722	0.00048944	0.000492749	0.000507397	0.000467005	0.000546597	0.000440158	0.000492304	0.000399264	0.000439571	0.000640281	0.000495512	0.000421275	0.00044573	0.000461899	0.000558329	0.000468937	0.000572345	0.000581516	0.000471195	0.000504494	0.000538271	0.000448523
K01434	0.000161257	0.000167392	0.000165692	0.000157794	0.000174336	0.000180317	0.00031119	0.000306103	0.000251191	0.000322318	0.000352121	0.000237151	0.000225648	0.000238886	0.000254735	0.000405752	0.000320006	0.000269593	0.000366422	0.000189161	0.000351491	0.000346138	0.000303275	0.00030023	0.000252772	0.000277627	0.000285588	0.000218561	0.000209349	0.000294118	0.000270494	0.000326748	0.000252469	0.000252566	0.000359926	0.000357188	0.000337506	0.000232915	0.000398798	0.000226455	0.000315639	0.000262458	0.000253286	0.000146127	0.000124417	0.00036988	0.000238042	0.000377003	0.000348449
K01436	0.000293356	0.000280943	0.000275173	0.000272902	0.000270985	0.000144883	0.000176051	0.000280528	0.000171648	0.000232777	0.000223892	0.000255063	0.000177347	0.000233288	0.000262389	0.00020664	0.000252987	0.000194638	0.00022364	0.000259347	0.000334834	0.000171449	0.000243852	0.000158372	0.000205879	0.00012028	0.000241092	0.00024316	0.00028684	0.000130618	0.000253753	0.000335896	0.0002856	0.000270941	0.000196016	0.000263657	0.000118831	0.000199311	0.000259412	0.000128453	0.000250874	0.00026767	0.000353123	0.000317869	0.000173711	0.000274529	0.000220402	0.000160678	0.000274588
K01438	0.000362477	0.000359504	0.000374588	0.00036777	0.000379438	0.000451894	0.000610458	0.000533452	0.000505687	0.000511348	0.000441377	0.000436675	0.000456679	0.000422957	0.000419667	0.000575488	0.000513413	0.000505279	0.000450415	0.000341351	0.000539797	0.000568279	0.000450831	0.000559113	0.000459218	0.000452718	0.000512775	0.000467251	0.000387386	0.00061004	0.00046949	0.000495831	0.000452138	0.000383928	0.000570136	0.000550107	0.00051122	0.000367889	0.000579949	0.000449719	0.000557179	0.000450876	0.000401977	0.0003289	0.000337077	0.000547315	0.000429751	0.000528761	0.000539111
K01439	0.000319776	0.000329503	0.000342626	0.000334503	0.000352804	0.000385988	0.000447056	0.000376162	0.000464494	0.000401768	0.000373568	0.000346146	0.000447019	0.000337464	0.0003787	0.000441125	0.000462816	0.000404931	0.000285222	0.000265416	0.000342282	0.000367805	0.00032894	0.000476233	0.000424385	0.000374938	0.000413015	0.000393806	0.000329853	0.000468555	0.000355736	0.000315879	0.000349272	0.000342167	0.000473615	0.000385268	0.000467669	0.000332815	0.000411632	0.000452445	0.000411781	0.000360272	0.000317619	0.00028825	0.000400638	0.000395343	0.000458515	0.000457873	0.00039921
K01443	0.000326955	0.000314832	0.000310589	0.000313601	0.00030898	0.000110237	0.000176293	0.000231189	0.000179913	0.000193899	0.00023187	0.000276862	0.000202788	0.000226963	0.000276069	0.000231754	0.000239092	0.00018966	0.000173776	0.000255115	0.000281748	0.000176039	0.000268133	0.000204809	0.000220422	0.000131214	0.000235245	0.000266626	0.000280715	0.000194209	0.000234233	0.000259747	0.000292181	0.000265061	0.000223188	0.000238506	0.000196807	0.000202811	0.000213197	0.000143479	0.00021203	0.000241967	0.00034517	0.000309784	0.000185815	0.000271781	0.000220756	0.00022365	0.000239975
K01444	9.66507e-05	8.8464e-05	9.27286e-05	8.82441e-05	8.94922e-05	0.000142364	0.000153295	0.000260604	0.000150159	0.000216266	0.000150918	0.000179044	0.000154045	0.000141252	0.000179463	0.000223627	0.000176635	0.000238284	0.000276366	0.000131909	0.000254596	0.000261831	0.000233821	0.000101815	0.000190342	0.000204662	0.000172636	0.000157026	0.000132753	0.000149688	0.000186349	0.00022212	0.00011847	0.000121472	0.000195813	0.000219786	0.000134022	0.000136864	0.000229962	0.000120608	0.000210594	0.000187205	0.000106796	8.1375e-05	9.57473e-05	0.000211006	0.000150264	0.000131142	0.000293778
K01447	6.63086e-05	7.15928e-05	7.17141e-05	6.35887e-05	7.59909e-05	6.02368e-05	0.000129693	0.000111791	0.000148109	9.89956e-05	0.000126855	0.000111494	7.23401e-05	8.27303e-05	8.00919e-05	0.000159343	0.000145617	7.63979e-05	9.8162e-05	6.7392e-05	0.000144767	0.000169222	7.36743e-05	0.000163897	0.000109466	0.000103156	0.00011559	9.52083e-05	7.70092e-05	0.000146954	9.21142e-05	8.67429e-05	8.08287e-05	8.50574e-05	0.000173102	0.000101819	0.000175736	8.31688e-05	0.000108676	8.82949e-05	0.000115672	7.60385e-05	7.0724e-05	7.13259e-05	5.1187e-05	0.000178172	9.01869e-05	0.000162096	0.000123029
K01448	0.00143666	0.00140273	0.00135772	0.00138026	0.00134578	0.000707408	0.000873536	0.0010293	0.000858703	0.000845661	0.00109501	0.00115236	0.000910261	0.0011133	0.00112759	0.000914892	0.000960509	0.000860072	0.00111984	0.0011554	0.0012245	0.000958427	0.00101954	0.00092546	0.000883391	0.00087662	0.000982764	0.00117568	0.0013371	0.000766389	0.00112518	0.00131401	0.00141232	0.00124025	0.00089025	0.00113408	0.000769587	0.00105459	0.000777864	0.000832685	0.00104292	0.001149	0.00161437	0.00136207	0.000972417	0.00106307	0.000801976	0.000948414	0.000978076
K01451	0.000162589	0.000193286	0.000191335	0.000179874	0.000192486	0.000213782	0.000566219	0.000310232	0.000279622	0.000384622	0.000619235	0.000356005	0.000223141	0.000245937	0.000341985	0.000537517	0.000423868	0.000289071	0.000556751	0.000203533	0.000436334	0.00052346	0.00039037	0.000524905	0.000319956	0.000401621	0.000341137	0.000262798	0.000243553	0.000470098	0.000307852	0.000313746	0.000207285	0.0003715	0.000530189	0.000364904	0.000538662	0.000350247	0.000376618	0.000403178	0.00036547	0.00026053	0.000230989	0.000195617	0.000218407	0.000492704	0.000310093	0.000705566	0.000317891
K01457	4.43291e-05	4.87799e-05	4.48213e-05	4.06997e-05	4.57421e-05	2.37798e-05	0.00010022	6.40461e-05	7.29306e-05	5.2426e-05	0.000116327	5.47058e-05	2.38921e-05	5.35057e-05	5.59226e-05	9.91232e-05	8.67385e-05	3.91007e-05	5.92651e-05	4.15211e-05	8.15925e-05	8.18095e-05	6.01155e-05	0.000110879	3.88771e-05	4.96524e-05	5.81872e-05	7.01833e-05	3.4341e-05	9.70343e-05	4.67151e-05	5.1179e-05	4.51102e-05	8.55919e-05	0.00010889	6.82365e-05	7.92618e-05	4.27745e-05	6.74307e-05	4.74718e-05	6.35443e-05	5.06923e-05	5.70905e-05	3.32451e-05	3.13748e-05	8.47641e-05	4.52706e-05	0.00013699	4.88784e-05
K01462	0.00106419	0.0010626	0.00104272	0.00105061	0.00104971	0.000827488	0.000905914	0.000984237	0.000873448	0.000947056	0.00102798	0.000978874	0.00088423	0.000958305	0.000994202	0.000996562	0.00100914	0.000922258	0.00101466	0.000947639	0.00102488	0.000976449	0.000970356	0.000982327	0.00095554	0.000934112	0.000987756	0.00100206	0.00102472	0.000932553	0.000977142	0.00103479	0.00109877	0.00106485	0.00100941	0.00102812	0.000850196	0.00094664	0.000927562	0.000928293	0.000959052	0.000956371	0.00115005	0.000984962	0.000900809	0.000999279	0.000893438	0.00101062	0.000928473
K01465	0.00122308	0.00121385	0.00120393	0.00121201	0.00120766	0.00110269	0.00115628	0.00129411	0.00108847	0.00115203	0.00117635	0.00121221	0.001157	0.00118214	0.00121357	0.00118715	0.00116367	0.00120866	0.00129988	0.0011459	0.00127013	0.00125057	0.00125751	0.00115231	0.00117845	0.0012453	0.0011999	0.00122991	0.00123765	0.00114934	0.00123119	0.00128931	0.00128527	0.00124666	0.0011765	0.00125048	0.00107426	0.00116842	0.00117436	0.0011741	0.00121747	0.00120783	0.00129405	0.00115814	0.00110786	0.00120714	0.0011035	0.00115032	0.00124448
K01467	3.02681e-05	2.8241e-05	3.32853e-05	3.06904e-05	3.15768e-05	3.51972e-05	7.94619e-05	8.59985e-05	7.24016e-05	0.000110497	6.72854e-05	7.05344e-05	9.74858e-05	6.35381e-05	8.34231e-05	0.000110181	6.91943e-05	7.76965e-05	3.6649e-05	3.67302e-05	0.000118089	5.81172e-05	7.91393e-05	4.74929e-05	7.03761e-05	4.0781e-05	6.59597e-05	6.3803e-05	7.07466e-05	4.71149e-05	7.86626e-05	9.39657e-05	5.69424e-05	5.352e-05	8.0772e-05	9.43164e-05	0.000128264	5.7126e-05	9.4136e-05	4.51448e-05	9.4778e-05	8.61055e-05	5.61674e-05	3.22629e-05	2.36664e-05	0.000116459	7.25462e-05	6.0018e-05	0.000144246
K01468	0.000173468	0.000174947	0.000179285	0.000179285	0.000182673	0.000229372	0.000402575	0.000333489	0.00032022	0.000335371	0.000326161	0.000306783	0.000274391	0.000244702	0.000273588	0.000370446	0.000313269	0.000331563	0.000389242	0.000197944	0.000357991	0.000394535	0.000297603	0.00028204	0.000298176	0.000312632	0.000273679	0.000248194	0.000235019	0.000289631	0.000259455	0.000327779	0.000212314	0.000257912	0.000338972	0.000331608	0.000393981	0.000269738	0.000354215	0.000300389	0.000299987	0.000312222	0.000178372	0.000141065	0.000223275	0.00034817	0.000287847	0.000333466	0.000360831
K01469	0.000272635	0.000265245	0.000253204	0.0002559	0.000254385	0.000107718	8.20037e-05	0.000153812	7.26661e-05	0.000111061	0.000207872	0.00018786	0.00010427	0.000191632	0.000202781	0.000108449	0.000154319	0.000110809	0.00015586	0.000215191	0.00018729	8.1742e-05	0.000148801	0.000207417	0.000147492	7.35847e-05	0.000177913	0.000184887	0.000230546	0.00010699	0.000200824	0.000190889	0.000256019	0.000255974	0.000128221	0.000166769	5.75781e-05	0.000173548	0.000115649	9.7869e-05	0.00018453	0.000175424	0.000310589	0.000314166	0.000153967	0.000167384	0.000118667	0.000108871	0.00012788
K01470	0.000359369	0.000352902	0.000349092	0.000345322	0.000346459	0.000342602	0.000117831	0.000249664	0.000143282	0.000242585	0.000339043	0.000271724	0.00018981	0.00033143	0.000309523	0.000192451	0.000263584	0.000199471	0.00021676	0.0004208	0.000218776	0.000120622	0.000311784	0.000181156	0.000218648	0.000106732	0.000286515	0.000253652	0.000286772	0.000223656	0.000313846	0.000257064	0.000341876	0.000337356	0.000196624	0.00027166	0.000111114	0.000340866	0.00026542	0.000194408	0.000296037	0.000302226	0.000374568	0.00049573	0.000261006	0.000228495	0.000180374	0.000158611	0.000221799
K01473	0.000127363	0.000131449	0.000134905	0.00012232	0.000143055	0.000178584	0.000204434	0.000184314	0.000227586	0.000174918	0.000176355	0.000184667	0.000146966	0.000177092	0.000143315	0.000229889	0.000274251	0.000168018	0.000288083	0.000139255	0.00018465	0.00035336	0.000132475	0.000304762	0.000218294	0.000254108	0.000209431	0.000164328	0.000133854	0.000239992	0.000175309	0.000146452	0.000176891	0.000171117	0.000276585	0.000204567	0.000186271	0.000146876	0.000195838	0.0002099	0.000205424	0.000138154	0.000140241	0.000141141	0.000140375	0.000220722	0.00017003	0.000235051	0.000169373
K01474	0.000121516	0.000124554	0.000127998	0.000115696	0.000136784	0.000168663	0.000200622	0.000177069	0.000201534	0.000165181	0.000169881	0.000161688	0.00011216	0.000172367	0.000137574	0.000216699	0.000268637	0.000162319	0.00028093	0.000133107	0.000170769	0.000338916	0.000124797	0.000289303	0.000208432	0.000237534	0.000184259	0.000160571	0.000123394	0.000230386	0.000155863	0.000140123	0.000169422	0.000164101	0.000264081	0.000195278	0.000180024	0.000136234	0.000173807	0.000199129	0.000187115	0.000128801	0.000135625	0.000137061	0.000135033	0.000202496	0.000166205	0.000229675	0.000161625
K01476	5.06935e-05	6.27904e-05	6.27498e-05	5.3653e-05	5.84318e-05	6.76384e-05	0.000114624	9.79528e-05	6.33431e-05	0.000116212	0.00018904	6.98402e-05	3.74605e-05	8.85462e-05	9.6819e-05	0.000139758	0.000148775	8.59927e-05	0.000103612	9.71754e-05	0.000101771	9.3757e-05	0.000106741	0.000155578	7.36395e-05	7.23468e-05	0.000109386	6.67096e-05	5.37482e-05	0.000128584	8.9921e-05	7.74564e-05	6.5225e-05	0.00013096	0.000173846	0.000105106	0.00010799	9.472e-05	0.000169133	0.000115887	0.000109066	6.86845e-05	7.8748e-05	6.55836e-05	5.17279e-05	0.000134618	0.000104214	0.000162746	6.82126e-05
K01478	3.54485e-05	3.23488e-05	3.64449e-05	3.40759e-05	3.46755e-05	2.91341e-05	7.15944e-05	8.68679e-05	4.70114e-05	7.98033e-05	4.40069e-05	7.90735e-05	5.0144e-05	4.07836e-05	5.95373e-05	9.95895e-05	5.0808e-05	7.66143e-05	0.000172073	5.45364e-05	0.000111386	0.000153022	4.79402e-05	6.90975e-05	7.44199e-05	0.000131696	4.88459e-05	5.20349e-05	3.82637e-05	6.61151e-05	8.59002e-05	7.27099e-05	3.29083e-05	2.62589e-05	9.59802e-05	7.20949e-05	6.4316e-05	3.99742e-05	7.26234e-05	3.96263e-05	0.000106194	5.87602e-05	3.32318e-05	2.94673e-05	2.12997e-05	8.12798e-05	5.74561e-05	6.22627e-05	0.000105433
K01479	9.62067e-05	9.58727e-05	0.000100223	0.000101639	9.69437e-05	0.000120159	0.000369107	0.000226769	0.000228181	0.000193899	0.000198783	0.000214519	0.000176168	0.000174911	0.00016557	0.000289776	0.000181968	0.000222268	0.000153749	8.18445e-05	0.000299759	0.000237666	0.000188579	0.000214494	0.000160049	0.000170483	0.000183903	0.000180208	0.000170053	0.000211877	0.000166464	0.000268896	0.000118322	0.000149669	0.00022508	0.000227288	0.000338118	0.000177819	0.000195245	0.00017526	0.000216266	0.000228187	0.000116666	7.65394e-05	0.000154372	0.000264076	0.000139283	0.000267245	0.000280598
K01480	0.000451727	0.000454937	0.00044689	0.000452113	0.000442296	0.000471028	0.000477437	0.000395796	0.000305277	0.000410236	0.000446085	0.000446394	0.000321511	0.000510849	0.000373738	0.000419209	0.00041678	0.00036583	0.000313083	0.000689091	0.000441344	0.000353833	0.000345889	0.000469963	0.000295764	0.000274189	0.000449453	0.000387851	0.000393373	0.000487135	0.000440832	0.000469966	0.000465227	0.000456357	0.000435088	0.000447717	0.000353187	0.000432856	0.00045933	0.000280576	0.000478629	0.000504995	0.000532419	0.000652587	0.000423628	0.000432867	0.000333897	0.000454329	0.000359456
K01483	5.14336e-05	6.67515e-05	5.87085e-05	6.02768e-05	6.00549e-05	7.25991e-05	0.000258599	9.36782e-05	0.000103015	0.000107181	0.000183351	0.000107398	5.29461e-05	0.000111083	8.91642e-05	0.000164539	0.000157056	0.000110232	0.000123299	7.38597e-05	0.00011748	0.000148027	0.000107779	0.000207168	0.000103294	0.000151364	0.000125502	0.000115554	0.000105569	0.000141906	9.63544e-05	0.000121206	4.98431e-05	0.000133299	0.000179591	0.000103319	0.000197665	0.000123493	0.000118393	0.000175925	0.0001072	0.000128159	6.51144e-05	7.51038e-05	0.000225709	0.000137633	0.000112503	0.000258975	6.04644e-05
K01485	0.000298981	0.000300528	0.000288399	0.000297851	0.000286257	0.00011504	0.000299692	0.00019279	0.000172045	0.000158901	0.000293793	0.000274501	0.000164885	0.000241939	0.000237653	0.000216233	0.000198249	0.00014688	0.000201365	0.000239385	0.000235433	0.000176646	0.000203867	0.000264967	0.00016466	0.000135685	0.000196025	0.000230116	0.000273833	0.000193367	0.000214495	0.000255207	0.000274581	0.000327067	0.000203248	0.00021407	0.000287217	0.000241946	0.000121954	0.000208238	0.00019372	0.000242538	0.000339206	0.000332754	0.000223005	0.00024471	0.000154232	0.000273507	0.000158004
K01486	0.000100499	0.000103868	0.000107938	0.000100241	0.000105871	0.000197955	0.000138226	0.000109472	9.42212e-05	0.00012595	0.000154384	9.78874e-05	0.000102943	0.00014416	7.86034e-05	0.000158544	0.000164986	0.000106842	5.94694e-05	0.000195469	0.000137387	9.94944e-05	0.000119193	0.000144279	9.59158e-05	8.69262e-05	0.000137339	8.69848e-05	8.60246e-05	0.000196803	0.000128375	9.68549e-05	0.000103754	0.000118065	0.000162017	0.000134901	0.000115708	0.000123703	0.000148882	8.49705e-05	0.000153296	0.000101813	0.00012469	0.000191915	8.58075e-05	0.000142457	7.93475e-05	0.000167708	8.65329e-05
K01487	0.000290544	0.00029334	0.000273777	0.000282175	0.000273715	9.22843e-05	0.000352465	0.000174098	0.000178987	0.000170049	0.000311448	0.000280194	0.000171964	0.000237141	0.000247434	0.000265461	0.000217337	0.000160587	0.000222823	0.000225571	0.000284863	0.000201689	0.000209609	0.000289427	0.000164518	0.000169176	0.000213567	0.000244649	0.000294479	0.000214191	0.000214348	0.000284924	0.000259717	0.000329338	0.000228865	0.00023329	0.000319926	0.000240895	0.000143467	0.000215152	0.000197957	0.000254247	0.000353691	0.000306913	0.00023903	0.000271044	0.000155082	0.000411147	0.000163507
K01488	0.000564363	0.000548609	0.000529406	0.000543595	0.000529059	0.000154175	0.000375462	0.000303639	0.000247686	0.000277795	0.000447262	0.000493672	0.000375785	0.000349677	0.000438237	0.000337805	0.000263865	0.000262884	0.000464992	0.000419842	0.000494633	0.000340266	0.000326173	0.000289179	0.000305058	0.00029317	0.00030698	0.000372964	0.000509816	0.000237608	0.000387391	0.000461436	0.000486303	0.000501725	0.000268406	0.000378623	0.000394717	0.000363338	0.000175661	0.000237891	0.000333949	0.000458801	0.000643759	0.000559349	0.00036906	0.00040593	0.000242647	0.000422961	0.000336935
K01489	0.000210249	0.000208323	0.000216685	0.00021027	0.00021816	0.000247325	0.000297876	0.000394637	0.000352883	0.000398805	0.000303013	0.000288178	0.000332056	0.000256769	0.000299175	0.000400223	0.000402815	0.000370014	0.000238014	0.000220701	0.000404238	0.000304356	0.00035087	0.000297312	0.000350958	0.000231482	0.0003293	0.000272084	0.000256422	0.000303232	0.000306828	0.000336103	0.000256907	0.000272812	0.000400278	0.000355901	0.000316435	0.000233055	0.000433664	0.000245337	0.000358864	0.000295943	0.000223391	0.000182244	0.00018169	0.000406064	0.0003492	0.000288216	0.000422599
K01491	0.000774464	0.000768449	0.000767914	0.000773516	0.000769057	0.000837252	0.000869965	0.00075783	0.000703453	0.000763388	0.000684167	0.000796914	0.000764622	0.000770817	0.000745988	0.000720442	0.000729768	0.000787786	0.000712066	0.000834175	0.000712665	0.000719748	0.00074629	0.00067471	0.000747321	0.000739698	0.000760712	0.000774356	0.000723983	0.000757625	0.00076506	0.000747598	0.000765543	0.000700972	0.000708428	0.000744885	0.00077755	0.000744389	0.000773784	0.000734882	0.000758152	0.000797297	0.00073678	0.000787532	0.000781666	0.000710545	0.000775621	0.000700131	0.0007591
K01493	0.000209064	0.000205829	0.000205149	0.000200187	0.000205323	0.000302365	0.000160981	0.00021851	0.00022666	0.000218454	0.000210291	0.00018432	0.000215324	0.000244047	0.000167059	0.000199579	0.000179372	0.000258339	0.000157904	0.000316678	0.00019027	0.000189539	0.000183667	0.000126648	0.000177004	0.000171583	0.000211142	0.000189353	0.00015333	0.000248335	0.000203455	0.000219299	0.000228583	0.000146061	0.000194056	0.000242865	0.000149581	0.000224654	0.000244056	0.000161564	0.000214615	0.000247678	0.000189094	0.000220551	0.000218948	0.00019278	0.000150052	0.000145319	0.000232227
K01494	0.000557259	0.000554184	0.000556445	0.000561038	0.000557758	0.000507328	0.000504126	0.000516281	0.00046337	0.000501752	0.000489961	0.000524218	0.000535361	0.000512448	0.000567377	0.000504409	0.000556431	0.0004669	0.000419283	0.000487793	0.000513931	0.000441785	0.000526235	0.000527575	0.000530304	0.000467572	0.000532313	0.000547359	0.000559504	0.000506906	0.000544936	0.000499064	0.000530674	0.000551971	0.000516873	0.000488659	0.000503992	0.000504123	0.000521642	0.000528107	0.000534706	0.000489145	0.000552443	0.000562825	0.000478872	0.000520512	0.000576686	0.000479671	0.000503557
K01495	0.000712595	0.000704191	0.000711262	0.000713239	0.000712839	0.000834417	0.000701237	0.000789129	0.000756018	0.000691982	0.000678216	0.000736932	0.000767645	0.000746827	0.000734294	0.000675877	0.000704645	0.000775666	0.000750963	0.000801597	0.000721129	0.000718601	0.000737158	0.000565507	0.000728875	0.000695684	0.000727554	0.00071665	0.00072185	0.000656664	0.000722073	0.000776834	0.000723317	0.000678321	0.000632252	0.000775466	0.000661536	0.000728637	0.000763918	0.000678634	0.000723974	0.000783018	0.000682885	0.000766225	0.000707895	0.000680726	0.00072022	0.000594981	0.000796682
K01496	0.000393189	0.000398675	0.000408168	0.000398386	0.000407252	0.000585911	0.000408687	0.000405794	0.000427996	0.000423289	0.0003822	0.000386481	0.000410296	0.000455889	0.000414918	0.00039576	0.000425271	0.00044129	0.000453821	0.00044731	0.000301587	0.000475467	0.000405105	0.000429175	0.000448506	0.000541294	0.000449025	0.00043067	0.000346232	0.000545397	0.000449898	0.000319043	0.000372049	0.000355664	0.000443672	0.000388912	0.000398269	0.000446717	0.00045755	0.000503108	0.00044359	0.000364271	0.000311299	0.000428711	0.000430457	0.000340933	0.00045143	0.000392125	0.000394069
K01497	0.000103607	0.000117365	0.00012234	0.000117463	0.000125127	0.000138505	0.000302355	0.00012331	0.000258728	0.000138791	0.000145883	0.000183903	0.000204337	0.000141543	0.000127651	0.000214167	0.000173477	0.000169605	0.000109266	9.29434e-05	0.000175644	0.000195951	0.00010688	0.000252613	0.000164944	0.00019971	0.000176344	0.000147881	0.000166544	0.000200659	0.000137806	0.000156632	0.000110039	0.000133499	0.000210886	0.000142118	0.000303572	0.000150026	0.00012774	0.000208637	0.000166149	0.000222189	0.000113826	0.0001051	0.000316047	0.000199414	0.000175627	0.00028036	0.000142363
K01501	0.000185679	0.000186611	0.000187221	0.000192091	0.000184665	0.000292995	0.000265256	0.000193587	0.000277903	0.000172731	0.000201922	0.00017231	0.000261707	0.0002495	0.000220146	0.000186722	0.000202039	0.000223783	0.000186106	0.00014221	0.0001512	0.000168614	0.000244751	0.000238892	0.000183673	0.00023946	0.000219557	0.000233235	0.000231303	0.000236276	0.000207476	0.000238216	0.000197006	0.000223501	0.000184863	0.000251082	0.000251629	0.000245936	0.000214087	0.00030737	0.000206932	0.00021762	0.000177307	0.000147865	0.000222667	0.000160482	0.000159616	0.000235582	0.000197903
K01505	6.66046e-05	6.52844e-05	6.98771e-05	6.77838e-05	6.86131e-05	7.3229e-05	0.00015735	0.000174243	0.000248149	0.000165534	0.000161053	0.000131836	0.000155594	0.000106648	0.000134384	0.000187455	0.000110248	0.000149622	0.000143735	5.63729e-05	0.000229407	0.000158219	0.0001607	9.68483e-05	0.000126705	9.8686e-05	0.000116018	0.000114704	0.00012188	0.000108462	0.000108344	0.000186556	0.000110187	0.000111316	0.000131669	0.000183988	0.000194724	0.000132804	0.000149846	0.000119544	0.000149921	0.000156646	9.31626e-05	4.54854e-05	6.40344e-05	0.000185409	9.52169e-05	0.00013445	0.000225493
K01507	0.000590635	0.000582571	0.000587085	0.000586503	0.000579375	0.000611344	0.00051387	0.00059786	0.000562617	0.000545005	0.000536126	0.000600098	0.000565152	0.000594742	0.000578221	0.000528258	0.000519518	0.000551594	0.00061806	0.000625292	0.000613873	0.000592309	0.000564006	0.000516152	0.000563009	0.000601812	0.000552564	0.000541262	0.000590886	0.000543364	0.00059421	0.000597845	0.000528825	0.000585246	0.000530527	0.000517597	0.000527207	0.000600593	0.000561997	0.000547521	0.0005831	0.000540337	0.000544987	0.000689685	0.000537564	0.000553413	0.000625499	0.000474177	0.000594072
K01512	0.000596629	0.000590494	0.000587747	0.000589888	0.000593836	0.000650006	0.000355793	0.000442019	0.000372984	0.000461956	0.000352709	0.000468054	0.000480202	0.000548216	0.000487639	0.000330544	0.000458114	0.000483204	0.000450619	0.000689889	0.000333547	0.000396763	0.000450762	0.000419738	0.000494548	0.000468466	0.000481328	0.000505178	0.000487931	0.00043378	0.000508529	0.000409363	0.000558406	0.000447871	0.000390071	0.000427996	0.000311351	0.000498593	0.000469419	0.000469266	0.000465345	0.000472581	0.00053888	0.000672383	0.000531208	0.000341134	0.000547852	0.00029182	0.000389507
K01515	0.00060921	0.000605751	0.000609129	0.00060711	0.000600476	0.000647801	0.000369047	0.000463754	0.000465684	0.000487852	0.000402863	0.000525537	0.000589929	0.000537529	0.000501815	0.000366916	0.000466114	0.000487244	0.000494966	0.000672402	0.000390425	0.000432335	0.000458994	0.000412723	0.000541371	0.000511173	0.000496659	0.000497309	0.000535211	0.000492744	0.000503558	0.000422846	0.000528751	0.000480611	0.0004019	0.000420422	0.000404333	0.000528836	0.000474463	0.000488614	0.000445959	0.000477721	0.000535614	0.000656894	0.000529721	0.000401641	0.000598294	0.000348825	0.000430927
K01520	0.000415243	0.000422808	0.000423671	0.000430401	0.000438755	0.000536934	0.000490933	0.000522077	0.000508067	0.000497801	0.000455762	0.000414667	0.000455352	0.000467666	0.000453618	0.000501745	0.000533835	0.000556211	0.000551097	0.000448029	0.000417374	0.000570304	0.000479609	0.000476171	0.000514058	0.000587302	0.000495946	0.00047434	0.000410441	0.000524154	0.000476362	0.000457309	0.000488891	0.000429764	0.000531744	0.00053203	0.000454132	0.000465479	0.000531731	0.000549117	0.000481285	0.000440024	0.000412557	0.000344692	0.000419165	0.000442851	0.000496347	0.000477367	0.000492405
K01523	0.000183977	0.00019512	0.000201255	0.000202027	0.000200085	0.0002989	0.000349318	0.000216699	0.000375166	0.000220641	0.000250048	0.000230973	0.000290393	0.000232706	0.000206538	0.000256335	0.000273198	0.000222268	0.000229431	0.000156183	0.00021451	0.000256364	0.000217702	0.000341142	0.000243691	0.000315314	0.000263268	0.000230116	0.000245617	0.000337517	0.000229043	0.000213177	0.000198781	0.000244615	0.000287467	0.000236363	0.00029812	0.000258047	0.000224843	0.00033689	0.000251377	0.000212408	0.000188242	0.000178995	0.000237948	0.000231845	0.000223306	0.000335947	0.000178859
K01524	0.000798959	0.00079911	0.000790986	0.000801704	0.000806462	0.000732369	0.000733918	0.000840931	0.000801112	0.000796692	0.000731835	0.000823851	0.000837036	0.000744937	0.000785397	0.000840882	0.000790681	0.000821115	0.000918064	0.000775327	0.000856078	0.000930955	0.000741585	0.000797509	0.000852033	0.000894707	0.00079986	0.000795057	0.000774497	0.00080516	0.000801906	0.000790798	0.00078758	0.000756162	0.000851047	0.000812478	0.000802174	0.000740398	0.000788398	0.000759815	0.000801233	0.00079387	0.000761562	0.000730788	0.000764018	0.000840271	0.00082153	0.000789744	0.000846792
K01525	0.000199518	0.000199521	0.00020368	0.000212625	0.000203478	0.000276381	0.000263199	0.000188516	0.000321344	0.000225721	0.000182109	0.000211464	0.000321659	0.000223401	0.000236023	0.000198113	0.000159231	0.0002284	0.000186719	0.000140932	0.000151809	0.000193589	0.000209263	0.000222627	0.000214676	0.000281135	0.000204867	0.000237631	0.000232129	0.000252962	0.000194317	0.00019426	0.000177853	0.000213345	0.000175603	0.000207996	0.000319804	0.000241315	0.000176996	0.000328978	0.00018934	0.000201056	0.000151886	0.00016207	0.000229226	0.000167652	0.000199998	0.000234992	0.000227955
K01533	0.000562809	0.000552423	0.000549318	0.000555518	0.00054529	0.000477485	0.000567006	0.000593151	0.000565129	0.000537737	0.000548157	0.000583853	0.000548265	0.000548361	0.000578646	0.000570891	0.000510887	0.00054236	0.000617855	0.000477493	0.000624098	0.000584142	0.000596105	0.000536329	0.000519166	0.000574235	0.000550853	0.000563097	0.00059123	0.00054105	0.00056197	0.000620476	0.000582144	0.000570746	0.000530257	0.000611056	0.000548891	0.000535487	0.000527651	0.000531099	0.000575058	0.000554474	0.00061706	0.000529126	0.000440059	0.000580484	0.000455043	0.000567749	0.00061203
K01534	0.000422347	0.00040645	0.000407727	0.000400889	0.000404744	0.000274018	0.000408324	0.00043376	0.00031698	0.000365501	0.000480349	0.000427441	0.000331983	0.00036269	0.000431362	0.000406419	0.000458044	0.000414165	0.000551574	0.000366344	0.000478856	0.000479652	0.000436235	0.000373549	0.000417787	0.000370605	0.000393477	0.000402526	0.000425237	0.000332959	0.000401428	0.000451531	0.000437274	0.00042983	0.000385205	0.00044393	0.000308962	0.00037727	0.00039368	0.000314883	0.00038421	0.000435097	0.000474689	0.000397808	0.000398339	0.000443119	0.00035593	0.000408193	0.000433968
K01537	0.000133875	0.000137831	0.000139019	0.000139689	0.000151096	0.000164096	9.19289e-05	0.000113167	0.000210262	0.000123127	0.00010168	8.6849e-05	0.000151169	0.000133692	9.32751e-05	0.000123971	0.000225548	0.000137358	0.000142032	8.92704e-05	9.81141e-05	0.000173812	0.000161599	0.000153343	0.000164022	0.000210507	0.000131848	0.000109458	0.000131377	9.42298e-05	0.000113681	0.000135721	0.000119283	0.000146261	0.000174792	0.000111608	0.000106703	0.000131544	0.000129595	0.000146804	9.59268e-05	7.98225e-05	0.000137259	9.92065e-05	0.000153831	0.000115386	0.000213601	0.000155125	8.91398e-05
K01546	2.12395e-05	2.10524e-05	2.02798e-05	2.23738e-05	2.29448e-05	3.78744e-05	5.80986e-06	2.87628e-05	7.07486e-06	3.50683e-05	8.53982e-05	1.58286e-05	1.90252e-05	1.98466e-05	4.10382e-05	2.18497e-05	4.35096e-05	1.45005e-05	6.0355e-05	1.99621e-05	7.04201e-06	2.07224e-05	9.82324e-05	2.0363e-05	3.85224e-05	9.21527e-06	2.0394e-05	2.11259e-05	1.97512e-05	1.59153e-05	1.95194e-05	1.74036e-05	2.33686e-05	7.69058e-05	1.93312e-05	2.96525e-05	2.43788e-05	5.84562e-05	2.49991e-05	4.76713e-05	1.7017e-05	1.93488e-05	9.51508e-06	3.55118e-05	2.02178e-05	2.27825e-05	2.18914e-05	3.33171e-05	1.28894e-05
K01548	1.87233e-05	1.8485e-05	1.79285e-05	1.89883e-05	1.88133e-05	2.65357e-05	5.08362e-06	2.69515e-05	6.34754e-06	3.1752e-05	8.4025e-05	1.51344e-05	1.58543e-05	1.60663e-05	3.97624e-05	1.95848e-05	4.12639e-05	1.21198e-05	5.91969e-05	1.7886e-05	6.90658e-06	1.99799e-05	9.74714e-05	1.91834e-05	3.73873e-05	7.56478e-06	1.72565e-05	1.93536e-05	1.91319e-05	1.38821e-05	1.71069e-05	1.66469e-05	2.07063e-05	7.47677e-05	1.6222e-05	2.80091e-05	2.12549e-05	5.62859e-05	2.27736e-05	4.49453e-05	1.42167e-05	1.77066e-05	8.02391e-06	3.35474e-05	1.79188e-05	2.16433e-05	2.01202e-05	3.27263e-05	1.09343e-05
K01551	0.000488064	0.000466087	0.000441012	0.000451377	0.000441706	7.84259e-05	0.000114563	0.000204455	7.27322e-05	0.000121293	0.000270515	0.000313448	0.000173808	0.000301406	0.00031569	0.000133763	0.000194951	0.000150343	0.000220984	0.000351492	0.000279717	0.000119542	0.000263775	0.000202512	0.000172748	9.52474e-05	0.000220983	0.000300654	0.00040466	0.000102783	0.000274296	0.000323308	0.000423445	0.000389807	0.000126599	0.000235862	6.21109e-05	0.000253637	9.33942e-05	0.000125262	0.000200757	0.000285947	0.000563591	0.000501246	0.000263102	0.00021831	0.000165992	0.000172729	0.000157859
K01555	8.5994e-05	8.76571e-05	8.89078e-05	8.50058e-05	8.25571e-05	0.000108584	0.000354885	0.000253793	0.000196046	0.000243926	0.000259333	0.00022528	0.000142173	0.000145396	0.00018003	0.000301833	0.000211021	0.000234677	0.000329296	0.000113864	0.000311135	0.000332773	0.000217702	0.000169547	0.000173103	0.000246612	0.00019738	0.000168582	0.000146448	0.000209143	0.000193147	0.000272267	0.000143539	0.000192298	0.000247723	0.000270302	0.000261062	0.000143865	0.00025281	0.000142083	0.000223303	0.000215621	0.00014791	6.70947e-05	9.54092e-05	0.00027607	0.000138646	0.000303811	0.000269302
K01556	0.000113302	0.000115458	0.000117638	0.000110839	0.000116126	0.00014819	0.000254968	0.000303422	0.000249471	0.000311875	0.000307591	0.000239234	0.000213554	0.000176147	0.000238645	0.000346065	0.000280426	0.000263605	0.000386313	0.000150434	0.00035183	0.000363755	0.000271592	0.000223434	0.000237519	0.000261329	0.000222266	0.000176663	0.00019297	0.00023242	0.000222536	0.000286024	0.000162101	0.000235595	0.000321331	0.000307743	0.000286237	0.000204702	0.00032573	0.000194342	0.000258844	0.000223617	0.000161756	9.5202e-05	8.79712e-05	0.000343747	0.000229541	0.000299795	0.000339977
K01560	0.000125735	0.000140251	0.000145118	0.000132182	0.000143128	0.000154253	0.00049989	0.00024394	0.000328154	0.000281534	0.000350682	0.000287345	0.000163705	0.00021475	0.000212208	0.000433531	0.000350814	0.00025906	0.000376844	0.00015786	0.000374513	0.00046433	0.000186987	0.000446868	0.000258519	0.000349493	0.000273537	0.000213669	0.000182854	0.00039634	0.000251194	0.00024764	0.000172676	0.00028377	0.000435628	0.000282663	0.000451927	0.000232775	0.000283298	0.000282437	0.000322532	0.000230115	0.000194775	0.000154892	0.000198189	0.000397621	0.000239176	0.00049568	0.000276254
K01563	0.000102867	0.000100127	0.000100664	9.80326e-05	0.00010956	7.71661e-05	3.58274e-05	0.000106574	6.72442e-05	0.00012729	6.85278e-05	7.75462e-05	6.39336e-05	6.46285e-05	0.000100717	8.71325e-05	0.000116914	0.000113839	5.53141e-05	5.84489e-05	5.89768e-05	7.76246e-05	0.000135865	5.6619e-05	0.000124293	6.7189e-05	9.71926e-05	8.64885e-05	6.40023e-05	7.0462e-05	8.51691e-05	5.87458e-05	8.53397e-05	4.82415e-05	8.72608e-05	6.60929e-05	4.56337e-05	4.36846e-05	0.000119432	6.53568e-05	8.55874e-05	5.39766e-05	8.21563e-05	5.86323e-05	6.77534e-05	8.08107e-05	0.000202194	2.38063e-05	0.000112674
K01571	9.65027e-05	9.98338e-05	9.90477e-05	0.000101124	9.48042e-05	9.40954e-05	0.000214359	7.13636e-05	0.000217535	0.000117059	5.5123e-05	0.000142874	0.00019593	0.000120606	8.32814e-05	0.000129033	0.00010702	0.000129566	5.14993e-05	4.39166e-05	0.000101229	0.000117179	8.07304e-05	0.000252054	0.000102726	0.000123031	0.000124503	0.00013668	0.0001236	0.000116455	7.66887e-05	9.87809e-05	7.25461e-05	9.26745e-05	0.00013836	7.73823e-05	0.000237479	0.000110402	0.000110827	0.00015671	9.21931e-05	0.000114665	8.59908e-05	5.06233e-05	0.00016891	0.000103459	0.000180728	0.000156129	0.000106012
K01572	7.2081e-05	7.38667e-05	7.97966e-05	8.05163e-05	7.30398e-05	8.6615e-05	0.000175324	4.99183e-05	0.000169466	9.66671e-05	2.43248e-05	0.000125449	0.000183837	5.32149e-05	6.10258e-05	8.36019e-05	2.18951e-05	0.000109583	3.07225e-05	4.14413e-05	6.96752e-05	7.10096e-05	5.65182e-05	6.50622e-05	8.1869e-05	9.34594e-05	6.83842e-05	7.38697e-05	8.98785e-05	8.54659e-05	5.40988e-05	6.70692e-05	6.55208e-05	3.02011e-05	4.54892e-05	5.45177e-05	0.000188048	7.01474e-05	2.78921e-05	9.98637e-05	5.39947e-05	0.000131443	9.39437e-05	3.2414e-05	0.000169519	7.31719e-05	8.9195e-05	0.000101546	8.6895e-05
K01573	4.18129e-05	4.6506e-05	4.94504e-05	5.16658e-05	4.41928e-05	7.1418e-05	0.000172238	3.88334e-05	0.000163846	7.84627e-05	2.11861e-05	0.000117881	0.0001772	4.54363e-05	5.5639e-05	7.59412e-05	1.90881e-05	8.6137e-05	2.41148e-05	3.13005e-05	6.7373e-05	6.83096e-05	4.06765e-05	6.00956e-05	7.16531e-05	8.4863e-05	5.90429e-05	6.21725e-05	8.30653e-05	7.78238e-05	4.45219e-05	5.92273e-05	3.06898e-05	2.52566e-05	4.0893e-05	4.98734e-05	0.000183638	5.80361e-05	2.33671e-05	8.82284e-05	4.36553e-05	0.00012516	3.5149e-05	2.45561e-05	0.00015187	6.92185e-05	7.61594e-05	9.80018e-05	8.04503e-05
K01578	4.20349e-05	5.03203e-05	4.81278e-05	4.59988e-05	5.18656e-05	7.18904e-05	0.000166731	4.11518e-05	6.12934e-05	3.87374e-05	8.53328e-05	6.75492e-05	2.62518e-05	6.71003e-05	4.2314e-05	7.47421e-05	0.000107581	5.80018e-05	5.65402e-05	3.14602e-05	4.46897e-05	7.04696e-05	5.79018e-05	0.000152474	5.98055e-05	7.10401e-05	6.85268e-05	7.5642e-05	5.3817e-05	5.81224e-05	4.87621e-05	6.56247e-05	5.17659e-05	7.43668e-05	0.000108282	5.11595e-05	0.000132981	9.86404e-05	4.64375e-05	0.000126459	7.29503e-05	6.31869e-05	4.3954e-05	5.18322e-05	0.00012462	6.13116e-05	6.33363e-05	0.000137226	3.2658e-05
K01579	0.000553632	0.000540247	0.000535504	0.000548821	0.000531493	0.000472288	0.000323657	0.000545044	0.000448559	0.000454829	0.000428822	0.00047944	0.000515967	0.000488676	0.000505784	0.000416278	0.000408639	0.000510979	0.00052998	0.000532668	0.000502691	0.000449412	0.000519317	0.000356662	0.000471208	0.000478438	0.000450309	0.000506454	0.000512087	0.000435953	0.000509699	0.000522658	0.00057571	0.000451679	0.00040386	0.000524456	0.000302653	0.000478641	0.000439079	0.00041242	0.000485665	0.000528485	0.000557129	0.000500415	0.000433297	0.000437624	0.000373783	0.000321651	0.000528901
K01581	0.000107233	0.000113477	0.000116388	0.000112531	0.000123946	0.000122836	0.000271187	0.000130918	0.000117892	0.000164546	0.000182763	0.000142804	7.22663e-05	0.0001358	0.000144165	0.00019345	0.000183302	0.000130793	0.000131746	0.000102046	0.000131361	0.000169357	0.000117118	0.000204002	0.000138198	0.000121587	0.00015759	0.00014781	0.00010323	0.00020143	0.000141315	0.000128704	0.000139176	0.000163433	0.000199531	0.000163053	0.000216714	0.000137425	0.000164089	0.000176656	0.000172252	0.000128587	0.000110773	0.000122025	0.00011752	0.000179713	0.000141267	0.00018478	0.000131574
K01585	0.00051404	0.000489339	0.000479588	0.000489354	0.000483538	0.000368665	0.00029249	0.000513238	0.000412987	0.000469224	0.000370429	0.000457294	0.000477253	0.000439096	0.000492175	0.000400823	0.000348568	0.000471157	0.000508181	0.000417926	0.00051603	0.000451572	0.000485559	0.000351261	0.000447938	0.000461795	0.000428417	0.000497664	0.00050259	0.000323074	0.000457354	0.000514679	0.000499097	0.000430432	0.000365603	0.000491874	0.000326358	0.000402683	0.000453989	0.000353645	0.000437271	0.000483076	0.000515377	0.000444729	0.00039462	0.000443253	0.000390715	0.000300267	0.000541283
K01586	0.000768173	0.000764267	0.000759096	0.000764316	0.000761237	0.000740007	0.000781365	0.000782101	0.000790797	0.000779688	0.000740401	0.000773657	0.00079751	0.000752352	0.000766401	0.00076241	0.000835524	0.000823857	0.000781822	0.000714482	0.000751937	0.000783941	0.000789456	0.000794901	0.000810531	0.00079217	0.00078132	0.000781658	0.000784407	0.000705392	0.000752705	0.000759636	0.000764286	0.000782822	0.000788457	0.000738454	0.000745331	0.000736268	0.000806127	0.0007777	0.000741996	0.000756101	0.000756307	0.000676009	0.000819329	0.000757718	0.00090109	0.0007556	0.000778579
K01588	0.000751078	0.000743655	0.00074565	0.000748419	0.000747588	0.000801897	0.000623652	0.000752831	0.000659615	0.000723945	0.000680047	0.000713883	0.000732766	0.000758895	0.000734152	0.000689399	0.000702469	0.000742553	0.000704369	0.00084192	0.000694856	0.000696596	0.000711908	0.000644786	0.000710785	0.00070937	0.000734114	0.000729127	0.000697556	0.000723831	0.000752705	0.000711209	0.000737589	0.000688143	0.000700114	0.000729809	0.000634523	0.000727937	0.000769334	0.000687543	0.000744079	0.000734753	0.000703761	0.000787985	0.000695859	0.000690175	0.000731555	0.000611167	0.00075128
K01589	0.000638516	0.00062805	0.000627572	0.000626246	0.000624158	0.000647959	0.00059545	0.000667919	0.000605991	0.000612531	0.000626297	0.000659316	0.000602981	0.00066366	0.000662636	0.000635974	0.000617205	0.00061342	0.000662815	0.000659148	0.000655855	0.000659404	0.000636989	0.000586118	0.000593586	0.000634685	0.000650827	0.000644552	0.000636995	0.000650915	0.000659421	0.000658104	0.000622817	0.000631549	0.000618531	0.000665002	0.000584357	0.000632097	0.000680316	0.000580765	0.000664523	0.000631155	0.000622954	0.000695957	0.000513492	0.000636703	0.000634921	0.000584703	0.000674522
K01591	0.000758701	0.000751724	0.000752851	0.000755558	0.000756441	0.000792133	0.00062347	0.000737906	0.000658292	0.000719923	0.000673639	0.000709024	0.000733577	0.000743773	0.000729261	0.000687068	0.000694469	0.000744068	0.000702053	0.000809662	0.000694653	0.000696866	0.000710455	0.00063715	0.000708373	0.000710126	0.000728481	0.000728843	0.00069735	0.000722148	0.000751901	0.000711691	0.000760736	0.00068213	0.000691598	0.000729952	0.000632012	0.000722196	0.000759987	0.000680097	0.000739771	0.000731683	0.000732732	0.000777785	0.000696738	0.000685283	0.000729146	0.000611226	0.000750845
K01595	0.000571172	0.000548682	0.000543072	0.000549851	0.000541527	0.000415043	0.000453048	0.000515991	0.000482347	0.000467036	0.000482114	0.00051797	0.000557262	0.000500017	0.000538175	0.000460443	0.000426464	0.000488471	0.000584885	0.000429743	0.000529843	0.0004862	0.000505482	0.000427064	0.000470995	0.000505946	0.000476835	0.000550337	0.000593914	0.000410853	0.000495808	0.00059014	0.000556261	0.000556448	0.000408524	0.000542605	0.000468956	0.000498243	0.000471273	0.000464546	0.000470515	0.000514848	0.000553934	0.000500339	0.000411321	0.00048473	0.000509099	0.000452793	0.000535056
K01596	9.28024e-05	9.63862e-05	9.11856e-05	8.75817e-05	9.82717e-05	7.55125e-05	3.16516e-05	6.67992e-05	5.75907e-05	6.14577e-05	0.000132413	4.83883e-05	3.88616e-05	7.22618e-05	8.34231e-05	7.4076e-05	0.000126459	6.03103e-05	9.16224e-05	4.13614e-05	3.38558e-05	8.3227e-05	0.000118156	7.60507e-05	8.22237e-05	8.36252e-05	7.91517e-05	9.35069e-05	7.09531e-05	4.20669e-05	6.90857e-05	4.98032e-05	7.60219e-05	0.00010684	9.20598e-05	5.80189e-05	5.84969e-05	9.94105e-05	8.01899e-05	0.000112164	4.48041e-05	4.15534e-05	6.32682e-05	5.08499e-05	9.12169e-05	6.05745e-05	0.000145447	9.80018e-05	4.31578e-05
K01597	8.37738e-05	7.60673e-05	7.93557e-05	8.2577e-05	8.04913e-05	8.92922e-05	0.000262351	0.000185111	0.000167284	0.000141543	0.000135879	0.000150719	0.000112087	0.00011021	0.000115956	0.000184124	0.000148354	0.000168883	0.00012289	6.50764e-05	0.000216203	0.000145394	0.00013379	9.63516e-05	0.000117837	0.000106663	0.000128639	0.000131292	0.000115204	0.000101031	0.000125743	0.000204303	0.000116991	9.86211e-05	0.000147553	0.000182059	0.000176716	0.000111942	0.000166166	9.95977e-05	0.000160333	0.000172425	0.000104879	4.14809e-05	8.4658e-05	0.000177837	0.00010053	0.000153353	0.000204203
K01599	0.000705713	0.000709913	0.000708838	0.000717728	0.000720659	0.00064977	0.000610943	0.000699435	0.000673037	0.00067166	0.000631398	0.000660566	0.000721778	0.00066715	0.000677095	0.000655359	0.000698259	0.00068787	0.000697216	0.000675197	0.00068233	0.000684514	0.000688526	0.000646711	0.000689927	0.000682893	0.000678922	0.000669435	0.000701135	0.000629741	0.00069093	0.000692911	0.000757556	0.00066449	0.000684095	0.000721163	0.000613697	0.000648619	0.000675717	0.000659951	0.000672636	0.000683489	0.000741182	0.000637475	0.000628308	0.00065848	0.000678917	0.000607032	0.000684008
K01601	9.33945e-05	9.64595e-05	9.75782e-05	0.000110765	0.000101149	0.000142206	3.9035e-05	8.45495e-05	9.75934e-05	7.2959e-05	9.20025e-05	3.92244e-05	7.51422e-05	9.16722e-05	8.60456e-05	4.52983e-05	7.35452e-05	6.84623e-05	5.90607e-05	7.35403e-05	4.46897e-05	4.95447e-05	0.000105704	9.40546e-05	7.28591e-05	0.000126057	8.99192e-05	9.38613e-05	8.6644e-05	7.69123e-05	0.000102642	6.36986e-05	0.000107155	0.000104635	7.50267e-05	7.92401e-05	5.67206e-05	0.000109842	8.10801e-05	0.000124796	9.26239e-05	6.54002e-05	0.000104524	9.48242e-05	7.51914e-05	5.62191e-05	6.28403e-05	5.98408e-05	5.78576e-05
K01602	0.000271377	0.000264805	0.000248868	0.000265321	0.000248261	0.000100788	6.98998e-05	0.000119253	6.39382e-05	6.54091e-05	0.000153076	0.000159674	0.000100067	0.000187634	0.000173013	6.0753e-05	0.000103581	7.40172e-05	0.000122958	0.000200739	0.000151132	6.74996e-05	0.000145273	0.000130931	8.22237e-05	0.000124062	0.000129709	0.000181839	0.000235294	7.4178e-05	0.000174359	0.000186074	0.00024855	0.000240606	7.68517e-05	0.00014469	4.99827e-05	0.000176209	5.33363e-05	0.000108441	0.000130463	0.000165928	0.000325643	0.000290442	0.000137468	0.000116995	7.16961e-05	0.000104323	7.79158e-05
K01607	0.000158593	0.000177515	0.000177669	0.000175531	0.000182526	0.00015197	0.000467754	0.000212642	0.000177863	0.000186067	0.000283004	0.000213408	0.000108916	0.000223765	0.000170036	0.000298702	0.000324217	0.000200481	0.000167236	0.00016305	0.000237261	0.000234359	0.00020442	0.000550607	0.000235249	0.000239803	0.000255353	0.000218561	0.000169434	0.000340181	0.000217419	0.000204647	0.000206102	0.000208334	0.000395884	0.000238578	0.000351655	0.000196021	0.000273951	0.000274392	0.000293883	0.00022326	0.000202018	0.000151568	0.000283793	0.000268766	0.000252212	0.000377889	0.000168214
K01609	0.000746194	0.0007383	0.000737127	0.000739072	0.000741981	0.000788433	0.000606948	0.000724068	0.000617629	0.000661852	0.000667819	0.000673757	0.000658361	0.000740866	0.000702115	0.000651495	0.000691452	0.000713696	0.000689791	0.000820122	0.000654907	0.000670271	0.000697519	0.000627527	0.000663181	0.00068812	0.000713649	0.000708781	0.000667069	0.000707425	0.000741739	0.000686651	0.000750309	0.000673043	0.000679431	0.000715161	0.000553853	0.000699374	0.000758503	0.000662943	0.000736109	0.000710478	0.000728472	0.000773403	0.000677264	0.000644744	0.000689614	0.000583049	0.000697405
K01610	0.000473115	0.000460072	0.000467391	0.00046433	0.000445248	0.000446382	0.000528394	0.000519034	0.000493653	0.000480302	0.000470606	0.000559138	0.000483373	0.000503652	0.000475873	0.000517133	0.000454044	0.000494819	0.000516764	0.000537539	0.000592815	0.000538647	0.000476842	0.000409867	0.000431905	0.000431055	0.00049181	0.000455341	0.000506513	0.00054056	0.000506921	0.000557259	0.000499984	0.000447938	0.000445835	0.000565041	0.000458971	0.000451408	0.000489819	0.000339616	0.000531331	0.00057575	0.000532419	0.000540762	0.000415446	0.000543965	0.00038441	0.00046762	0.000561849
K01611	0.000164143	0.000163431	0.000169586	0.000178623	0.000159876	0.000225435	0.000270279	0.000180908	0.000210857	0.000209422	0.000163865	0.000201051	0.000262224	0.000156955	0.000178116	0.000175797	0.000116704	0.000188578	0.000173708	0.000120731	0.000174087	0.000171922	0.000175296	0.000184819	0.000180623	0.000228388	0.000180979	0.000187794	0.000173426	0.000238589	0.000197899	0.000173486	0.000146054	0.000164235	0.000169452	0.000163124	0.000222533	0.000200711	0.000219354	0.000236495	0.00021203	0.000182421	0.000154727	0.000131772	0.000156874	0.000161219	0.000218418	0.000165936	0.000188779
K01613	0.00046083	0.000464986	0.000469301	0.000479491	0.000474021	0.000607565	0.000528092	0.000555911	0.000606653	0.000568502	0.000507681	0.000492839	0.0006063	0.000525243	0.000515352	0.000539382	0.000485132	0.000597693	0.000599667	0.000471185	0.000504181	0.000597169	0.000549686	0.000530927	0.000528388	0.000667145	0.000519121	0.000523397	0.000468868	0.000555283	0.000525636	0.000517362	0.000507971	0.00048589	0.000546343	0.000547607	0.000575904	0.000555089	0.000581878	0.000617333	0.000535208	0.000522631	0.000419658	0.000367283	0.000520389	0.000509188	0.000507682	0.000503064	0.000594362
K01619	0.000469785	0.000458531	0.000451519	0.000450641	0.000450191	0.000298507	0.00031234	0.000451293	0.000369678	0.000423571	0.000387431	0.000440979	0.000386772	0.000368288	0.000398687	0.000401955	0.000438745	0.000396923	0.00045709	0.000410979	0.000493753	0.000489035	0.000404067	0.000350703	0.000419135	0.000346398	0.00039911	0.000405716	0.000413056	0.000362056	0.000434253	0.000412115	0.000452655	0.000403505	0.000419744	0.000430854	0.000258428	0.000345136	0.000410742	0.00029241	0.000425926	0.000394186	0.000478239	0.00043944	0.000309894	0.000436954	0.000367549	0.000334707	0.000421586
K01620	0.000510043	0.000507531	0.00049928	0.000495536	0.000501392	0.000392051	0.000359666	0.000550333	0.000366967	0.000502528	0.000529521	0.00048784	0.000422094	0.000446439	0.000494089	0.000492685	0.000562396	0.000486883	0.000563495	0.000535542	0.000551376	0.000504965	0.000527273	0.000420793	0.000508382	0.000404922	0.000497372	0.000486817	0.000493024	0.000395429	0.000505166	0.000514473	0.000535555	0.00051128	0.000508898	0.000531959	0.000309942	0.000435376	0.00054998	0.000371929	0.000497297	0.000467726	0.000554289	0.000478805	0.000343095	0.000526945	0.00053347	0.000414041	0.000494505
K01623	3.61145e-05	4.04176e-05	4.62174e-05	4.14357e-05	4.2791e-05	4.15752e-05	0.000109237	8.53465e-05	9.00557e-05	9.09518e-05	9.18064e-05	9.17781e-05	8.29588e-05	6.7173e-05	8.10133e-05	0.000141024	0.000122388	8.13035e-05	6.59409e-05	5.67721e-05	0.000119917	0.000102937	4.75251e-05	0.000136457	9.53483e-05	8.50694e-05	8.95626e-05	5.82734e-05	6.83379e-05	0.000123957	8.31952e-05	7.04399e-05	3.60882e-05	6.30748e-05	0.000161139	8.73856e-05	0.00015393	5.60759e-05	0.000100219	6.52904e-05	9.87988e-05	6.39723e-05	5.01317e-05	3.92141e-05	3.06986e-05	0.000147483	8.02684e-05	0.000107749	0.000114412
K01624	0.000594335	0.000584479	0.000581207	0.000604755	0.000580482	0.000489768	0.00051744	0.000556781	0.000556335	0.000559047	0.00052854	0.000534354	0.000556598	0.000516956	0.000529811	0.000500612	0.000495167	0.000528148	0.000452526	0.000447789	0.00056783	0.000437735	0.000572307	0.00046779	0.000481211	0.000474587	0.000541726	0.000575787	0.000579049	0.000485592	0.000550492	0.000597845	0.000620673	0.000553775	0.000485038	0.000569399	0.000448252	0.000533456	0.00049464	0.000502975	0.00054605	0.000575608	0.000629061	0.000518548	0.000532223	0.00050624	0.000458444	0.000540398	0.000535925
K01625	0.000388379	0.000384004	0.000379217	0.000378	0.00037479	0.000229451	0.000333098	0.000385436	0.000408424	0.000400851	0.000412344	0.000424873	0.000355506	0.000316236	0.000409319	0.000429134	0.000329269	0.000327739	0.000356203	0.000328975	0.000491586	0.000349243	0.000397219	0.000352068	0.000365005	0.000264079	0.000352332	0.000357864	0.000410165	0.000331978	0.000365679	0.000431169	0.000389353	0.000416066	0.000379392	0.000390055	0.000401761	0.000339326	0.000342495	0.000287357	0.000383851	0.000394115	0.000457363	0.000390555	0.000302794	0.000487947	0.00035678	0.000381433	0.000427885
K01626	0.000669672	0.000670302	0.000662988	0.000670037	0.00066599	0.000561974	0.00065373	0.000542291	0.0006372	0.000593762	0.000596414	0.00066369	0.000709021	0.00059925	0.000643357	0.000579085	0.000554396	0.0005912	0.000649327	0.000493383	0.000539526	0.000643136	0.000607242	0.000654657	0.000624517	0.000684956	0.000597702	0.000680424	0.000679525	0.000599243	0.000579004	0.000567027	0.000596269	0.000637028	0.000550872	0.00056104	0.00070717	0.000630067	0.000491599	0.000686746	0.000533844	0.000616447	0.000595971	0.000597581	0.000687542	0.000561923	0.00064151	0.000674552	0.000568583
K01627	0.00046453	0.00046594	0.000470256	0.000478682	0.000481767	0.000596856	0.000555386	0.000591774	0.000580469	0.000595879	0.000488261	0.000483189	0.000575255	0.000526406	0.000531938	0.00058115	0.000530115	0.000611905	0.00041867	0.000474139	0.000528828	0.000495785	0.000571477	0.000536391	0.000548678	0.000526302	0.000561977	0.000555724	0.000442442	0.000579682	0.000537699	0.000524516	0.000528973	0.000473395	0.000585547	0.000552394	0.000590605	0.000524145	0.000624754	0.000605099	0.000584033	0.00054098	0.000438475	0.000390781	0.000532764	0.000545975	0.000498189	0.00050779	0.000638099
K01628	0.000171026	0.000171353	0.000178624	0.00017141	0.000187395	0.000244884	7.12312e-05	0.000191776	0.000154192	0.000200108	0.000110704	0.000113161	0.000141804	0.000181236	0.000160184	0.000125903	0.000229057	0.000210293	8.45379e-05	0.000239146	0.000103396	9.6592e-05	0.000169001	0.00017054	0.000239719	0.000132796	0.000195241	0.00017241	0.000136676	0.000122765	0.000158422	0.000116185	0.000186505	0.000151807	0.000192433	0.000126255	0.000102906	0.000159687	0.00024324	0.000215285	0.000168015	0.000156718	0.000123412	0.000171968	0.000301239	0.0001377	0.000270986	9.67022e-05	0.000145622
K01633	0.000623863	0.00061272	0.000604647	0.000614912	0.000610878	0.000490005	0.000576568	0.000605033	0.000620868	0.000543806	0.000608969	0.000610026	0.000590888	0.000566245	0.000604871	0.0006032	0.000558467	0.000561766	0.000682706	0.0004842	0.000632291	0.000660214	0.000585105	0.000556567	0.000582518	0.000644725	0.000574527	0.000625411	0.000648144	0.00055367	0.000592748	0.000649024	0.000628068	0.000596471	0.000566418	0.000656142	0.000570269	0.000588062	0.000544194	0.000575114	0.000585685	0.000613163	0.000640351	0.000536455	0.000511329	0.000599581	0.000543813	0.000600003	0.000616013
K01637	0.000190711	0.000191745	0.000194936	0.000199672	0.000197134	0.000253309	0.000262412	0.000171997	0.000338998	0.000219159	0.000195448	0.000215491	0.000325346	0.000214096	0.000223123	0.000196914	0.000161898	0.000226452	0.000206133	0.000127677	0.000155737	0.000201621	0.000194459	0.000221199	0.000222054	0.000281478	0.000193529	0.000207856	0.000248233	0.000244759	0.00018708	0.000191371	0.000160252	0.000194102	0.000173575	0.000202352	0.00031276	0.000240825	0.000170023	0.000303181	0.000173257	0.000184491	0.000136193	0.000142198	0.00022456	0.000175827	0.000226636	0.000238241	0.000225637
K01638	0.00017591	0.000190718	0.000196699	0.000193195	0.000196248	0.000251813	0.000358698	0.000207425	0.000390109	0.000275889	0.000269272	0.000259436	0.000334416	0.000224055	0.000209656	0.000283047	0.000240004	0.000224288	0.00023672	0.00014732	0.000240512	0.000277626	0.000205458	0.000334934	0.000265897	0.000323704	0.000245798	0.000213244	0.000270048	0.000327841	0.000216395	0.000231131	0.000171641	0.000239738	0.000282128	0.000229503	0.000366969	0.000260077	0.00019302	0.00032213	0.00022481	0.000208624	0.000167082	0.000162523	0.000238895	0.000264478	0.000261705	0.000365838	0.000212458
K01639	2.9232e-05	2.46467e-05	2.75541e-05	2.52441e-05	2.70764e-05	4.55122e-05	2.01529e-05	6.01338e-05	1.58027e-05	5.56012e-05	2.86404e-05	3.82524e-05	3.11188e-05	3.64217e-05	5.57808e-05	4.20341e-05	5.09483e-05	6.4711e-05	1.65533e-05	3.50534e-05	3.50746e-05	2.28149e-05	7.78941e-05	3.03582e-05	7.01633e-05	2.19379e-05	4.84893e-05	4.95537e-05	2.84913e-05	4.17163e-05	4.26942e-05	2.43513e-05	2.49216e-05	3.16042e-05	3.5418e-05	2.63657e-05	1.48846e-05	2.35225e-05	6.29057e-05	2.89884e-05	4.27219e-05	3.06296e-05	1.43436e-05	3.49829e-05	4.67918e-05	4.22146e-05	6.58867e-05	1.6186e-05	6.16954e-05
K01640	0.000266566	0.000272727	0.000283182	0.000273417	0.00028242	0.000297326	0.000483852	0.000412604	0.00049848	0.000421596	0.000504085	0.000414529	0.000450485	0.000314637	0.000383661	0.000516733	0.00043292	0.000406013	0.000541969	0.000216389	0.000486846	0.000536959	0.000404551	0.000517331	0.000426726	0.000440408	0.000370373	0.000318306	0.000369149	0.000439669	0.000352593	0.000407437	0.000314145	0.000370297	0.000482131	0.000452933	0.000552934	0.00037783	0.000404659	0.000403643	0.000398642	0.000361629	0.000311228	0.000191537	0.000254515	0.000493441	0.000415582	0.000527993	0.000478357
K01641	0.000121664	0.000113991	0.000119548	0.000120259	0.00011797	0.000226301	0.000316637	8.55638e-05	6.95584e-05	0.000112473	0.000102465	0.000150163	0.000111497	0.000153902	0.000116736	0.000114178	9.09491e-05	0.000128701	4.13493e-05	0.000197465	9.63536e-05	6.28421e-05	7.45736e-05	8.03965e-05	8.34298e-05	8.2181e-05	0.000112809	0.000129449	7.26048e-05	0.000155227	0.000137733	0.000110062	8.11245e-05	7.6839e-05	9.65885e-05	0.000107464	0.000219471	0.000124963	0.00013909	0.000121472	0.000169021	0.000153719	6.64636e-05	0.000186173	0.000160999	9.17329e-05	9.92552e-05	0.000116255	0.000132732
K01644	0.000120554	0.000133943	0.000140048	0.000124307	0.00014667	0.000256617	6.63897e-05	0.000141785	0.000169202	0.000142954	0.000267115	0.000114688	8.39912e-05	0.000195994	0.000167839	0.000132764	0.000225969	0.000132452	0.000215602	0.000219742	7.97643e-05	0.000166792	0.000171492	0.000229642	0.000192257	0.000170826	0.000170426	0.000134057	0.000151679	0.000167076	0.000161639	0.000107311	0.000116695	0.000224103	0.00018973	0.000130542	0.00010652	0.000247616	0.000175216	0.000235098	0.000171606	0.000143295	6.86648e-05	0.000246618	0.000259654	0.00013837	0.000272048	0.000156484	8.55192e-05
K01647	0.000847581	0.00084613	0.000844624	0.000840269	0.000849696	0.000865677	0.000654638	0.000821007	0.000769969	0.000793376	0.000807294	0.000767617	0.000810268	0.000817053	0.000812826	0.000759279	0.000886403	0.000801348	0.000790065	0.000891107	0.000745776	0.000775368	0.000810002	0.000810484	0.000836355	0.000782129	0.000801643	0.000793213	0.000781241	0.000793592	0.000823984	0.000752964	0.000848812	0.000761307	0.000834216	0.000815694	0.000667723	0.000796824	0.000848262	0.000774243	0.000824425	0.00077852	0.000838676	0.000832488	0.000734807	0.000762676	0.000871547	0.000665042	0.000791469
K01649	0.00126053	0.00125632	0.00125411	0.00125043	0.00126012	0.00130804	0.000997722	0.00112472	0.000942675	0.00107682	0.00110357	0.00113848	0.00108591	0.00118127	0.0011293	0.0010334	0.00117083	0.00109814	0.00112856	0.00142737	0.00104648	0.00106103	0.00109252	0.000993068	0.00113928	0.00106072	0.00115868	0.00114151	0.00109609	0.00113686	0.00118783	0.0010533	0.00123942	0.00110702	0.00106585	0.00111215	0.000936257	0.00113951	0.00115085	0.0010249	0.00113755	0.00113579	0.00122631	0.00137393	0.00113903	0.00105168	0.00111852	0.000985512	0.00105693
K01652	0.00134756	0.00134816	0.00135456	0.00134699	0.00135898	0.00129828	0.00123217	0.00122151	0.00120894	0.00127064	0.00127391	0.00126302	0.0012553	0.00128159	0.00124575	0.00123917	0.00136985	0.0012039	0.00120574	0.00126951	0.00123046	0.00122559	0.00117388	0.00140511	0.00126386	0.00123423	0.00129409	0.00126762	0.00129622	0.00132973	0.00126613	0.0012283	0.00137372	0.00130212	0.00132953	0.00128406	0.00120265	0.00125425	0.00120819	0.00126744	0.00128862	0.00123953	0.00138551	0.00137597	0.00123829	0.00127046	0.00131575	0.00126865	0.00117692
K01653	0.000752262	0.000750037	0.000751381	0.000748934	0.00075017	0.000821346	0.000635937	0.0007466	0.00069446	0.000720347	0.000686717	0.000707844	0.000752455	0.000770236	0.000717354	0.000691331	0.000764856	0.00075222	0.000719628	0.000817487	0.000703524	0.000721773	0.000719241	0.000682346	0.000744057	0.000740867	0.000746522	0.000751245	0.000738297	0.000713314	0.000753948	0.00072648	0.000760219	0.000724625	0.000708631	0.00072888	0.000644201	0.000741868	0.000760951	0.000717596	0.000730724	0.000727328	0.000730318	0.000800452	0.000756783	0.000699556	0.000765774	0.000662088	0.000728904
K01654	0.000126771	0.000134897	0.000142399	0.00012703	0.000128152	0.000344806	0.000110569	0.00014932	0.00016378	0.000171955	0.000145229	0.000150163	0.000147925	0.000224128	0.000106175	0.000146353	9.9651e-05	0.00017415	8.87614e-05	0.000329055	0.000164268	0.000149512	6.0323e-05	0.000123668	0.000143519	0.000147926	0.000180908	0.00011279	0.000115342	0.000227091	0.00016003	0.000123476	8.81499e-05	0.000105837	0.000118353	0.000120825	0.000168692	0.000232005	0.000156745	0.000157309	0.000156958	0.000182492	8.13753e-05	0.000317642	0.000267768	0.00013435	0.000135032	0.000163691	0.000161335
K01657	0.000796961	0.000789281	0.000793704	0.000794123	0.000791707	0.000845284	0.000637087	0.00076138	0.00068203	0.000746101	0.000684232	0.000734711	0.000782615	0.000769581	0.000747831	0.000698326	0.000733277	0.000760011	0.000711658	0.000844635	0.000704878	0.000706518	0.000721593	0.000649939	0.000737318	0.000719823	0.000758216	0.000744014	0.000720198	0.000800253	0.000780705	0.000723316	0.00079468	0.000697765	0.0007064	0.000762319	0.000656207	0.000735778	0.000782538	0.000707357	0.000761239	0.000751032	0.000755384	0.000797808	0.000704243	0.000704313	0.000746362	0.00061607	0.000772641
K01658	0.000805694	0.000794049	0.0007951	0.000796625	0.000794068	0.00086615	0.000761575	0.000795142	0.000705965	0.000783921	0.000698683	0.000786084	0.000798174	0.000791972	0.000782349	0.000730035	0.000762751	0.000828907	0.000711453	0.000856213	0.000731218	0.000711581	0.000793469	0.000677566	0.000783076	0.000739354	0.000785099	0.000790519	0.00073348	0.000774872	0.000793644	0.000746085	0.00079712	0.000712932	0.000724583	0.000768607	0.000718685	0.00075783	0.000827566	0.000733021	0.000789314	0.000792514	0.000775053	0.000814355	0.000772605	0.000730178	0.000792199	0.000664215	0.000812685
K01659	9.16924e-05	9.64595e-05	0.000100444	0.000103332	9.3845e-05	0.000144883	0.000221198	0.000115558	0.000164573	0.000152974	8.47443e-05	0.000148775	0.000211195	0.000128821	0.000122902	0.000120573	5.43168e-05	0.000145149	0.000119484	8.66354e-05	0.000110302	0.000122242	0.000119885	0.000134036	0.000145931	0.000209476	0.000106819	0.000128528	0.000137983	0.00018215	9.58427e-05	0.000126159	7.06974e-05	8.70619e-05	8.71256e-05	0.000103748	0.000238337	0.000153596	6.9582e-05	0.000196469	8.40077e-05	0.000161716	6.1706e-05	8.04683e-05	0.000209819	0.000110093	0.000124831	0.000143074	0.000136353
K01661	0.00034479	0.000329723	0.000317643	0.00031971	0.000320047	0.000124017	0.000141978	0.000285454	0.000195914	0.000187266	0.000264172	0.000282554	0.000205	0.000248918	0.000255443	0.000211303	0.00025025	0.000228544	0.000379024	0.000254077	0.000296103	0.000313266	0.000267718	0.000152164	0.000238016	0.00023829	0.000232749	0.000275558	0.000334395	0.000133773	0.000241252	0.000331632	0.000343282	0.000284972	0.000180132	0.000313745	0.000102967	0.000219403	0.000206966	0.00012227	0.000199967	0.000269098	0.000382734	0.000293539	0.000154643	0.000248329	0.000238184	0.00018797	0.000240844
K01662	0.000641032	0.000644262	0.000635728	0.00064494	0.000642455	0.000565596	0.000562406	0.000620537	0.000621926	0.000575981	0.000587848	0.000600168	0.000629233	0.000601285	0.000606076	0.000583481	0.000618187	0.000618253	0.000523917	0.000569478	0.000597758	0.000550189	0.000645428	0.000614925	0.000610186	0.000558005	0.000632073	0.000628743	0.000639128	0.000587534	0.00059304	0.000625911	0.00068893	0.000606627	0.00059582	0.000613914	0.000553914	0.000597793	0.000600571	0.000577507	0.00057276	0.000620945	0.000681606	0.000580203	0.000596392	0.000595493	0.000636409	0.000608627	0.000589945
K01664	3.76686e-05	3.9244e-05	4.36456e-05	4.16565e-05	4.38239e-05	2.52758e-05	2.36025e-05	5.83949e-05	6.1095e-05	8.72121e-05	3.57025e-05	5.72051e-05	7.97879e-05	3.51858e-05	6.25851e-05	6.90798e-05	8.46332e-05	5.54047e-05	3.01094e-05	4.0004e-05	5.22056e-05	5.74422e-05	4.88395e-05	4.09122e-05	8.49196e-05	5.04089e-05	6.35353e-05	4.02668e-05	5.47805e-05	2.86756e-05	3.83078e-05	3.82467e-05	2.44039e-05	3.84195e-05	6.35362e-05	3.15817e-05	8.83273e-05	3.13633e-05	0.000105634	3.47728e-05	2.40535e-05	3.24145e-05	1.91722e-05	3.30185e-05	2.63711e-05	7.3976e-05	0.00019936	3.15449e-05	7.25573e-05
K01665	0.000466898	0.000457284	0.000458206	0.000469188	0.000449158	0.000356933	0.000479555	0.000478679	0.000455304	0.000438389	0.000416267	0.000497212	0.000485217	0.000446511	0.000462407	0.000441991	0.000380498	0.000447278	0.000358928	0.000398283	0.000518603	0.000391835	0.000469648	0.000390932	0.000380684	0.000405128	0.000432696	0.000441162	0.000490134	0.000395849	0.000455015	0.000522934	0.000482532	0.000421412	0.000405482	0.000466509	0.000435572	0.000418924	0.000368013	0.000364283	0.000457591	0.000511278	0.000537247	0.000434604	0.000421735	0.000475483	0.000335172	0.000382378	0.000505294
K01669	0.000963399	0.000942222	0.000946831	0.000939994	0.000926277	0.00078859	0.000859011	0.00100249	0.000919798	0.000946068	0.000950693	0.0010233	0.000924198	0.000882481	0.000968261	0.000975978	0.000863525	0.000863318	0.00101929	0.000918495	0.00115949	0.000967067	0.000915152	0.000768454	0.000882397	0.000849868	0.000904896	0.00088197	0.00100518	0.000849751	0.000967784	0.00111789	0.000950125	0.000900219	0.000892142	0.0010039	0.00092027	0.000925218	0.000892178	0.000738539	0.000975638	0.000987429	0.00103445	0.000997656	0.000733792	0.0010559	0.000840091	0.000905586	0.00109415
K01673	0.00098634	0.000962028	0.00094764	0.000950961	0.000946935	0.000706857	0.000886063	0.000938087	0.000799062	0.000860408	0.000879484	0.000955964	0.000818527	0.000876956	0.000958764	0.000898438	0.000893069	0.000914106	0.000887137	0.000808943	0.000971188	0.00088276	0.000946905	0.000797322	0.00089765	0.00077704	0.000886142	0.000941307	0.000973317	0.000766248	0.000901915	0.000986434	0.000965729	0.00092915	0.000847599	0.000933661	0.000849768	0.000818316	0.000889285	0.000793723	0.000896585	0.000974435	0.00102635	0.000909934	0.000914333	0.00094105	0.000917951	0.000812724	0.000972065
K01676	0.00020381	0.000203702	0.000208382	0.000209681	0.000210045	0.000224727	0.000250005	0.00015642	0.000337147	0.000203707	0.000175439	0.000214936	0.000295407	0.000181163	0.000175139	0.000178262	0.000131862	0.000204666	0.000190466	0.000100928	0.000148153	0.000204254	0.000191	0.000213501	0.000210135	0.000288974	0.000187967	0.000200696	0.000221737	0.000223726	0.000162443	0.00017438	0.000172528	0.000184013	0.000157015	0.000160409	0.000293649	0.000241736	0.000115278	0.000283169	0.000142239	0.00020484	0.000145851	0.000126936	0.000299954	0.000158606	0.00022026	0.000237236	0.000176469
K01679	0.000658868	0.000648149	0.00064888	0.000649061	0.000648652	0.000596777	0.000599928	0.000683931	0.000635613	0.000654585	0.000613416	0.000641683	0.000639188	0.000621423	0.000665471	0.000640038	0.000660223	0.000670628	0.000685567	0.000570037	0.000666485	0.000669056	0.00066376	0.000609461	0.000675029	0.000666801	0.000648259	0.00065788	0.000677598	0.000601907	0.000649332	0.000671999	0.000677837	0.000644111	0.000629414	0.000678864	0.000582029	0.000597723	0.000677646	0.000621189	0.000638243	0.000650504	0.000683595	0.000599772	0.000599097	0.000652985	0.00068005	0.000596813	0.000677202
K01681	0.000561995	0.000568854	0.000578268	0.000574727	0.000586974	0.000823945	0.000757823	0.00071139	0.000785838	0.000792318	0.000627605	0.000655568	0.000736232	0.000689323	0.000655478	0.000738095	0.000747382	0.000786992	0.000684954	0.000693482	0.000635812	0.000782253	0.000676973	0.000680111	0.000770519	0.000776971	0.000704379	0.000663197	0.000590817	0.000747949	0.000669436	0.000634028	0.000571273	0.000598208	0.000746144	0.000672504	0.000807013	0.000699514	0.000789585	0.000777367	0.00067716	0.000697269	0.000476677	0.000570003	0.000768007	0.000683474	0.000836691	0.0006817	0.000757073
K01682	0.000345308	0.00034256	0.000334837	0.000347309	0.000321375	0.000220002	0.000290372	0.000208295	0.000322137	0.000219794	0.000306675	0.000327888	0.000370697	0.000286794	0.000290174	0.000205641	0.000171723	0.000242828	0.000272824	0.000242419	0.000262112	0.000214851	0.000272145	0.000263787	0.000220777	0.000292069	0.000238596	0.000278607	0.000393649	0.00023915	0.000250828	0.000306661	0.000315402	0.000335753	0.000163369	0.000254654	0.000297201	0.000320004	0.00011639	0.000288754	0.0001953	0.000313007	0.000361431	0.000326936	0.000364394	0.000231711	0.000202832	0.00031025	0.000209924
K01684	4.57352e-05	4.23982e-05	4.46009e-05	4.29077e-05	4.5447e-05	5.93706e-05	6.51793e-05	9.78079e-05	3.84819e-05	0.000119105	0.00012012	6.48417e-05	5.47897e-05	6.43377e-05	0.000109435	9.35276e-05	8.08436e-05	8.94555e-05	7.52734e-05	5.38976e-05	0.000105495	5.20422e-05	0.000146657	0.000116715	9.76185e-05	3.96807e-05	6.78137e-05	7.64218e-05	4.81738e-05	7.25654e-05	8.92631e-05	6.32858e-05	3.77891e-05	7.78412e-05	0.000100712	7.38097e-05	6.37035e-05	7.5258e-05	0.000111643	7.17396e-05	0.000115026	6.08308e-05	2.87583e-05	5.46278e-05	5.62583e-05	9.78306e-05	0.00010053	5.36972e-05	0.000120277
K01685	7.45232e-05	7.54071e-05	8.04579e-05	7.86763e-05	8.45491e-05	6.63786e-05	0.000170483	0.000149972	0.000155977	0.000143942	0.000197998	0.000131211	0.000105745	8.92005e-05	0.000139984	0.000207972	0.000152073	0.000104966	0.00010729	6.81904e-05	0.00020564	0.000135404	0.000186296	0.000159427	0.00012784	9.53162e-05	0.000110741	0.000110025	9.75175e-05	0.000153965	0.000134735	0.000136065	0.000119505	0.00015321	0.000201423	0.000150477	0.000215305	0.000129444	0.000161418	0.000120209	0.000175698	0.000112951	0.000117873	7.56327e-05	6.61982e-05	0.000208527	9.52878e-05	0.000199075	0.000189576
K01686	4.89914e-05	4.6506e-05	4.83482e-05	4.79123e-05	5.03163e-05	3.2205e-05	8.66637e-05	7.78116e-05	8.65513e-05	5.97643e-05	7.44128e-05	5.51224e-05	4.44659e-05	4.49274e-05	5.91121e-05	0.00010372	6.28082e-05	5.3529e-05	3.07906e-05	3.91257e-05	0.000115516	5.45397e-05	9.80249e-05	5.48807e-05	4.50492e-05	4.23628e-05	5.73315e-05	6.35195e-05	5.20965e-05	5.44766e-05	8.1002e-05	9.04575e-05	6.44855e-05	6.02685e-05	9.19922e-05	7.59533e-05	8.2937e-05	5.83162e-05	7.61099e-05	5.00648e-05	0.000113375	5.93314e-05	8.7979e-05	4.2992e-05	3.02253e-05	9.18669e-05	5.37721e-05	0.000104618	0.000100146
K01687	0.000819533	0.000828085	0.000823977	0.000825034	0.00083649	0.000900323	0.000817011	0.00085274	0.000901945	0.000858574	0.000937092	0.000804759	0.000806212	0.000939767	0.000835861	0.000887046	0.000978474	0.00086202	0.000859071	0.000892943	0.000849442	0.000890387	0.000908581	0.00106819	0.000865513	0.000927029	0.000913025	0.000871549	0.000827281	0.000876604	0.000880276	0.000846517	0.000859239	0.000917257	0.000977646	0.000868925	0.000815588	0.000907366	0.000949297	0.000926631	0.000884092	0.000824285	0.000814605	0.000888249	0.000908721	0.000859368	0.000925815	0.000923013	0.000831295
K01689	0.000769801	0.000762507	0.000764093	0.000765273	0.00076736	0.000820953	0.000629038	0.000753556	0.000688377	0.000733965	0.000680832	0.000723256	0.000767424	0.000756277	0.000736774	0.000691065	0.000729277	0.000750272	0.000708865	0.000830981	0.000704201	0.000702401	0.000719864	0.000645842	0.000738949	0.000717072	0.000742314	0.000737776	0.000715862	0.000728879	0.000760089	0.000715749	0.000769536	0.000695426	0.000701872	0.000742384	0.000635442	0.000728777	0.000771262	0.000691732	0.000746233	0.000742178	0.000738555	0.000784661	0.000706001	0.000696339	0.000737294	0.000614889	0.000752728
K01690	5.20996e-05	6.35239e-05	6.5395e-05	6.01296e-05	6.49242e-05	4.84257e-05	0.000126122	0.000101286	0.000207155	0.000143025	0.000175635	0.00010476	0.000127941	6.65187e-05	0.000110782	0.000173199	0.00013116	9.26298e-05	0.000125342	5.87683e-05	0.000143955	0.000126224	0.000102729	0.000128945	0.000116631	0.000109483	0.000109172	8.025e-05	0.000103367	0.000137419	8.7874e-05	9.23836e-05	6.24148e-05	0.000128689	0.000162761	0.000124469	0.000181677	9.52801e-05	0.00010875	0.000107909	9.87988e-05	0.000106597	7.96e-05	5.73478e-05	7.97894e-05	0.000172544	0.00011222	0.00019494	0.000118612
K01692	0.000428712	0.00045413	0.000451372	0.000442177	0.00049667	0.000429059	0.000649251	0.000473245	0.000758597	0.000542465	0.000572547	0.000573717	0.000552616	0.000457271	0.000523503	0.000587279	0.00069082	0.000486883	0.00049299	0.000274918	0.000388935	0.000676549	0.000484383	0.000781553	0.000614656	0.000586889	0.000551994	0.000505249	0.000501627	0.000406506	0.000468978	0.00041067	0.000386099	0.000509342	0.000651651	0.000443001	0.000702147	0.000497613	0.000500946	0.00063821	0.000471951	0.000453518	0.00033104	0.000310237	0.000522621	0.000509121	0.0009815	0.00060461	0.00045504
K01693	0.000633484	0.00063854	0.000634993	0.000631545	0.0006367	0.000668589	0.000471446	0.000491141	0.000506679	0.000484888	0.000516574	0.000541296	0.000561244	0.00059198	0.000520172	0.000458911	0.000569976	0.00052079	0.000562269	0.000695878	0.00044649	0.000531424	0.000518349	0.000565259	0.000564357	0.000599199	0.000563974	0.000559411	0.000559917	0.000583889	0.000568988	0.000472855	0.000583919	0.000554176	0.000517347	0.000485301	0.000425343	0.000576721	0.000537888	0.000560486	0.000511945	0.000536981	0.000590574	0.000689534	0.00064927	0.000458061	0.000610834	0.000492549	0.000416372
K01695	0.000753816	0.000746369	0.000747634	0.000749964	0.000750687	0.000785755	0.000733071	0.000733777	0.000651284	0.000708704	0.000669912	0.000733739	0.000717206	0.000741956	0.000717283	0.000690998	0.000687662	0.000746088	0.000697489	0.000809422	0.000691606	0.000697406	0.000712116	0.000646587	0.000708018	0.000712327	0.000724274	0.000739619	0.000695973	0.000720115	0.000741958	0.000714924	0.000748756	0.000681795	0.000674294	0.000719162	0.000691611	0.000710435	0.000754868	0.000684418	0.000728354	0.000744177	0.000727336	0.000775745	0.000724055	0.000686958	0.000733326	0.000645252	0.000737159
K01696	0.000772836	0.000768229	0.000767399	0.000768585	0.000770754	0.000834732	0.000757399	0.000757323	0.000682294	0.000729096	0.000701887	0.000755607	0.000737854	0.000787974	0.000744854	0.000721441	0.000749347	0.000777614	0.000720309	0.000838008	0.000706164	0.000732978	0.000732385	0.000699481	0.00073221	0.000757165	0.000763992	0.000770741	0.000730108	0.000743042	0.000771786	0.000748974	0.000761993	0.000723088	0.000736141	0.000738526	0.000730814	0.0007572	0.000779645	0.000751238	0.000760019	0.000768167	0.000735573	0.000804608	0.000793094	0.000708199	0.000777251	0.000705388	0.000755986
K01697	0.000128917	0.000120226	0.000120871	0.000119376	0.000120774	0.00013882	0.000262291	0.000356456	0.000292053	0.000272573	0.000276204	0.000224863	0.000187376	0.000208789	0.000214476	0.000335474	0.000254812	0.000295203	0.000385768	0.000139735	0.000408775	0.000390755	0.000269586	0.000179666	0.000220919	0.000279484	0.000231323	0.000215158	0.00020467	0.000179626	0.000238912	0.000374625	0.000193974	0.000191429	0.000288008	0.000342826	0.000220328	0.00019105	0.000310374	0.000170672	0.000290724	0.000263886	0.000170206	7.94105e-05	0.000105958	0.000320563	0.000179524	0.00023765	0.000393345
K01698	0.000761513	0.000754291	0.000755129	0.000756735	0.000758286	0.000796385	0.00062347	0.000744572	0.000658028	0.000723028	0.000676778	0.000711315	0.000732692	0.000750825	0.000731033	0.000688533	0.000699241	0.00074378	0.000701848	0.000825631	0.000694721	0.000696664	0.000708173	0.000641744	0.000713622	0.000709782	0.000731119	0.000729269	0.000697006	0.00072348	0.000752632	0.000710521	0.000757187	0.000685337	0.000695856	0.000729094	0.000633114	0.000724157	0.000764957	0.000682158	0.000739627	0.000734039	0.00073188	0.000781185	0.0006964	0.000687963	0.000728509	0.000610695	0.000749614
K01703	0.000794963	0.000790748	0.00079679	0.000792651	0.000791559	0.000955285	0.000645439	0.000766669	0.000701866	0.000768892	0.000751975	0.000750261	0.000786744	0.000836754	0.000763921	0.000707186	0.000751874	0.000774007	0.000746059	0.000970237	0.000709888	0.000714416	0.00074539	0.00073195	0.000747604	0.000735159	0.000780036	0.000747275	0.000724671	0.000816659	0.000807973	0.000722422	0.000772347	0.000721618	0.000741143	0.000768893	0.000647142	0.000795004	0.000820667	0.000709019	0.00080511	0.000775664	0.000745443	0.000919228	0.000744544	0.000719189	0.000759468	0.000633201	0.000769238
K01704	0.000792817	0.000789061	0.000795468	0.000788235	0.000790379	0.000954812	0.000645741	0.0007658	0.000700808	0.000767975	0.00075119	0.000748387	0.000777453	0.000836245	0.000762999	0.000706853	0.000751944	0.000772059	0.000744969	0.000967362	0.000709753	0.000713471	0.000739233	0.000731018	0.000743844	0.00073117	0.000779466	0.000746141	0.000722538	0.000815747	0.000807096	0.000720702	0.000769906	0.000721217	0.000741818	0.000768464	0.000648367	0.000793814	0.000819999	0.000708221	0.000803889	0.000775664	0.000744094	0.000918926	0.000743868	0.000718586	0.00075706	0.00063267	0.000768876
K01710	0.000878811	0.000871803	0.000880555	0.00086934	0.000879502	0.000981978	0.000668799	0.00103053	0.000910541	0.0009551	0.000859017	0.000874669	0.000949565	0.00089215	0.000880798	0.00090883	0.00101012	0.000946858	0.00100001	0.000980218	0.000964281	0.000976787	0.000927051	0.000758769	0.00096909	0.000922765	0.000923722	0.0008573	0.000870913	0.00086153	0.000942197	0.000923148	0.000913445	0.000824516	0.000946756	0.000970458	0.000694	0.000864381	0.00106472	0.000794056	0.000937009	0.000895897	0.000869636	0.000862862	0.000746978	0.000928653	0.0010165	0.000710705	0.00098691
K01711	0.000620163	0.000612059	0.000595241	0.00060689	0.000613755	0.000480398	0.000342176	0.000568518	0.000394142	0.000508737	0.000497873	0.000474788	0.00042851	0.000519355	0.000558871	0.000478962	0.000593695	0.00050326	0.000478957	0.000579219	0.000524223	0.00047594	0.000572307	0.000421725	0.000496393	0.000404784	0.000540299	0.000565791	0.000487312	0.000458599	0.000570377	0.00050952	0.000686267	0.000524643	0.000514778	0.000573615	0.000343999	0.000459319	0.000615853	0.000426714	0.000570463	0.000503496	0.000676991	0.000563732	0.000393943	0.000490627	0.000527873	0.000425679	0.000574231
K01712	0.000171174	0.000173407	0.00017664	0.000175679	0.000176845	0.00023638	0.000401667	0.000333779	0.000364124	0.000333607	0.000321388	0.000312059	0.000267902	0.000241939	0.000263736	0.000367049	0.000319795	0.000325358	0.000415877	0.000193792	0.000357246	0.00044732	0.000295389	0.00028055	0.000298957	0.000323841	0.000271255	0.00024316	0.000233299	0.000297904	0.00025463	0.000324753	0.00020906	0.000255774	0.000339175	0.000328035	0.000390796	0.000266588	0.000349468	0.000301785	0.000297474	0.000303226	0.000174538	0.00014167	0.000219556	0.00035554	0.000281188	0.000330867	0.000359094
K01714	0.000945712	0.000949264	0.000955428	0.000941834	0.000955567	0.000994891	0.00101128	0.00119304	0.00108992	0.00116537	0.00135467	0.00106253	0.00096741	0.00102795	0.00117863	0.00119148	0.00125722	0.00113407	0.00140267	0.000976065	0.00107316	0.00134135	0.00134475	0.00120688	0.0011937	0.00113485	0.00110463	0.00104871	0.00097662	0.00120108	0.00106736	0.00103878	0.00102348	0.00106492	0.00124267	0.00117352	0.00097258	0.00106726	0.00123133	0.00112436	0.00111687	0.00102791	0.000947461	0.000887796	0.00093854	0.00118998	0.00108791	0.00110218	0.00116222
K01715	0.000231266	0.000233703	0.000230499	0.000227271	0.000232694	0.000246931	0.000290009	0.000346168	0.000270432	0.000328739	0.000291963	0.000261519	0.000235013	0.000277852	0.000239638	0.000368781	0.00035734	0.000327018	0.00036465	0.00030518	0.000366658	0.000405335	0.000273944	0.000402728	0.000277106	0.000330306	0.000301703	0.000252022	0.000224627	0.000288228	0.000289429	0.000325647	0.000288558	0.000253836	0.000423665	0.00033268	0.000267003	0.000240335	0.000406291	0.000257106	0.000354987	0.000262957	0.000309595	0.000175595	0.000196836	0.000351989	0.000270631	0.000322419	0.000337515
K01716	0.000205956	0.00020781	0.000216024	0.000222634	0.000219046	0.00025142	0.0003449	0.000217713	0.000346734	0.000243361	0.000191459	0.000240622	0.000319078	0.000232924	0.000226029	0.000266527	0.000196565	0.000237923	0.000174525	0.000159537	0.000231438	0.000232266	0.000189616	0.000292718	0.000223402	0.000287186	0.000247652	0.000242948	0.000227174	0.000334011	0.000228604	0.000216616	0.000212462	0.000175794	0.000247656	0.000253725	0.00036115	0.000223604	0.000226401	0.00030225	0.000249223	0.000221904	0.000204929	0.000166301	0.000181893	0.000238412	0.000184412	0.00028349	0.000260613
K01719	0.000385345	0.000383051	0.00039935	0.000395148	0.000396185	0.000606069	0.000614695	0.000602714	0.000667483	0.000590163	0.000552081	0.000523801	0.000547159	0.000551923	0.000518754	0.000629179	0.00053201	0.000587954	0.000627392	0.00048963	0.00059681	0.000660416	0.00056622	0.000532541	0.000494194	0.000641149	0.000552208	0.00050773	0.000477471	0.000622239	0.000553197	0.000614148	0.000453913	0.000487359	0.000601566	0.000627061	0.000603345	0.000548928	0.000666222	0.000547056	0.000624529	0.000603738	0.000389834	0.000440574	0.000484552	0.00060139	0.00050499	0.000556702	0.000664167
K01720	2.73079e-05	2.58937e-05	2.96114e-05	2.50969e-05	2.9511e-05	4.37012e-05	1.31932e-05	5.83949e-05	4.52262e-05	5.16499e-05	2.46517e-05	2.92968e-05	3.79029e-05	3.43135e-05	5.15281e-05	3.32409e-05	4.69482e-05	5.56933e-05	1.44416e-05	3.32967e-05	2.93868e-05	1.78199e-05	8.20448e-05	2.71299e-05	6.59067e-05	1.89119e-05	3.96472e-05	4.78523e-05	2.77343e-05	3.2672e-05	3.67726e-05	2.15997e-05	2.46258e-05	3.30073e-05	2.67663e-05	3.00812e-05	1.3782e-05	2.61128e-05	4.30993e-05	3.07171e-05	3.80548e-05	2.82021e-05	1.68999e-05	3.98186e-05	5.13898e-05	3.45087e-05	5.39846e-05	8.15205e-06	5.25715e-05
K01724	0.000673891	0.00066414	0.000663135	0.000660248	0.000663924	0.000697093	0.000609853	0.000679004	0.000615116	0.00065783	0.000635125	0.000663829	0.000651651	0.000680453	0.000669228	0.000658357	0.000624713	0.0006606	0.000667447	0.000692365	0.000679689	0.000657919	0.000649302	0.000598038	0.000626787	0.000635166	0.000675	0.00065625	0.000640642	0.000677838	0.000676528	0.000662025	0.000641083	0.000626872	0.000649285	0.000689153	0.000606469	0.000644068	0.000705686	0.000600312	0.00068635	0.000645934	0.000658032	0.000718095	0.000528909	0.000650908	0.000658513	0.000618374	0.00070175
K01725	0.000300757	0.000292753	0.000282154	0.000297851	0.000276076	0.000104017	0.000235541	0.000139684	0.000136406	0.000104146	0.000217092	0.000245274	0.000177569	0.000190542	0.000221635	0.000149085	9.39667e-05	0.000130216	0.000171596	0.000216868	0.000195619	0.000106784	0.000164989	0.000140803	0.000125996	9.48348e-05	0.000158161	0.00019148	0.000259657	0.000184674	0.000176625	0.000227554	0.000279092	0.000253502	8.30026e-05	0.000185989	0.000237173	0.000205192	7.39587e-05	0.000155713	0.000137356	0.000251605	0.000342614	0.000285681	0.000208061	0.000172812	0.000106836	0.000239777	0.000146925
K01733	0.00084018	0.000837914	0.000850208	0.00084152	0.000845343	0.00106521	0.000661053	0.000832309	0.00076468	0.00083296	0.000747136	0.000788236	0.000868597	0.00086736	0.000803612	0.000740493	0.000901701	0.000812747	0.000743606	0.00103811	0.000740765	0.000736218	0.00080011	0.000691348	0.000839122	0.000761911	0.00084564	0.000790874	0.000781585	0.000832784	0.000843138	0.000751588	0.000818418	0.000768523	0.000778115	0.00080269	0.000668703	0.000820417	0.00092823	0.000757022	0.000827656	0.000809292	0.000785917	0.000969851	0.000791741	0.000761068	0.000917738	0.000627649	0.000792265
K01734	5.85381e-05	5.64086e-05	6.13537e-05	6.0792e-05	5.96123e-05	6.41738e-05	9.49548e-05	0.000125122	0.000162193	0.000125808	9.41604e-05	0.000131627	0.000163263	5.32149e-05	0.000106458	0.000148019	6.46328e-05	0.000121775	0.00020409	7.18635e-05	0.000176524	0.000178131	0.000101069	5.75502e-05	0.000122591	0.000156591	7.53011e-05	7.53585e-05	9.81369e-05	8.32223e-05	0.000112876	0.000110681	5.01389e-05	6.76183e-05	0.0001072	0.000123612	0.000158891	8.13486e-05	0.000101777	7.06758e-05	0.000113159	9.56014e-05	4.97767e-05	4.33698e-05	4.63861e-05	0.000140313	0.000100389	0.00011147	0.00017799
K01735	0.000785934	0.000769696	0.00076762	0.000770719	0.000777247	0.000729771	0.000654759	0.00083057	0.000688443	0.000773408	0.000699533	0.000739848	0.000749726	0.000763983	0.00080099	0.00074922	0.000785909	0.000823496	0.000726985	0.000742749	0.000745843	0.000718331	0.00082951	0.000678869	0.000792583	0.000715628	0.000775045	0.000822208	0.000749446	0.000705532	0.000777342	0.000763076	0.000826035	0.000724224	0.000739926	0.000805691	0.000656207	0.000717646	0.000838545	0.00071241	0.000778113	0.00078466	0.000779669	0.00069709	0.000711276	0.000751151	0.000784548	0.000636923	0.000844692
K01736	0.000769505	0.000762287	0.000763799	0.000765273	0.00076677	0.000818984	0.000629038	0.000753121	0.000686592	0.00073333	0.000680112	0.000722214	0.000766318	0.000755841	0.000736845	0.000690332	0.000728364	0.000750056	0.000708728	0.000830662	0.000703862	0.000701726	0.000719794	0.000645283	0.00073753	0.00071494	0.00074153	0.000737138	0.00071538	0.000728599	0.000759431	0.000715543	0.000769167	0.000695025	0.000701872	0.000743385	0.000635136	0.000728077	0.000771188	0.000691134	0.000745874	0.000741607	0.000738768	0.000785492	0.000703297	0.00069587	0.000736798	0.000614357	0.000752728
K01737	0.000764029	0.000744902	0.000747046	0.000747536	0.000739104	0.000845599	0.000497227	0.000880778	0.000667682	0.000777147	0.000728304	0.00073721	0.000762926	0.000781722	0.000777529	0.000706986	0.000724294	0.000830061	0.000888295	0.00088424	0.000790872	0.000808375	0.000859049	0.000587795	0.000745405	0.000785086	0.000755221	0.000742242	0.000717514	0.000688705	0.000806584	0.000815837	0.000793571	0.000695092	0.000715728	0.000806119	0.000500869	0.00076056	0.00085034	0.000641268	0.000804392	0.000770594	0.000754177	0.000776047	0.000674221	0.000724147	0.000738073	0.00053006	0.000882926
K01738	0.000885323	0.000882733	0.000874603	0.000866691	0.000869026	0.000706148	0.000563435	0.000618218	0.000623117	0.00064901	0.000726146	0.000784973	0.000761304	0.000746463	0.000745988	0.000608928	0.000669416	0.000626189	0.000605594	0.000857571	0.000679283	0.000531559	0.000686105	0.000745422	0.000708869	0.000503402	0.000699387	0.000709844	0.000792871	0.000678259	0.000699629	0.000664089	0.000805255	0.000789771	0.000648069	0.00063585	0.000691121	0.000781633	0.000593747	0.000647851	0.000671846	0.00072897	0.000851316	0.000957384	0.00077558	0.000700427	0.00069932	0.000634442	0.00063904
K01739	0.000138168	0.000136657	0.000142546	0.000132329	0.000149326	0.000149135	0.000136955	0.000191921	0.00011452	0.000222969	0.000133002	0.000148983	0.000110833	0.000132383	0.000143173	0.000186655	0.000221478	0.000198101	0.000248709	0.00014213	0.000157429	0.000244079	0.00016236	0.000188295	0.000223047	0.000221854	0.000182191	0.000172906	0.000124151	0.000184113	0.000147383	0.00012499	0.000117656	0.000130092	0.000210075	0.000143547	0.000126059	0.000121883	0.00022247	0.000156511	0.000165574	0.000156147	9.97663e-05	0.000122705	0.000237678	0.000183935	0.000264893	0.000177809	0.000154601
K01740	0.00041058	0.00041716	0.000430064	0.000422821	0.000430787	0.000512997	0.000551392	0.000544609	0.000616306	0.000561375	0.000533772	0.000502766	0.000568102	0.000484169	0.000512375	0.000605864	0.000552852	0.00057706	0.000617447	0.000350454	0.000515082	0.000637061	0.000557503	0.000543033	0.000577694	0.000660886	0.000517624	0.000525382	0.00049151	0.000549464	0.000511307	0.000517431	0.000475432	0.000479609	0.000591292	0.000564112	0.000659025	0.000549208	0.000565187	0.000615804	0.000519555	0.000498712	0.000384012	0.00033094	0.00052066	0.000549727	0.000554511	0.000577909	0.000606455
K01744	0.000276557	0.000273094	0.000262168	0.000266057	0.000246343	0.000186852	0.000211333	0.000101068	7.70961e-05	8.60831e-05	0.000199371	0.000224516	0.00011865	0.000235905	0.000181022	8.70659e-05	7.72646e-05	0.000127258	0.000143871	0.000315481	0.000139486	8.2282e-05	0.000158417	0.000125903	8.40682e-05	0.000102606	0.000149176	0.000182122	0.000227243	0.000159854	0.000182839	0.00020162	0.000222445	0.000220227	5.3127e-05	0.000141903	0.000127529	0.000221643	6.89885e-05	0.000122735	0.000146834	0.000251605	0.000285026	0.000384963	0.000290893	0.000117799	9.89009e-05	0.000168417	7.49469e-05
K01745	0.000185309	0.000186464	0.000196626	0.000188926	0.000190125	0.000236774	0.000415707	0.000344791	0.000419136	0.000357527	0.000347282	0.000332331	0.000274022	0.000250227	0.000273234	0.00037844	0.000343164	0.000343682	0.000454842	0.000199062	0.000367065	0.000510837	0.000324098	0.000317178	0.000318466	0.000352381	0.000278101	0.000255212	0.00024665	0.000318446	0.000263988	0.000331976	0.000219709	0.000266464	0.000365468	0.000345041	0.000396738	0.00028087	0.000362746	0.000321465	0.000307885	0.000308509	0.000185828	0.000145296	0.000231592	0.000374101	0.000298686	0.000339137	0.000369738
K01749	0.000750634	0.000744169	0.000745062	0.000745622	0.000746924	0.000786149	0.0005943	0.000688785	0.000649366	0.000697697	0.00064853	0.000695	0.000714847	0.000736431	0.000716929	0.000655759	0.000687662	0.000698547	0.000695513	0.000818605	0.000617394	0.000687281	0.000681401	0.000631439	0.000694609	0.000703799	0.000704022	0.000711404	0.000684412	0.000712894	0.000740423	0.000680667	0.000741435	0.000671973	0.00068396	0.000692154	0.000612656	0.000707005	0.000744112	0.000668927	0.000723472	0.000704195	0.000708092	0.000777332	0.000688015	0.000657207	0.000721495	0.00057277	0.000705225
K01750	0.000101313	0.000129248	0.000123075	0.000117168	0.000128447	0.000115434	0.000477619	0.000175764	0.000259389	0.000211257	0.000413717	0.000200565	7.87555e-05	0.000221147	0.000179321	0.00037824	0.000361761	0.000174871	0.000228205	0.000124324	0.000290415	0.000294771	0.000224828	0.000582704	0.000168207	0.000231001	0.000265479	0.000197293	0.000147068	0.000357849	0.000197972	0.000219987	0.000155963	0.000280496	0.00045354	0.000260227	0.000374135	0.000214363	0.000256445	0.000272065	0.000282395	0.000203555	0.000187887	0.000130789	0.000230646	0.0003345	0.000209421	0.000555698	0.000144897
K01752	0.000201072	0.000195046	0.000205296	0.000204676	0.000199495	0.00025953	0.000551815	0.000363338	0.000358504	0.000357739	0.000352709	0.000351561	0.000325051	0.000254225	0.000297049	0.000432665	0.000318181	0.000365036	0.000272211	0.0001787	0.000411822	0.000343573	0.000362422	0.000307555	0.000317047	0.000259609	0.000313041	0.000321851	0.000293516	0.000330996	0.000288332	0.000372079	0.000221188	0.000288514	0.000350936	0.000361832	0.000476367	0.000272959	0.000362598	0.000279911	0.000341416	0.000338639	0.000211036	0.000164488	0.000238895	0.000397889	0.000275945	0.000430168	0.000402179
K01754	0.0010525	0.00105387	0.00104448	0.00103251	0.00104912	0.000899221	0.00102598	0.00101836	0.000916161	0.00100174	0.00122892	0.00105711	0.000913579	0.00102657	0.00108025	0.0011148	0.00106465	0.000924855	0.00109947	0.00100737	0.00115692	0.00104645	0.00106631	0.00112245	0.000994205	0.000930536	0.00104052	0.00102645	0.00106409	0.00107341	0.00104418	0.0010934	0.00108612	0.00113501	0.00112777	0.00110472	0.00102789	0.00108819	0.00105115	0.00100888	0.00106668	0.00102705	0.00115218	0.00111666	0.000907436	0.00115112	0.000990851	0.00118943	0.00101233
K01755	0.000761809	0.000754365	0.000756818	0.000756367	0.000761163	0.000816464	0.000626254	0.000750803	0.000680641	0.00069805	0.000677758	0.0007143	0.000755552	0.000752861	0.000732876	0.000688667	0.000727873	0.000743275	0.000704232	0.000829384	0.000700477	0.000695111	0.000716751	0.000643172	0.000728591	0.000711914	0.000733401	0.000729127	0.0007096	0.000725654	0.000758188	0.000714167	0.000767909	0.000691952	0.000702345	0.000741312	0.00063532	0.000718696	0.000768518	0.000683421	0.000745156	0.000735895	0.000738271	0.000784661	0.000692681	0.000695267	0.000721424	0.000610399	0.000753452
K01756	0.000770245	0.000762507	0.000764754	0.000765861	0.000767287	0.000819142	0.000629704	0.000753845	0.000687914	0.000734176	0.000680309	0.000722353	0.000767055	0.000756277	0.000737271	0.000693063	0.000729768	0.000750417	0.000708728	0.000830662	0.000704268	0.000701996	0.000719794	0.000645842	0.000734834	0.000715353	0.000741673	0.000737563	0.000715587	0.0007293	0.000760235	0.000715749	0.000769388	0.000695159	0.000703224	0.000743456	0.000637341	0.000728217	0.000771856	0.000691666	0.000746735	0.000742678	0.000738839	0.000786096	0.000703567	0.000697143	0.000737081	0.000614594	0.00075338
K01758	5.92041e-05	5.67021e-05	5.36386e-05	5.49042e-05	5.79892e-05	8.43315e-05	4.2303e-05	0.000100344	5.75246e-05	0.000110285	6.02888e-05	7.90041e-05	6.76944e-05	7.24799e-05	9.32751e-05	8.66662e-05	0.000105265	0.000126536	0.000179362	7.59357e-05	6.75085e-05	0.000151672	0.000117879	8.51148e-05	0.00012103	0.000148545	9.46255e-05	7.99665e-05	5.56751e-05	7.47389e-05	7.60308e-05	5.84018e-05	3.81588e-05	7.55026e-05	9.03025e-05	6.23774e-05	5.20041e-05	5.58659e-05	0.00015222	9.16857e-05	6.7278e-05	6.41151e-05	2.69121e-05	5.17566e-05	0.000106431	7.74604e-05	0.000167551	6.15539e-05	0.000100002
K01759	0.000661384	0.000666781	0.00066262	0.000658703	0.000653669	0.000757487	0.000766417	0.000504254	0.00063958	0.000575558	0.000701625	0.000662718	0.000613084	0.000720655	0.000609691	0.00063704	0.000560081	0.000520934	0.00051111	0.000723026	0.000590784	0.000557412	0.000572723	0.000754486	0.000525054	0.000593216	0.000633713	0.000632997	0.000627291	0.000769053	0.000650209	0.000602935	0.000555669	0.000704914	0.000637119	0.000583333	0.000794333	0.000736758	0.000536034	0.000706226	0.00067637	0.000617375	0.000592704	0.000838608	0.000666783	0.000615126	0.000505911	0.000745204	0.000542587
K01760	0.000124921	0.000128588	0.00013395	0.000123645	0.000131029	0.000183624	0.000225192	0.000334793	0.000301772	0.000312792	0.000316745	0.000197441	0.000173587	0.000225873	0.00022525	0.000287644	0.000274461	0.000299965	0.000311312	0.000146122	0.000338423	0.000288628	0.000317387	0.000216791	0.000221486	0.000196478	0.000263482	0.000220971	0.00021224	0.000166515	0.000218296	0.000346972	0.000221928	0.000261987	0.00027307	0.000317961	0.000194786	0.000252377	0.000350432	0.000231109	0.000245202	0.000284305	0.000182917	0.000122705	0.000226521	0.000305017	0.00026971	0.000231152	0.000326725
K01761	8.07396e-05	8.09086e-05	8.53074e-05	8.20618e-05	7.90158e-05	0.000102914	0.000311432	0.000213439	0.00018798	0.000208081	0.000184332	0.000181335	0.000113266	0.00014227	0.000144449	0.000234485	0.000184214	0.000202862	0.000170302	0.000122088	0.000248028	0.000216674	0.000175988	0.000159862	0.000149975	0.000149851	0.000181906	0.000166739	0.0001481	0.000160485	0.000154986	0.000236978	0.000107007	0.00013517	0.000205073	0.00019735	0.000224371	0.000139525	0.000242647	0.00015312	0.000179935	0.000188989	0.000104737	5.78767e-05	0.000141998	0.000229701	0.000219481	0.000209118	0.000220206
K01768	0.000630302	0.000622989	0.000614639	0.000627791	0.000628732	0.000622762	0.000356943	0.000595034	0.000570749	0.000561234	0.000556592	0.000521788	0.000505791	0.00060223	0.000612667	0.000466572	0.000537835	0.000582038	0.00050968	0.000601337	0.000518265	0.000491735	0.000631316	0.000613435	0.000627284	0.000545764	0.000574598	0.000588051	0.000584348	0.000519947	0.000579808	0.000514197	0.000640565	0.000540145	0.000504977	0.000507879	0.000399984	0.000624746	0.000549535	0.000614341	0.000579223	0.000553831	0.000632469	0.000635738	0.00063365	0.000528888	0.000564642	0.00041091	0.000582921
K01770	0.000565769	0.000559832	0.000555123	0.000562436	0.000554512	0.000481579	0.000233363	0.000449482	0.000417615	0.000421807	0.000391092	0.00045771	0.000558147	0.000462359	0.000486718	0.000358989	0.000417481	0.00044937	0.000491287	0.000533546	0.000376815	0.000417418	0.000497111	0.000379571	0.000487241	0.000480845	0.000440468	0.000463139	0.000517249	0.000402019	0.000457354	0.000406199	0.000513147	0.000471591	0.000380811	0.000417636	0.000337751	0.00046856	0.000411038	0.000449453	0.000390815	0.000407538	0.00052269	0.000506082	0.000430457	0.00038308	0.000499393	0.00031409	0.000420789
K01772	0.000650135	0.000647856	0.000643516	0.000648325	0.000647693	0.000578194	0.000597628	0.00068864	0.000622521	0.000641249	0.000610604	0.000635504	0.000618172	0.000636398	0.000665117	0.000641903	0.000646047	0.000688447	0.000683183	0.000639026	0.000668449	0.000672836	0.000648818	0.000614863	0.000655023	0.000690458	0.000644979	0.000659723	0.000660187	0.000599804	0.00064904	0.000676264	0.000659127	0.000639434	0.000627724	0.000666145	0.000586378	0.000604164	0.000674975	0.00062724	0.000641259	0.00071162	0.00066144	0.000610124	0.000734401	0.000647625	0.000680759	0.000598053	0.000680388
K01775	0.000721994	0.000717541	0.000713908	0.000722439	0.000722725	0.000665912	0.000609732	0.000698638	0.000687121	0.000679422	0.000632117	0.000674312	0.000711897	0.000663515	0.000673906	0.000656425	0.000682679	0.000674956	0.000704573	0.000664178	0.000677184	0.000694571	0.000648265	0.000618401	0.000679073	0.000685575	0.000677567	0.000694957	0.000721505	0.000624343	0.00069729	0.000706119	0.000753933	0.000663287	0.000663345	0.000719948	0.000621048	0.000652539	0.000675123	0.000656294	0.000668903	0.000685132	0.000732874	0.000629466	0.000626956	0.000659552	0.000689118	0.000618906	0.000680026
K01776	0.000594409	0.000591154	0.000584367	0.000586871	0.000580334	0.000542604	0.000438402	0.000532148	0.000543838	0.000508102	0.000577517	0.000513249	0.000494213	0.000549815	0.000510745	0.000514668	0.000578256	0.000500879	0.000494216	0.000616668	0.000555303	0.000493625	0.000500363	0.000488525	0.000497812	0.000448179	0.00054686	0.000538923	0.000577397	0.000554932	0.000554001	0.00057026	0.000587764	0.000543018	0.000534447	0.000575044	0.000372788	0.000537307	0.000566077	0.000454838	0.000546912	0.00055683	0.00061209	0.000609897	0.00049652	0.000529223	0.000549056	0.000483097	0.000489436
K01778	0.000725916	0.000720622	0.000714716	0.000723911	0.000723168	0.00065103	0.000612577	0.000727401	0.000654193	0.000677517	0.000642318	0.000679658	0.000716321	0.000675583	0.000708636	0.000672146	0.000678118	0.000713841	0.000696944	0.000680707	0.000688153	0.000692951	0.000704921	0.000629079	0.000694609	0.000696303	0.000690545	0.00071587	0.000687302	0.000645727	0.000705039	0.000701097	0.000754081	0.000663287	0.000676863	0.000711446	0.000622395	0.000657719	0.000694633	0.000666733	0.000691089	0.000697697	0.000727336	0.00064488	0.00064927	0.000674495	0.000688056	0.000608627	0.000727021
K01779	5.67619e-05	6.9979e-05	7.12732e-05	6.72686e-05	6.63998e-05	0.0001063	0.000250187	0.000110052	0.00015968	0.000127008	0.000215915	0.000173004	0.000138265	8.30211e-05	0.000140621	0.000180993	8.89841e-05	0.000183961	0.000329705	7.01068e-05	0.000137658	0.000252314	0.000131991	0.000114293	0.000160687	0.00022268	0.000113879	0.000109812	0.00011486	0.000171142	8.97748e-05	0.000115978	6.75914e-05	0.000129156	0.000107133	0.000134329	0.000268657	0.000166128	0.000102296	0.000191483	7.90534e-05	0.000165857	6.04279e-05	6.03701e-05	0.000204274	0.000161286	0.000130923	0.000281305	0.000126794
K01782	0.000182349	0.000184263	0.000188984	0.000183259	0.000194699	0.000179451	0.000277057	0.000255242	0.000256216	0.000290284	0.000230431	0.000230139	0.000228008	0.000233942	0.000251687	0.000338604	0.000281619	0.000264832	0.000159062	0.000158738	0.000303957	0.000279786	0.000215835	0.000348157	0.000267812	0.000240147	0.000257279	0.000252873	0.000201229	0.00029587	0.000254265	0.000231268	0.000175782	0.000206931	0.000344988	0.000239078	0.000320722	0.000183069	0.000282779	0.000247864	0.000307741	0.000230472	0.000174964	0.000162674	0.000261682	0.000315872	0.000244844	0.000286799	0.000323467
K01783	0.000744418	0.000738741	0.00073573	0.000740617	0.000744858	0.00069103	0.00062347	0.000745948	0.000687385	0.000704682	0.000653041	0.000697499	0.000740214	0.000688668	0.000722244	0.000687135	0.000725136	0.000735772	0.000709205	0.000695399	0.00070393	0.000702266	0.000719794	0.000639633	0.000739659	0.000704556	0.000710511	0.000729907	0.000714417	0.000657365	0.000719514	0.000710452	0.000768797	0.000705849	0.000693693	0.000732595	0.000629684	0.000669341	0.000731798	0.000682025	0.000703008	0.000710549	0.000739123	0.000656365	0.000665092	0.000690175	0.000724966	0.000615834	0.000740056
K01784	0.00144636	0.00143464	0.00143105	0.00142294	0.00144213	0.00161356	0.000953966	0.00132628	0.00112477	0.00142453	0.00122951	0.00128906	0.00127314	0.00141456	0.00131989	0.00116916	0.00142227	0.00131896	0.00128673	0.00173438	0.00115509	0.00126326	0.00129245	0.00119775	0.00141299	0.00122873	0.00140398	0.00128294	0.00127427	0.00133675	0.001388	0.00119645	0.00133756	0.00127653	0.00128485	0.00124591	0.000939075	0.00131313	0.00155936	0.00119743	0.00134283	0.00126624	0.00130989	0.0016244	0.00130774	0.00121069	0.00155471	0.00095379	0.00126056
K01785	0.000215429	0.000200915	0.000209337	0.000206369	0.000218455	0.000224569	0.000269069	0.000389275	0.000432757	0.000509513	0.000351859	0.000304214	0.000281396	0.000245647	0.000339292	0.000402888	0.000343094	0.00033149	0.000279431	0.00019467	0.000384128	0.000342021	0.000436512	0.000257579	0.000359684	0.000232995	0.000302559	0.000315116	0.000244998	0.000276239	0.000324812	0.000329086	0.00025173	0.000286375	0.000368104	0.000344612	0.000308594	0.000254127	0.000390564	0.000254513	0.000392251	0.000281378	0.000214799	0.000192293	0.000202584	0.000406935	0.00037272	0.000262401	0.000466626
K01790	0.000690468	0.000694655	0.000691864	0.000693147	0.000693804	0.0007367	0.000488391	0.000671325	0.000616372	0.000657054	0.000679459	0.000639878	0.000670971	0.000697319	0.000672276	0.000627647	0.000641065	0.000658436	0.000690813	0.000771095	0.000656058	0.000654814	0.000671439	0.000592823	0.000638138	0.0006657	0.000657387	0.000641079	0.000651998	0.000669354	0.000701603	0.000663745	0.000729381	0.000658677	0.00065057	0.000701728	0.000540071	0.000690413	0.000693743	0.000630564	0.000679098	0.000696627	0.000704045	0.0007391	0.000642237	0.000634223	0.000631733	0.000576551	0.000671336
K01791	0.000537573	0.000534232	0.000532051	0.000533218	0.000523157	0.000570793	0.000396281	0.000505848	0.000318964	0.00045998	0.000488522	0.000491589	0.000432934	0.000515065	0.000499263	0.000407285	0.000465412	0.00050362	0.000520375	0.000661703	0.000474117	0.000402703	0.000472069	0.000361319	0.000486106	0.000388279	0.000492095	0.000479161	0.000489377	0.000447381	0.000512404	0.000504773	0.000526755	0.000504665	0.000408592	0.000482014	0.000339895	0.000513434	0.000503023	0.000416608	0.000487029	0.00053998	0.000519282	0.000626671	0.000505446	0.000432331	0.0004707	0.000359458	0.000472854
K01792	0.000269675	0.000269206	0.000249015	0.000259728	0.000244351	8.68512e-05	0.000205403	0.000125701	0.000198823	0.000119529	0.000225789	0.000238956	0.000184943	0.000189233	0.000210649	0.000126502	0.000128564	0.000113407	0.000186992	0.00018437	0.00019027	0.000124064	0.000176472	0.000158434	0.000133942	0.000117598	0.000148748	0.00021218	0.000280371	8.78497e-05	0.000159811	0.000220125	0.000221706	0.000266865	9.83459e-05	0.000167554	0.00020771	0.000219333	4.92563e-05	0.000169875	0.000108133	0.000201984	0.00028389	0.000273743	0.000229699	0.00016591	0.000127381	0.000236291	0.000115643
K01796	4.81773e-05	5.42814e-05	5.65777e-05	5.10035e-05	6.20469e-05	2.8268e-05	6.63897e-05	8.00576e-05	6.94262e-05	6.49152e-05	9.12832e-05	5.74828e-05	2.80954e-05	5.07432e-05	6.7263e-05	9.50597e-05	0.000122388	5.66311e-05	6.97557e-05	4.44755e-05	5.93154e-05	0.000116774	5.88703e-05	7.00909e-05	8.23656e-05	8.91268e-05	7.38036e-05	5.79899e-05	6.00796e-05	8.22408e-05	6.79891e-05	5.00784e-05	4.38531e-05	7.94448e-05	0.000106457	6.38779e-05	5.5863e-05	3.37436e-05	8.56051e-05	5.02643e-05	6.43341e-05	3.86975e-05	4.66523e-05	4.19342e-05	2.11645e-05	8.81815e-05	0.000155719	5.4347e-05	5.80748e-05
K01801	0.000105087	0.000109076	0.000107057	0.000107085	0.00011406	0.00011756	0.000222287	9.3316e-05	0.000123446	0.000156431	0.000201072	0.000149261	0.000122779	0.000116753	0.000167839	0.000183591	0.000145196	0.000141614	0.000161037	7.9449e-05	0.000114839	0.000153697	0.000135173	0.000154709	0.000133516	0.000126744	0.00014668	0.000132569	0.000105776	0.000146603	0.000119602	0.000114121	9.34743e-05	0.000166306	0.000156475	0.000140474	0.000262103	0.000160317	0.000150069	0.000199927	0.000122134	0.000121733	7.24282e-05	8.64373e-05	0.000133343	0.000159276	0.000148989	0.000199843	0.000152863
K01802	0.000377796	0.000387525	0.000409049	0.000386463	0.000402973	0.000487642	0.000564585	0.000555839	0.000641233	0.000681327	0.000496042	0.000555528	0.000429173	0.000463886	0.000458012	0.00068054	0.000642608	0.000602598	0.000778075	0.000549037	0.000598164	0.00096376	0.000427795	0.000613621	0.000615933	0.000772983	0.000543294	0.000424148	0.000433908	0.00075489	0.000534263	0.000441075	0.000389501	0.000365954	0.000714106	0.000528029	0.000524267	0.000419764	0.000655762	0.000447325	0.000570319	0.000444736	0.000387988	0.000414582	0.000409428	0.000656738	0.000700808	0.000602484	0.0005793
K01803	0.000771651	0.000767275	0.00076784	0.000768658	0.00077068	0.000819772	0.000626799	0.000753411	0.00063958	0.00073714	0.000685017	0.000714161	0.000767793	0.00075795	0.000739397	0.000693063	0.000722189	0.000754096	0.000681071	0.000832578	0.000705216	0.000648266	0.000724014	0.000648387	0.000734409	0.000699467	0.000743955	0.000738839	0.000712421	0.000719905	0.000763598	0.000715199	0.000779963	0.00069723	0.000703291	0.000742027	0.000636238	0.000731017	0.000781796	0.000688341	0.000748674	0.000743321	0.000744662	0.00078723	0.000706272	0.000690577	0.000738215	0.000616248	0.000748456
K01805	0.000138094	0.000126388	0.00013439	0.000130931	0.000134201	0.00014819	0.000170241	0.000263792	0.000236975	0.00027215	0.000178905	0.000199107	0.00019534	0.000170113	0.00021398	0.000278851	0.000227443	0.000234821	0.000229567	0.000169278	0.000258523	0.000241919	0.000264882	0.000156571	0.000237945	0.000207344	0.00020665	0.000207998	0.000151541	0.000178013	0.000223267	0.000198387	0.000175264	0.000165438	0.000237314	0.000242722	0.000218429	0.000156607	0.000275954	0.000136897	0.000250659	0.000201484	0.000150608	0.000114091	0.00013003	0.000258983	0.000197802	0.000190628	0.000314922
K01807	0.000477481	0.000476136	0.000472167	0.000477136	0.000460667	0.000465359	0.000422849	0.000356963	0.000395531	0.000372204	0.000423395	0.000453753	0.000461841	0.000479952	0.000427109	0.000371845	0.000342813	0.000354576	0.000483112	0.000519333	0.000385211	0.000439018	0.000366019	0.00043054	0.000368907	0.000476581	0.000408095	0.000420533	0.000468318	0.000478932	0.000425992	0.000409776	0.000422557	0.000466379	0.000362832	0.000410991	0.000429998	0.000447767	0.000337228	0.000425119	0.000392251	0.000410037	0.000477103	0.000570305	0.000396175	0.000372426	0.000306409	0.00045811	0.000356994
K01808	0.000341534	0.000334931	0.000348357	0.000336343	0.000355165	0.000396618	0.000376733	0.000519034	0.000347329	0.000484465	0.000381873	0.000359267	0.000345993	0.000352731	0.000400814	0.000494017	0.000500992	0.000481761	0.000285494	0.000381276	0.000525036	0.00036902	0.00046861	0.000355918	0.000455742	0.000315726	0.000437046	0.000396571	0.000300604	0.000384071	0.000461229	0.000423121	0.000413609	0.000305351	0.000532893	0.00042964	0.000343264	0.000335545	0.000585883	0.000329244	0.000533988	0.00040918	0.000335939	0.000265659	0.000345056	0.000498869	0.000517175	0.0002969	0.000546135
K01809	0.000379794	0.000357744	0.000353794	0.000354227	0.000353026	0.000190002	0.000202014	0.00035421	0.000291259	0.000267775	0.000307591	0.000317474	0.00025802	0.000303732	0.000338229	0.000259399	0.000288076	0.000295131	0.000299323	0.000318675	0.000377221	0.000286266	0.000359171	0.000233553	0.000264194	0.000177566	0.000298566	0.000330074	0.000348778	0.000207039	0.000313115	0.000373799	0.000391276	0.000329272	0.000265094	0.000333108	0.00015344	0.000265888	0.000318015	0.000183039	0.000309464	0.000325145	0.000421291	0.000341065	0.000226656	0.000330413	0.000285013	0.000191928	0.000340266
K01810	0.000742789	0.000736613	0.000728456	0.000737379	0.00073962	0.000665597	0.000618871	0.000740949	0.000679715	0.000775736	0.00064696	0.000702498	0.000718681	0.000688814	0.000723733	0.000686602	0.000694399	0.000737864	0.000707775	0.000692764	0.000699461	0.000699836	0.000716958	0.000639385	0.000724831	0.00070098	0.000704949	0.000726646	0.000702098	0.00065414	0.000714397	0.000707632	0.000762585	0.000675782	0.000691665	0.000722735	0.000626683	0.00066472	0.00073929	0.000686081	0.000702936	0.000706194	0.00073749	0.000652889	0.000661847	0.000687695	0.000767403	0.000610695	0.000746718
K01812	0.000102719	9.5946e-05	9.94151e-05	9.76646e-05	0.000105059	8.48827e-05	0.000103791	0.00014874	0.000105528	0.000122774	0.000106257	0.000102261	8.00091e-05	9.63249e-05	0.000124603	0.000146686	0.000100283	0.000116797	4.26436e-05	7.55365e-05	0.000150997	7.55321e-05	0.000165888	8.27556e-05	0.000108544	5.95554e-05	0.000114592	0.000140721	7.3637e-05	0.000103485	0.000132542	0.000118386	0.00013008	9.78193e-05	0.000121124	0.000112822	0.000106887	0.000100251	0.000135455	7.57288e-05	0.000166579	0.000102598	0.0001085	8.37928e-05	8.88503e-05	0.00012785	0.000102939	0.000112593	0.000177918
K01814	0.00080414	0.000795736	0.000796129	0.000795153	0.000798199	0.000888355	0.000663473	0.000813544	0.000696973	0.000793164	0.000710715	0.000759842	0.000814471	0.000811964	0.000790571	0.000737429	0.000785559	0.000820394	0.000719219	0.000863559	0.00074625	0.000717386	0.000815536	0.000739275	0.000794782	0.000739835	0.000793656	0.000787826	0.000759632	0.000784828	0.000810971	0.000746498	0.000800078	0.000733645	0.000758446	0.000781111	0.000670785	0.00075881	0.000838767	0.000722117	0.000806977	0.000774164	0.00076852	0.00082327	0.000748871	0.000745321	0.000798575	0.000643008	0.000821809
K01815	3.41164e-05	3.33024e-05	3.40201e-05	3.44439e-05	3.71839e-05	2.02364e-05	7.13523e-05	5.02081e-05	7.68316e-05	4.14187e-05	4.64263e-05	3.74888e-05	4.37285e-05	3.19144e-05	4.20305e-05	7.56747e-05	3.05971e-05	4.47278e-05	2.5409e-05	2.4194e-05	9.49317e-05	3.97573e-05	6.31593e-05	3.9236e-05	3.0222e-05	2.55827e-05	4.85606e-05	4.45912e-05	3.37216e-05	4.04543e-05	5.34409e-05	6.52119e-05	5.02129e-05	4.38984e-05	5.85344e-05	5.37318e-05	6.62149e-05	3.52837e-05	4.56215e-05	2.99857e-05	8.11357e-05	4.30528e-05	5.58834e-05	2.77295e-05	2.6912e-05	6.39249e-05	3.57064e-05	8.87274e-05	7.35711e-05
K01816	0.00017813	0.00018331	0.000192144	0.000176856	0.000194551	0.000290633	0.000329104	0.000374641	0.000269374	0.000366841	0.000427318	0.000282346	0.00026097	0.000337028	0.000371754	0.00046011	0.000447938	0.000384875	0.000416286	0.000256473	0.000359549	0.000399395	0.000425858	0.000379819	0.000381109	0.00034908	0.000368162	0.000318661	0.000263098	0.000342144	0.000350619	0.00035901	0.000245888	0.000360809	0.000439481	0.000377551	0.000374135	0.000324624	0.000448129	0.000344337	0.000384856	0.000326858	0.000218634	0.00022176	0.000305026	0.000403384	0.000331276	0.000412269	0.000439761
K01817	0.000773428	0.000759133	0.000760198	0.000764757	0.000768541	0.000704259	0.000701358	0.000804995	0.000681633	0.000721546	0.000694237	0.000717632	0.000726793	0.000717239	0.000752155	0.000751818	0.000753067	0.000755827	0.000721603	0.000722787	0.000805023	0.000723933	0.00075715	0.000670054	0.000719582	0.000721198	0.000733401	0.000759965	0.000727974	0.000694595	0.000809435	0.000779379	0.000807917	0.000708054	0.000774533	0.00078304	0.000637586	0.000686913	0.000800935	0.000693727	0.000840149	0.000744106	0.000803243	0.000682432	0.000660832	0.000747533	0.00072695	0.000628535	0.00081493
K01821	8.43658e-05	9.77799e-05	9.90477e-05	8.86121e-05	8.17455e-05	0.00023827	0.000185976	8.97659e-05	0.000109958	0.000118258	0.000215457	0.000116423	8.20739e-05	0.000172294	0.000121839	8.93974e-05	0.000115792	0.00013173	0.0001671	0.000209682	4.75335e-05	9.84144e-05	0.000131161	0.000192517	0.00010826	0.000144762	0.000107033	0.000105559	0.000109974	0.000173456	0.00011485	8.87378e-05	4.25959e-05	0.000143589	0.000110174	8.73141e-05	0.000151602	0.000227874	9.43585e-05	0.000211695	0.000120626	0.000155575	3.79893e-05	0.000197657	0.000285349	8.02077e-05	0.000110165	0.000171843	4.25785e-05
K01823	0.000155633	0.000152208	0.000157683	0.000153231	0.000154048	0.000258585	0.000381756	0.000270964	0.000242066	0.000254792	0.000260837	0.000251244	0.000209056	0.000251971	0.000183148	0.00032255	0.000292707	0.000271974	0.00031574	0.000273161	0.000318854	0.000348703	0.000217633	0.000256027	0.000210986	0.000283198	0.000241234	0.000208281	0.000186364	0.000286616	0.000239058	0.000291734	0.000171937	0.000210205	0.000308421	0.000286236	0.000287584	0.000231234	0.000296502	0.000187893	0.000288714	0.000257317	0.000176668	0.00021768	0.000190142	0.000288466	0.000198865	0.000324133	0.000281467
[truncated: 6,517 more rows]
[truncated: 167 more columns]
