# Supplementary material for: Insights into the composition and assembly mechanism of microbial communities on intertidal microsand grains
Source: Front Microbiol. 2023 Nov 30;14:1308767. doi: 10.3389/fmicb.2023.1308767 (PMC10719935; doi:10.3389/fmicb.2023.1308767)
Supplement: Supplementary file 2 [file Table_2.xlsx]

## Sheet: Sheet 1
Table S2. The relative abundance of microbial functional pathways on each sand grain.
Functional pathways	YA1	YA2	YA3	YA4	YA5	D1	D10	D11	D12	D13	D14	D15	D16	D18	D19	D2	D20	D21	D22	D23	D24	D25	D26	D27	D28	D29	D3	D31	D32	D33	D34	D36	D37	D38	D39	D4	D40	D41	D42	D43	D44	D45	D46	D47	D48	D49	D5	D50	D52
Valine, leucine and isoleucine biosynthesis	0.0235849	0.0235316	0.0235719	0.0234898	0.0235173	0.0246375	0.0217957	0.0227369	0.0216981	0.0226879	0.0228358	0.0226742	0.0228195	0.0238361	0.0225705	0.0221226	0.0229893	0.0225983	0.0219001	0.0253553	0.0225658	0.0216753	0.0223656	0.0225161	0.0223753	0.0217262	0.023097	0.0229079	0.0227685	0.0231978	0.0231559	0.0227942	0.0236451	0.0226781	0.0225476	0.023139	0.0213565	0.0232485	0.0230478	0.02205	0.0230536	0.0231021	0.0235071	0.0253361	0.0226735	0.0224257	0.022271	0.0218788	0.0224492
Lipoic acid metabolism	0.0226549	0.0222163	0.0218578	0.0222142	0.0218963	0.0170391	0.0157441	0.0192969	0.0166207	0.0176071	0.0173786	0.0196379	0.019354	0.0193572	0.020021	0.0166434	0.0176506	0.0184107	0.0182648	0.0200411	0.0193346	0.0165569	0.0198226	0.0165253	0.0184784	0.0172908	0.0184849	0.0202747	0.0211438	0.0163924	0.0195621	0.0200093	0.0223883	0.0198983	0.0165306	0.0192244	0.0153786	0.0185374	0.0168839	0.0171752	0.0183207	0.0197678	0.0231842	0.0209871	0.0184526	0.018001	0.0166337	0.0159964	0.0186267
Biosynthesis of terpenoids and steroids	0.0189718	0.0189242	0.0182847	0.018261	0.0188184	0.0142106	0.00772014	0.0144847	0.0116305	0.0116675	0.0153182	0.0143296	0.0111827	0.0161993	0.0159165	0.0110588	0.0182608	0.0126919	0.0199901	0.0149924	0.013186	0.0150037	0.0171545	0.0167558	0.017455	0.0171248	0.0151656	0.0166154	0.0190579	0.00940785	0.0150423	0.0142716	0.0176375	0.0202741	0.0133308	0.0129689	0.00846594	0.0175182	0.0119728	0.0155796	0.0130531	0.0126924	0.0181838	0.0206943	0.0171611	0.0128713	0.0190978	0.014828	0.0103035
D-Glutamine and D-glutamate metabolism	0.0177321	0.0176484	0.0173953	0.0175893	0.0173061	0.0144835	0.014921	0.0161858	0.0152361	0.0154617	0.0164203	0.0166773	0.0159602	0.0158125	0.0163384	0.015582	0.0157776	0.015686	0.0178365	0.0168597	0.0174669	0.0165489	0.0159447	0.0146306	0.0154038	0.0158087	0.0156411	0.0162928	0.0174194	0.0150321	0.0164602	0.0173551	0.0176399	0.0167088	0.0154089	0.0168836	0.0141964	0.0158252	0.0152757	0.0144999	0.015723	0.0166764	0.0186194	0.0167634	0.015106	0.0163157	0.0150427	0.0155586	0.0158095
D-Alanine metabolism	0.0173939	0.0172522	0.0172061	0.0174521	0.017206	0.0153928	0.0160857	0.0161538	0.0156784	0.0153915	0.0147531	0.0166205	0.0172908	0.0158547	0.0158365	0.0152375	0.0156091	0.0157704	0.0167083	0.0159721	0.0160499	0.0160311	0.0152931	0.0152457	0.0160544	0.0166915	0.0158729	0.01649	0.0173118	0.0151978	0.0162005	0.0166528	0.017751	0.0161569	0.0152634	0.0163043	0.0157543	0.0155681	0.0147372	0.015639	0.0153653	0.0164939	0.0180502	0.0158922	0.016091	0.0155383	0.0149659	0.0154803	0.0155924
Biotin metabolism	0.0170261	0.0168296	0.0170058	0.0170269	0.016975	0.0177779	0.0152623	0.017037	0.0167823	0.017413	0.0154148	0.0164696	0.0176215	0.0169237	0.0171735	0.015746	0.0159473	0.0175102	0.0156731	0.0167639	0.015527	0.0158141	0.0174525	0.0156734	0.0171581	0.016453	0.016555	0.0170525	0.0162443	0.0169884	0.0169257	0.01603	0.0169309	0.0158898	0.0158057	0.0162824	0.0156017	0.016547	0.0167014	0.0170174	0.0167256	0.0165863	0.0162275	0.0165117	0.0169813	0.0158551	0.0162019	0.0143689	0.0173753
Fatty acid biosynthesis	0.016014	0.0159147	0.015996	0.0159952	0.0161211	0.015968	0.0153373	0.0173531	0.0163737	0.0170985	0.0157646	0.0159518	0.016509	0.0159571	0.0166219	0.0164405	0.0164733	0.0172989	0.0159147	0.0156645	0.0165166	0.0161864	0.0170202	0.0158341	0.0167847	0.0158688	0.0164612	0.0163301	0.0156539	0.0161534	0.016485	0.0162134	0.0165878	0.015554	0.0166102	0.016634	0.0152751	0.0154974	0.0174999	0.0160946	0.0167896	0.0160795	0.0160375	0.0147729	0.0151885	0.0164063	0.0166096	0.014711	0.0175632
Streptomycin biosynthesis	0.0148054	0.0147272	0.0147509	0.0147512	0.0147283	0.0155287	0.0114819	0.0145929	0.0135258	0.0142477	0.0132009	0.013813	0.0143775	0.0146333	0.0139963	0.0135485	0.0142328	0.0140403	0.0137142	0.0160235	0.0142129	0.0136193	0.0141005	0.0128467	0.0142933	0.0141673	0.0142964	0.0139452	0.0140464	0.0139342	0.0148207	0.0140462	0.0146008	0.0137824	0.0141125	0.0140998	0.0118016	0.0141227	0.0150025	0.0131095	0.0145739	0.0141327	0.0146818	0.0155801	0.0134791	0.0137993	0.0144172	0.0121377	0.0142299
Biosynthesis of amino acids	0.0143872	0.01432	0.0143688	0.0143687	0.0143324	0.0148823	0.0136421	0.0142626	0.0138643	0.0141538	0.0135964	0.0140302	0.0144403	0.0143334	0.013992	0.0137523	0.0139996	0.0143276	0.0136933	0.015022	0.0139257	0.0136832	0.0140187	0.0133303	0.0140274	0.0138877	0.0141591	0.0141763	0.0139342	0.0142467	0.0142686	0.0140558	0.0143726	0.0136739	0.0137806	0.0142286	0.0134045	0.0140007	0.0143796	0.0136783	0.0141709	0.0143141	0.0142207	0.0146051	0.0140484	0.0137974	0.0138949	0.0132391	0.0142048
Aminoacyl-tRNA biosynthesis	0.0137781	0.0136727	0.0136932	0.0137244	0.0136963	0.0145766	0.0113972	0.0131001	0.0122121	0.0130137	0.0119437	0.0127963	0.0136688	0.0134009	0.0129744	0.0120623	0.0124986	0.0131576	0.0123252	0.014901	0.01232	0.0120783	0.0126364	0.0114424	0.0129719	0.0126047	0.0129909	0.0130908	0.0127553	0.0129786	0.0133997	0.0126066	0.0136098	0.0124221	0.0121793	0.0129301	0.0114675	0.0130545	0.0132838	0.0125088	0.0131026	0.0132244	0.0132282	0.0141786	0.0130087	0.0121768	0.0126333	0.0110326	0.0130025
Pantothenate and CoA biosynthesis	0.0135094	0.0134463	0.0135113	0.0135049	0.0135098	0.0141678	0.0120165	0.0131879	0.0126444	0.0131736	0.012465	0.012801	0.0134625	0.0134192	0.0129337	0.0126532	0.0129983	0.0132001	0.0122934	0.014208	0.0127938	0.0124189	0.0127685	0.0124725	0.0130861	0.0127115	0.0131835	0.0131394	0.0127751	0.0133906	0.0133144	0.0127298	0.0136033	0.0126678	0.0128163	0.0131379	0.0121955	0.0131696	0.0132959	0.0127866	0.013221	0.0131128	0.0131292	0.013876	0.0129226	0.0126797	0.0128229	0.0119852	0.0131508
Cell cycle - Caulobacter	0.0134491	0.0134221	0.0134344	0.0135239	0.0135475	0.0130089	0.0130328	0.013339	0.0135299	0.0130544	0.0123234	0.0130958	0.0134835	0.0129806	0.0130546	0.013007	0.013162	0.0133418	0.0131023	0.0130148	0.0133602	0.0129958	0.0128045	0.0129966	0.0132537	0.0132794	0.0133908	0.0132563	0.0133164	0.0131443	0.0133479	0.013295	0.014006	0.0129392	0.0131396	0.0134541	0.012696	0.0128863	0.013241	0.0130301	0.0133477	0.0131729	0.0137686	0.0128405	0.0127519	0.0131332	0.0127976	0.0126299	0.0133465
Bacterial chemotaxis	0.0133993	0.013817	0.0140579	0.0142284	0.0138288	0.0189424	0.0178917	0.0129108	0.0173098	0.0157166	0.0142099	0.015	0.0159732	0.0148738	0.0141071	0.0138977	0.011789	0.0158659	0.0154469	0.0155753	0.0118026	0.0145037	0.0140512	0.0152938	0.0154094	0.0176114	0.0145663	0.0137806	0.0135415	0.01725	0.0139739	0.0124296	0.0129954	0.0139878	0.0129	0.0128352	0.019334	0.0173168	0.0131468	0.0183244	0.0135181	0.0157918	0.0120038	0.0152613	0.0207125	0.0129182	0.0144052	0.0169699	0.0135382
Protein export	0.0132821	0.0131846	0.0131979	0.0132677	0.0132223	0.0133292	0.0114168	0.0128942	0.0123539	0.0127169	0.0116642	0.0125268	0.0133149	0.0127738	0.0127742	0.0120235	0.0123253	0.012945	0.0123197	0.0134679	0.012324	0.0121262	0.0124653	0.0114278	0.0127999	0.0125863	0.0126464	0.0128636	0.0127113	0.0124056	0.0128421	0.012514	0.0133601	0.0122078	0.0119833	0.0127481	0.0115901	0.0125192	0.0128113	0.0123663	0.0125263	0.0128249	0.0130216	0.0130305	0.0124492	0.0121282	0.0126284	0.0112282	0.0128677
Ribosome	0.0129596	0.0128404	0.0128895	0.0129138	0.0128752	0.0139359	0.0109017	0.0124995	0.0117327	0.0123656	0.0113353	0.0122019	0.013116	0.0127815	0.0123095	0.0115502	0.0118692	0.0125967	0.0117808	0.0141276	0.0118375	0.0116206	0.0119684	0.0107469	0.0122773	0.0120661	0.0123521	0.0123871	0.012142	0.0124015	0.0127155	0.0120895	0.0128088	0.0116834	0.0115265	0.0124134	0.0109911	0.012408	0.012674	0.0117371	0.0124435	0.0125896	0.0124146	0.0134836	0.012122	0.0116376	0.0119713	0.0104925	0.0125424
Carbon fixation in photosynthetic organisms	0.0129066	0.0128188	0.0127931	0.0128802	0.0127201	0.0122131	0.0115023	0.0123665	0.0115832	0.0120143	0.01195	0.0122086	0.0121266	0.0124985	0.0121284	0.0117951	0.0117493	0.0120043	0.0118047	0.0130175	0.0126384	0.0115622	0.0119249	0.0113126	0.0115357	0.0117023	0.0122102	0.0123059	0.0125485	0.0119848	0.0124638	0.0128003	0.0130999	0.0123877	0.0116762	0.0125927	0.0111802	0.0121604	0.0121223	0.0113082	0.012318	0.0125759	0.0133485	0.013167	0.0116597	0.0121443	0.0112377	0.0116226	0.0122472
Mismatch repair	0.01282	0.012711	0.012707	0.0128152	0.0127198	0.0123382	0.0120432	0.0127214	0.0126817	0.0124435	0.0117581	0.0125667	0.0132867	0.0122516	0.0125876	0.0120862	0.0120409	0.0128477	0.0126999	0.0123724	0.0125732	0.0124358	0.0124503	0.0111989	0.0125229	0.0125091	0.0122576	0.0126758	0.0127925	0.0118828	0.0124976	0.0128793	0.0129372	0.0121264	0.0118164	0.0127844	0.0120783	0.012259	0.0122261	0.012298	0.0123357	0.0130218	0.0127684	0.0120079	0.0126399	0.012236	0.0118714	0.011524	0.0129323
Sulfur relay system	0.0125055	0.0124316	0.0125015	0.0125662	0.012327	0.0124814	0.011627	0.0111172	0.0122137	0.0112687	0.0102531	0.0121779	0.0131416	0.0118596	0.0116927	0.0105314	0.0107242	0.0115495	0.0117508	0.0123369	0.0107356	0.0115087	0.0109957	0.0105755	0.0116621	0.0121107	0.0114747	0.0118931	0.0124684	0.0118322	0.0117644	0.0116042	0.0120146	0.0115145	0.0102961	0.0112449	0.0114847	0.0115799	0.0106987	0.0116946	0.0112214	0.0120739	0.0122923	0.0126373	0.0126046	0.0107556	0.0112052	0.0105394	0.0112587
Flagellar assembly	0.011982	0.0123409	0.0126237	0.0126991	0.0125857	0.0164525	0.0150622	0.0131452	0.0165989	0.0155538	0.0122273	0.0136279	0.0161184	0.0136376	0.0141793	0.0137097	0.0129859	0.0160415	0.0160556	0.0121059	0.0110786	0.0161038	0.0132362	0.0151581	0.0156668	0.0192176	0.0142654	0.0141562	0.0127137	0.0169056	0.013778	0.0117041	0.0126866	0.0122513	0.0140813	0.0131214	0.0171412	0.0145877	0.0133692	0.0180939	0.0132725	0.0136609	0.0102811	0.0110105	0.0173169	0.0126546	0.0140391	0.0143613	0.0146756
Peptidoglycan biosynthesis	0.0117433	0.0116504	0.011588	0.011727	0.0116137	0.0103717	0.0102278	0.0113187	0.0112572	0.010597	0.0103915	0.0110059	0.0114391	0.0108554	0.0110235	0.0105779	0.0108309	0.0109257	0.011475	0.0108242	0.01121	0.0111073	0.0110989	0.0101246	0.0109302	0.0112317	0.0108242	0.0113205	0.0116302	0.0102267	0.0110467	0.0115184	0.011997	0.010991	0.0105668	0.0114889	0.0101293	0.0107209	0.0107772	0.0106919	0.0107458	0.0111664	0.0120138	0.0106773	0.0103199	0.0107928	0.0107507	0.0101735	0.0109971
One carbon pool by folate	0.0117377	0.0116538	0.0116727	0.0117407	0.0116671	0.0118192	0.0123364	0.0118809	0.0113214	0.0115512	0.0109502	0.0118004	0.0118174	0.0116879	0.0115885	0.0116109	0.0112958	0.0119688	0.0110843	0.0117746	0.0116766	0.0112873	0.0115014	0.0109533	0.0114095	0.0115188	0.0115822	0.0118923	0.0114464	0.0117734	0.0117343	0.0118443	0.0119789	0.0110947	0.0113626	0.0118752	0.0117038	0.0113727	0.0116508	0.0113146	0.0118342	0.0121377	0.0118272	0.0113733	0.011448	0.0114926	0.0110842	0.0111264	0.01205
Synthesis and degradation of ketone bodies	0.0110336	0.0115713	0.0117342	0.0113989	0.0118806	0.0144103	0.0207449	0.014855	0.017165	0.0164765	0.018687	0.0151819	0.0141098	0.0138829	0.0146226	0.0189685	0.0178367	0.0151849	0.0159293	0.0122198	0.0159933	0.0179982	0.0145235	0.0188815	0.0153858	0.015806	0.0155282	0.0135035	0.0133654	0.0178051	0.0143169	0.0145552	0.0117924	0.0145978	0.0187809	0.0159143	0.0200999	0.0148459	0.0169118	0.0166555	0.0157856	0.0139758	0.0117594	0.0109042	0.0129079	0.0176683	0.0171601	0.0202927	0.0154707
Citrate cycle (TCA cycle)	0.0110287	0.011012	0.0111271	0.0110871	0.0111176	0.0123215	0.0112497	0.0115389	0.0114785	0.0115824	0.0106255	0.0110479	0.0115496	0.0113759	0.0110197	0.0112514	0.0115591	0.012026	0.0111882	0.0114482	0.0108861	0.0114947	0.0112525	0.0108058	0.0116059	0.0119399	0.0114771	0.0113602	0.0108185	0.0113805	0.0113397	0.0110463	0.0111734	0.0106874	0.0114322	0.0112849	0.0111973	0.0112424	0.0118743	0.0115644	0.0113376	0.0115691	0.0107421	0.0107549	0.0121676	0.0109704	0.0117722	0.0109125	0.0115089
Alanine, aspartate and glutamate metabolism	0.0109616	0.0108909	0.0109246	0.0109523	0.0108386	0.011246	0.0109204	0.0108087	0.0103473	0.0108874	0.0103292	0.011026	0.0109174	0.0109456	0.0107587	0.0105139	0.0101361	0.0109285	0.0105214	0.0114872	0.0109134	0.0104562	0.010524	0.0100603	0.0105144	0.0105969	0.0106809	0.0107079	0.0106401	0.01089	0.0108633	0.0109024	0.0108283	0.0103446	0.0102269	0.0107017	0.0106962	0.0107404	0.0107698	0.0103048	0.0108212	0.0110579	0.0109034	0.0114293	0.0107408	0.0106128	0.0104512	0.0102282	0.0110201
Photosynthesis	0.0106119	0.0103418	0.00993409	0.0101855	0.00986685	0.00443671	0.00496026	0.00627886	0.00446115	0.00496644	0.00706021	0.00789578	0.00611664	0.00751614	0.00773535	0.0050952	0.00566173	0.00523343	0.00679249	0.00854211	0.0075024	0.00508062	0.00660796	0.00568103	0.00543308	0.00484357	0.00638431	0.00761421	0.00931994	0.00473439	0.00730951	0.00827258	0.00996654	0.00873324	0.00490093	0.00705413	0.0042906	0.00697473	0.00450619	0.00496232	0.00620426	0.00769464	0.0119476	0.0105066	0.00658276	0.00645492	0.0049955	0.00570684	0.00559332
Fatty acid metabolism	0.0102096	0.0102449	0.0102879	0.0102289	0.0104179	0.0103508	0.010593	0.0112262	0.0112846	0.0114254	0.0109565	0.0106198	0.010952	0.0104002	0.0110277	0.0113934	0.0114537	0.0112409	0.0106441	0.00978326	0.0108693	0.0112289	0.0110906	0.011342	0.0113337	0.0107702	0.0109493	0.010666	0.0104129	0.0109005	0.0107288	0.0105192	0.0103862	0.010429	0.0115789	0.0109096	0.010927	0.0103115	0.0116634	0.0111056	0.0110432	0.0103803	0.0100954	0.00933985	0.0100811	0.0111792	0.0119265	0.0105078	0.0114784
Lipopolysaccharide biosynthesis	0.0100897	0.0100409	0.0101017	0.0102889	0.0101383	0.0110236	0.0097588	0.0107621	0.0107363	0.0105953	0.00926309	0.00951355	0.01137	0.0103213	0.0103638	0.010011	0.0094155	0.0108841	0.00820715	0.00974236	0.00997643	0.00903202	0.0108996	0.00974085	0.0100638	0.00974711	0.0103802	0.0108126	0.00985563	0.0103059	0.0103655	0.0104813	0.010908	0.00997815	0.00994254	0.0102392	0.0105251	0.0104405	0.0107048	0.0113338	0.0105206	0.0105066	0.00994079	0.00903127	0.010961	0.00987535	0.00943945	0.00929918	0.0112033
Thiamine metabolism	0.00979442	0.00975152	0.00974039	0.00977433	0.00964482	0.00942023	0.00849181	0.00890532	0.00847285	0.00914831	0.00828625	0.00928824	0.00951079	0.00912583	0.00908573	0.00838279	0.00841811	0.00939342	0.0093996	0.00999998	0.00859501	0.00891983	0.00876276	0.00842549	0.00922405	0.00932624	0.00899252	0.0092744	0.00915004	0.00917192	0.00909503	0.00874009	0.00939416	0.00870562	0.00836445	0.00859333	0.00847167	0.0091158	0.00868355	0.00887455	0.0087247	0.00934672	0.00948144	0.00982984	0.00993262	0.008483	0.00913746	0.00839671	0.00875242
Vancomycin resistance	0.00972755	0.00959175	0.00949075	0.00962327	0.00951602	0.00789451	0.00741877	0.0086949	0.00795249	0.00803755	0.0079997	0.00866857	0.00876575	0.00856836	0.00861607	0.0078491	0.00814616	0.00824715	0.00873064	0.00894714	0.00874177	0.00811239	0.00843428	0.00750514	0.00823552	0.00813529	0.0083394	0.00887198	0.0093103	0.00753447	0.00871864	0.00911098	0.00985224	0.00873482	0.007786	0.0089056	0.00730322	0.00836855	0.00789003	0.007829	0.00828836	0.00890757	0.0100609	0.00902657	0.0081666	0.00820794	0.00785237	0.00750723	0.00836739
Drug metabolism - other enzymes	0.00956107	0.00960027	0.00959179	0.00962789	0.00956548	0.00925931	0.0112139	0.00989468	0.0102015	0.00977711	0.0102085	0.0102129	0.0101032	0.00956548	0.00957799	0.0105473	0.0101316	0.00968566	0.010048	0.0095005	0.0105945	0.0102221	0.00947848	0.0101068	0.00955733	0.00962791	0.00991717	0.00958053	0.00989303	0.0103742	0.0098133	0.0102458	0.00979638	0.0100063	0.0103145	0.0103219	0.0106562	0.00955112	0.00985056	0.00952496	0.0100819	0.00989315	0.0100655	0.00964489	0.00879434	0.0105091	0.00918559	0.0109379	0.00988923
2-Oxocarboxylic acid metabolism	0.00956056	0.00954298	0.0096183	0.00958732	0.00957702	0.0107397	0.00923148	0.00943792	0.00934407	0.00962749	0.00902938	0.00934734	0.00976521	0.0098255	0.00923411	0.0091039	0.00940449	0.00969753	0.00889398	0.0106358	0.00900883	0.00905862	0.00922228	0.00898893	0.00938192	0.0092933	0.00956645	0.00941308	0.00910446	0.00995934	0.00957921	0.00917818	0.00952107	0.00894462	0.00924551	0.00943835	0.00900332	0.00954631	0.00980265	0.00930601	0.00955204	0.00964476	0.00922341	0.0101437	0.00968577	0.00906383	0.0094241	0.00870567	0.00940918
Pyruvate metabolism	0.00948706	0.00953304	0.00951462	0.00950926	0.00951438	0.00934463	0.00984698	0.00920255	0.00940658	0.00926092	0.00947778	0.00938686	0.00923455	0.00954824	0.00930326	0.00941075	0.00958389	0.00945527	0.00945589	0.00939519	0.00915976	0.00956809	0.00928936	0.00981514	0.00938737	0.00968616	0.00951054	0.00959707	0.00954962	0.00935122	0.00937322	0.00945571	0.00947857	0.00954494	0.00955864	0.00932571	0.00958306	0.00950392	0.00934608	0.00975918	0.00931683	0.00958834	0.00963254	0.0093562	0.0102512	0.00932151	0.00956392	0.00984139	0.00899167
Phenylalanine, tyrosine and tryptophan biosynthesis	0.00927095	0.00918787	0.0092351	0.0092444	0.00919941	0.00985691	0.0085503	0.00921487	0.00857769	0.00914236	0.00854525	0.0089569	0.00937661	0.0093106	0.0090868	0.00871669	0.00880009	0.00937861	0.00880298	0.00986741	0.00878286	0.00860702	0.00906478	0.00820405	0.00896815	0.0089966	0.00908166	0.00916596	0.00882882	0.00914163	0.00927357	0.00895327	0.00926302	0.00867488	0.008616	0.00915627	0.00845981	0.00904888	0.00939451	0.00874766	0.00914932	0.00921818	0.00904912	0.00943754	0.00898789	0.00866732	0.00890132	0.00817067	0.00930971
Selenocompound metabolism	0.00905569	0.00902543	0.00906791	0.00897017	0.00900644	0.00965158	0.0094945	0.010018	0.00963598	0.00970448	0.00951492	0.00925872	0.00901597	0.00959534	0.00926265	0.00972092	0.00987886	0.00987695	0.00938592	0.0095645	0.0100099	0.00946991	0.00961696	0.00887102	0.00942729	0.00907439	0.00967386	0.00949515	0.00928594	0.00926687	0.00943375	0.0100398	0.00926863	0.00942751	0.0095115	0.00985266	0.00904102	0.00938965	0.0103224	0.00919674	0.00963442	0.00999375	0.00907685	0.00933572	0.0100509	0.00977739	0.00962366	0.00917987	0.00984139
Homologous recombination	0.00900077	0.0089266	0.00894642	0.00902455	0.00899958	0.00884422	0.00872924	0.00926714	0.00940101	0.0089983	0.00821672	0.00883981	0.00956369	0.00869031	0.00891076	0.00882981	0.00881447	0.00929583	0.00892221	0.0084361	0.00909432	0.00905593	0.00891888	0.00817806	0.00915778	0.00926876	0.00885403	0.00915622	0.00912312	0.00846769	0.00894104	0.00922046	0.00923482	0.00852886	0.0087015	0.00919702	0.00874515	0.00862765	0.00891692	0.00892599	0.00887651	0.00913065	0.00899866	0.00812019	0.00875249	0.00879495	0.00883012	0.00832191	0.00937679
C5-Branched dibasic acid metabolism	0.00891392	0.0089178	0.0089924	0.00894265	0.00898569	0.0103064	0.00841722	0.00910604	0.00888027	0.00927789	0.00876692	0.00867793	0.00934174	0.00942209	0.00881765	0.00884047	0.00921698	0.00925441	0.0087075	0.00995972	0.00862028	0.00874636	0.00869005	0.00896533	0.0090626	0.00910489	0.00925381	0.00897855	0.00871117	0.00953057	0.00923498	0.0088011	0.00903668	0.00856732	0.00913525	0.00919349	0.00843211	0.00910092	0.00951301	0.00893487	0.00929742	0.00915726	0.00868707	0.00954667	0.00921882	0.00882327	0.00903407	0.00837901	0.00903957
Lysine biosynthesis	0.0088595	0.00884033	0.00890261	0.00889184	0.0088863	0.0095569	0.00866244	0.00889498	0.00913831	0.00899052	0.00857498	0.00881824	0.00923131	0.00888037	0.00875261	0.00869988	0.00898409	0.00904733	0.00868496	0.0093373	0.00853134	0.0088949	0.00880219	0.00849877	0.00897944	0.00884399	0.00888606	0.00882317	0.00862594	0.00927435	0.00889665	0.00856409	0.00879435	0.00838195	0.00883197	0.00888022	0.00853999	0.00878551	0.00912245	0.00876964	0.00892225	0.00893455	0.00853696	0.00889926	0.00889625	0.00866742	0.00892516	0.00829366	0.008906
Histidine metabolism	0.00867276	0.00869578	0.00873241	0.00869424	0.00870439	0.00925036	0.00959414	0.00951563	0.00963676	0.00938215	0.0094161	0.00922841	0.00937469	0.009152	0.00911551	0.00964088	0.00944692	0.00939836	0.00958135	0.00899951	0.0095483	0.00980141	0.00931066	0.00920877	0.00928086	0.00951073	0.00915016	0.00906026	0.00900378	0.00951687	0.00916129	0.00932468	0.00881104	0.00891455	0.00955333	0.00950706	0.0095088	0.00920755	0.00950616	0.00933938	0.00931577	0.009257	0.00866122	0.00860683	0.0087252	0.00947997	0.00905233	0.00936924	0.00953818
Prodigiosin biosynthesis	0.00857654	0.0085479	0.00862578	0.00855233	0.00873209	0.0089909	0.00816398	0.00942864	0.00837572	0.00929164	0.00885994	0.00863652	0.00854546	0.00856486	0.00890558	0.00900274	0.00937867	0.00916543	0.00920833	0.00881239	0.00885081	0.00919162	0.00919747	0.00887591	0.00949066	0.00879472	0.00898464	0.00869004	0.00822674	0.00905006	0.00904332	0.00834255	0.0088685	0.00852193	0.00930602	0.00895725	0.00798709	0.00837724	0.00956789	0.00874381	0.00929316	0.00853636	0.00849218	0.00834785	0.00820364	0.00893387	0.00915112	0.00815893	0.00915646
Glycine, serine and threonine metabolism	0.00855686	0.00859758	0.0086354	0.0086314	0.0086377	0.00910507	0.0105164	0.00927141	0.00909735	0.00914109	0.00905044	0.00909864	0.00868726	0.00905423	0.00880756	0.00962715	0.00939665	0.00923238	0.00876494	0.00893216	0.00943394	0.00933648	0.00904941	0.0097109	0.00900624	0.00904984	0.00920003	0.00906248	0.0086181	0.00972719	0.00909914	0.00920612	0.00876989	0.00862342	0.00969199	0.00927133	0.00967788	0.00879605	0.00952258	0.00902546	0.00952495	0.00914785	0.00871535	0.00863058	0.0088354	0.00944398	0.00885193	0.0096879	0.0092272
Glutathione metabolism	0.00839451	0.00842349	0.00834371	0.00841311	0.00838136	0.0072389	0.00937122	0.00782608	0.00845631	0.00798287	0.00891633	0.00859176	0.0081219	0.00803822	0.00846963	0.00863011	0.00797983	0.00764042	0.00832678	0.00738665	0.00869394	0.00827411	0.00778239	0.00899477	0.00782462	0.00800852	0.00824312	0.0082254	0.00854903	0.00856668	0.00812225	0.00852395	0.00839414	0.00899146	0.00846692	0.00836871	0.00932261	0.00828236	0.00772364	0.00854823	0.00828537	0.00816095	0.00880557	0.00831442	0.00777008	0.00873676	0.0076128	0.00950647	0.00806113
Glycolysis / Gluconeogenesis	0.00837794	0.00834442	0.00836611	0.00834101	0.00835345	0.00833549	0.00775703	0.00835418	0.00790511	0.00832133	0.00794929	0.00812232	0.00801913	0.00830436	0.0081583	0.00807728	0.00839946	0.00834225	0.00807528	0.00856692	0.00811796	0.00814869	0.00825824	0.00782536	0.00831868	0.00812076	0.00828328	0.00830167	0.00818118	0.00791035	0.00833168	0.00824944	0.00835465	0.00809083	0.00821019	0.00817372	0.00772405	0.00809316	0.00844798	0.00793338	0.00826473	0.00822161	0.00838652	0.00839607	0.0083324	0.00811578	0.00847854	0.00777576	0.0082374
Glyoxylate and dicarboxylate metabolism	0.00832982	0.00848511	0.00848924	0.00843918	0.00851668	0.00904347	0.0105043	0.008823	0.00894494	0.00885143	0.00966625	0.008763	0.00815167	0.00905997	0.00869478	0.0095071	0.00978321	0.00886643	0.00877128	0.00874708	0.0088327	0.00911932	0.009019	0.0101589	0.00892395	0.00932246	0.00917754	0.00890693	0.00867229	0.00947199	0.00890433	0.00887695	0.00855856	0.00924562	0.00985003	0.00894125	0.00977896	0.00912246	0.00926834	0.00966735	0.00914389	0.00887888	0.00864096	0.00864709	0.00937273	0.00920638	0.009214	0.0102909	0.00833767
Carbon fixation pathways in prokaryotes	0.00824766	0.00827051	0.00833657	0.00828191	0.00832089	0.0094616	0.00807369	0.00821711	0.0081263	0.00844959	0.00794833	0.00803515	0.00831023	0.00872668	0.00802078	0.00817948	0.0084432	0.00856431	0.00808061	0.0093566	0.00785308	0.0082714	0.00788385	0.0082554	0.00824397	0.00858787	0.00847336	0.00819988	0.00788751	0.00866052	0.00844559	0.00802857	0.0082922	0.00802768	0.00846356	0.0081759	0.00803754	0.00845375	0.00876842	0.00842714	0.00847547	0.00840378	0.00819468	0.00872147	0.0089121	0.00800344	0.00844335	0.00797516	0.00815339
DNA replication	0.00813127	0.0080686	0.00813877	0.00813407	0.00811985	0.00903758	0.00783484	0.0083972	0.00839587	0.00831522	0.00778851	0.0080815	0.00864767	0.0083757	0.00811956	0.00802818	0.00806096	0.00850383	0.00805841	0.00875492	0.00811159	0.00818578	0.00805896	0.00733779	0.00816376	0.00827335	0.0082073	0.00821271	0.0080434	0.00828986	0.00832686	0.0082943	0.00814448	0.0077759	0.00789323	0.00839514	0.00781646	0.00823747	0.00844982	0.00800271	0.00833657	0.00847668	0.00785343	0.0083669	0.0082063	0.00798736	0.00799278	0.00747724	0.00856029
Bacterial secretion system	0.007931	0.00799976	0.00800519	0.00804028	0.0080562	0.00856921	0.007763	0.00814441	0.00892117	0.00843482	0.00803216	0.00779465	0.00885044	0.00830398	0.00836909	0.00827727	0.00811148	0.0084583	0.00809326	0.00788351	0.0077943	0.00830806	0.00830594	0.00864506	0.00843333	0.00875655	0.00830441	0.00836544	0.00814567	0.00859632	0.00802366	0.00785331	0.00799493	0.00843935	0.00836723	0.00817952	0.00839286	0.00839236	0.00827542	0.00912777	0.00795141	0.00799122	0.00767831	0.00748439	0.00859344	0.00800765	0.0082067	0.00831353	0.00817665
Arginine biosynthesis	0.00781319	0.00779017	0.00779474	0.00776717	0.00775255	0.00769596	0.00806753	0.00750044	0.0074175	0.00741291	0.00736774	0.00771803	0.00746391	0.00763701	0.0074165	0.00743943	0.00738011	0.0075475	0.00721878	0.00813769	0.00755589	0.00728573	0.00733122	0.007307	0.00732662	0.00718218	0.00752781	0.00766721	0.00739726	0.00782311	0.00755602	0.00749424	0.00768291	0.00732297	0.00734802	0.00756235	0.00745764	0.00735046	0.00751279	0.00718733	0.00757834	0.00783201	0.0077819	0.0079638	0.00759586	0.00744089	0.0071622	0.0074514	0.00733993
Cysteine and methionine metabolism	0.00757792	0.00756487	0.00758227	0.00759155	0.00751822	0.00800628	0.00789077	0.00757753	0.00767904	0.00755854	0.00736744	0.00768308	0.00762725	0.00776576	0.0074455	0.00743608	0.00726665	0.00760317	0.00724655	0.00792319	0.00766738	0.00734651	0.00747389	0.00727347	0.00725422	0.00740715	0.00755161	0.00759851	0.00753642	0.00772388	0.00765466	0.00776447	0.00751068	0.00746199	0.00738303	0.00761031	0.00759113	0.00775152	0.00762559	0.00751571	0.00773353	0.00781491	0.00755307	0.00795971	0.00767522	0.00749423	0.00714289	0.00737992	0.00763846
Folate biosynthesis	0.00757547	0.00751465	0.00754585	0.00758164	0.0075345	0.00758683	0.00725925	0.00755894	0.00781678	0.00769254	0.0068824	0.00764384	0.00835849	0.00740349	0.00770437	0.00738202	0.00712527	0.00779176	0.00760909	0.00734611	0.00741799	0.0075545	0.00752091	0.00700384	0.00771373	0.0079223	0.00744049	0.0075915	0.0076904	0.00729434	0.00755429	0.00759235	0.00749563	0.00721122	0.00720891	0.00747612	0.00774432	0.00737291	0.00747798	0.00751943	0.00742655	0.00767122	0.00748435	0.00718278	0.00756397	0.00743226	0.00754698	0.00698436	0.00798695
Carbon metabolism	0.00737103	0.00737571	0.0073977	0.00737653	0.00739585	0.00747544	0.00746559	0.00743482	0.0073887	0.00750052	0.00730463	0.00732573	0.00735893	0.00744855	0.00730752	0.00748075	0.00760902	0.00749818	0.0072063	0.00744399	0.00740696	0.00736409	0.00735779	0.00750296	0.00741177	0.00740874	0.00746391	0.00740177	0.00731451	0.0074274	0.00742903	0.00739972	0.00746226	0.00732281	0.00762225	0.00743692	0.00738753	0.00732028	0.00763339	0.00736459	0.00749443	0.00740273	0.0075149	0.00730189	0.00740355	0.00746163	0.00747727	0.00739142	0.00739692
Pyrimidine metabolism	0.00724832	0.00719844	0.00722552	0.0072433	0.0072015	0.0075385	0.00681072	0.00738011	0.00706434	0.00723073	0.00683903	0.00713051	0.00744362	0.00728161	0.00711801	0.0070319	0.00703926	0.00740117	0.00723227	0.00763071	0.00719321	0.00719136	0.00705242	0.00654306	0.00713053	0.00721618	0.00720565	0.00717294	0.00710245	0.00722626	0.00730032	0.00725896	0.00732	0.00693089	0.00692051	0.00736654	0.00668025	0.00712925	0.00736234	0.00688457	0.00723898	0.00734552	0.00719722	0.00740292	0.00697716	0.00704984	0.0068756	0.00661356	0.00738182
Base excision repair	0.00715239	0.00710616	0.00716157	0.00714926	0.00714359	0.0078023	0.00712419	0.0073171	0.00733582	0.00735992	0.00695643	0.0071289	0.00753717	0.00723273	0.007178	0.00715543	0.00711853	0.00735608	0.00669562	0.00745882	0.00696005	0.00681434	0.00732515	0.00660431	0.00734346	0.00689849	0.00718997	0.00721289	0.00700649	0.00749338	0.00723392	0.0070959	0.00707274	0.00687461	0.0070276	0.00728663	0.00712279	0.00718396	0.00738677	0.00716525	0.00730632	0.00725954	0.00680601	0.00714286	0.0069917	0.0070935	0.00704239	0.00670856	0.00740777
Monobactam biosynthesis	0.00711659	0.00708282	0.00712666	0.00712654	0.00707803	0.00742025	0.0074536	0.00764573	0.00769026	0.00753827	0.00751815	0.00742723	0.00724659	0.00728403	0.00744881	0.00746164	0.00731941	0.00767489	0.00764486	0.00722474	0.00730698	0.00778067	0.00778263	0.00689423	0.00734039	0.00731458	0.00730985	0.00732173	0.00705233	0.0076129	0.00730767	0.00741008	0.00720883	0.00697595	0.00724252	0.00761026	0.00720109	0.00729901	0.00756316	0.00721684	0.00741445	0.00754321	0.00694142	0.00699458	0.00718644	0.00741974	0.00715403	0.00696515	0.00779065
Terpenoid backbone biosynthesis	0.00705681	0.00708241	0.0070935	0.00709972	0.00709453	0.00743026	0.00663679	0.00687518	0.00685114	0.00689873	0.0067846	0.00688572	0.00722894	0.00700758	0.00685035	0.00678512	0.00701617	0.00696383	0.00673231	0.0074483	0.00665496	0.00676851	0.00684914	0.00670504	0.00696539	0.00702211	0.00699456	0.00684634	0.00692054	0.00713382	0.0069857	0.00673838	0.00698478	0.00677073	0.00690543	0.00686567	0.00664599	0.00701287	0.00701411	0.00691302	0.00686594	0.00688012	0.00696194	0.00708416	0.00688744	0.00673173	0.00713928	0.00673964	0.00671049
Vitamin B6 metabolism	0.00693636	0.00687027	0.00693522	0.00693463	0.00692031	0.00755393	0.00693864	0.00712952	0.00727625	0.00709226	0.00646902	0.00709348	0.00768835	0.0069816	0.00693354	0.00691253	0.00686508	0.00719504	0.00712728	0.00712152	0.0069352	0.00721411	0.00685339	0.0063464	0.00716561	0.00723988	0.00701168	0.0069922	0.00704637	0.00708133	0.00698226	0.0069705	0.0069022	0.00657911	0.00663728	0.00710588	0.00701965	0.00690331	0.00718587	0.00690696	0.00692684	0.00707545	0.0066607	0.00694616	0.00671807	0.00682907	0.0071493	0.0065093	0.00726318
Porphyrin and chlorophyll metabolism	0.00684217	0.00683163	0.00673644	0.00676592	0.0066823	0.005706	0.00567816	0.0055477	0.00529166	0.00537612	0.00629387	0.00608422	0.00531102	0.00650964	0.00602383	0.00548947	0.00563286	0.00533586	0.00586261	0.00687469	0.00601652	0.00539812	0.00567606	0.00610836	0.0053018	0.00563475	0.00588573	0.00602373	0.00659906	0.00580917	0.0061312	0.00631134	0.00666295	0.00655725	0.00550573	0.00589893	0.00525979	0.00638687	0.0052944	0.00561001	0.00585892	0.00614562	0.00732559	0.00761552	0.00614943	0.00579315	0.00532185	0.00634476	0.00515114
Biosynthesis of secondary metabolites	0.00670596	0.00666678	0.0066705	0.00667987	0.00666455	0.00664271	0.0061627	0.00656846	0.00632462	0.00647007	0.00625666	0.00647993	0.00657273	0.00657987	0.00651583	0.00631085	0.00638858	0.00654176	0.00636382	0.00680035	0.00644776	0.00632026	0.00648662	0.00616769	0.00644085	0.00638462	0.00648666	0.00655587	0.0065132	0.00639053	0.00657352	0.00652383	0.00668219	0.00638913	0.00632689	0.00652065	0.00614822	0.00645211	0.00657308	0.00630566	0.00651263	0.0065695	0.00666314	0.00670843	0.00643678	0.00637007	0.00646322	0.0060941	0.00655872
RNA degradation	0.00663595	0.00653302	0.00653989	0.00658179	0.0065521	0.00640096	0.00604671	0.00657824	0.00635417	0.00645277	0.00572928	0.0064297	0.00670679	0.00634436	0.00645429	0.00615907	0.00599725	0.00663627	0.00617518	0.00628308	0.00644177	0.0062466	0.00633065	0.00568619	0.0063883	0.00633951	0.00629466	0.00657976	0.0063535	0.0062323	0.00643802	0.00646902	0.00658743	0.00598188	0.00603426	0.00645073	0.00609839	0.00616907	0.00626094	0.00613697	0.00638914	0.00648451	0.00645878	0.00625042	0.00615521	0.00620561	0.00599602	0.00568124	0.00681541
Pentose phosphate pathway	0.00661168	0.00652755	0.00655231	0.00655412	0.00653641	0.00628072	0.00569151	0.00662947	0.00638364	0.00669177	0.00627693	0.00636438	0.00646291	0.00631418	0.00646852	0.00637539	0.00645464	0.006334	0.00627568	0.00659417	0.0065761	0.00615824	0.00658198	0.00581146	0.00641846	0.00594375	0.00639612	0.00638203	0.00637074	0.00620342	0.00646917	0.00647834	0.00664823	0.00645763	0.00637657	0.00657748	0.00585242	0.00611176	0.00677302	0.00577766	0.0064992	0.00636505	0.00675464	0.0065871	0.00582429	0.00656	0.00634712	0.00573963	0.00665981
Purine metabolism	0.00641243	0.00638797	0.00639391	0.00641227	0.00637254	0.00662079	0.00611182	0.00630674	0.00622617	0.00626506	0.00602749	0.00628895	0.00647076	0.0064036	0.00623675	0.00612288	0.00611686	0.00634735	0.00615219	0.00673479	0.00618878	0.00617311	0.00610923	0.0058774	0.00620801	0.0063009	0.00628337	0.0063087	0.006267	0.00638607	0.0063565	0.00625847	0.00631756	0.00612667	0.00606461	0.00629327	0.0060385	0.00630915	0.00631389	0.00614477	0.00628062	0.00644241	0.00630268	0.00662555	0.00638501	0.00613574	0.0060814	0.00594782	0.00627601
Valine, leucine and isoleucine degradation	0.0063948	0.0066033	0.00666538	0.00650268	0.00676126	0.00748236	0.00978673	0.00831503	0.0088559	0.00866559	0.00915423	0.00808485	0.00766609	0.00754186	0.00785239	0.0096613	0.00941997	0.00829397	0.00850152	0.00662803	0.00866954	0.00944619	0.00799096	0.00990557	0.00851741	0.00838602	0.00829301	0.00754383	0.00740475	0.00864467	0.00775592	0.00790242	0.00669881	0.00768676	0.00983735	0.00838692	0.00975036	0.00785631	0.00905188	0.00870241	0.00852769	0.00762602	0.00647311	0.00618388	0.00717967	0.00914103	0.0093662	0.00974289	0.00851681
Biosynthesis of unsaturated fatty acids	0.00632545	0.00630561	0.00633929	0.0062954	0.00637633	0.00617332	0.00632405	0.00677465	0.00654293	0.00682254	0.00644134	0.00659305	0.00659221	0.00625875	0.00667177	0.00664613	0.00649005	0.00654514	0.00635266	0.00614026	0.00668465	0.00650306	0.0067764	0.00648835	0.0067768	0.0060589	0.0065442	0.00643285	0.00633741	0.00649189	0.0064955	0.00624939	0.00638166	0.00637351	0.00650261	0.00652058	0.00638676	0.00603119	0.00684967	0.0063178	0.00666816	0.00630506	0.00625898	0.00611507	0.00588098	0.00668683	0.006754	0.00605809	0.00685816
Ubiquinone and other terpenoid-quinone biosynthesis	0.0063019	0.00620762	0.00618558	0.00621567	0.0061132	0.00555478	0.00535017	0.00572114	0.00547925	0.00542171	0.00518347	0.00585188	0.00578493	0.005955	0.00579879	0.00524766	0.00512166	0.00563742	0.00552817	0.0058391	0.00579951	0.00532378	0.00564032	0.00528664	0.00530619	0.00562552	0.00560577	0.00594605	0.00608687	0.00538387	0.00587102	0.0060897	0.00613405	0.00573661	0.00516336	0.00571542	0.00520137	0.00572592	0.00542288	0.00544079	0.00572432	0.00591144	0.00637146	0.00625436	0.00578019	0.00538965	0.00538505	0.00512816	0.00580476
Nucleotide excision repair	0.00611674	0.00604595	0.00605761	0.00606303	0.00605246	0.00638569	0.00521697	0.00604024	0.00555462	0.00596328	0.00555645	0.00582996	0.00602213	0.00601649	0.00595378	0.00559705	0.00575133	0.00611665	0.0058518	0.00649398	0.00564685	0.0057251	0.00596412	0.00511509	0.0059659	0.00574901	0.00583922	0.00591264	0.00574731	0.00583002	0.00599075	0.00578778	0.0059528	0.00562793	0.00555479	0.00587946	0.00531093	0.00588192	0.00610601	0.00565892	0.00590811	0.00600304	0.00578147	0.00620087	0.00590399	0.00563754	0.00585039	0.00505158	0.00608659
Oxidative phosphorylation	0.00603034	0.00600598	0.00599634	0.00600638	0.00600425	0.0061919	0.00484642	0.00556522	0.00517182	0.00556033	0.00539294	0.00546317	0.00567703	0.00582809	0.00563494	0.005188	0.00556428	0.0055343	0.00554558	0.00625588	0.00519873	0.00534183	0.0055749	0.00529765	0.00561205	0.00565174	0.005654	0.0056727	0.00563013	0.00568162	0.0057437	0.00537161	0.00587493	0.00570068	0.00539091	0.00552258	0.00493188	0.00567322	0.00557151	0.00557567	0.00555676	0.00563016	0.00584037	0.00623919	0.00590781	0.0052337	0.00545658	0.00505206	0.00530339
Propanoate metabolism	0.00581275	0.00589406	0.00592097	0.00587123	0.00594796	0.00620257	0.00693323	0.00631198	0.00658182	0.0064588	0.00646593	0.00635889	0.00629102	0.0062248	0.00623388	0.00672522	0.00666477	0.00647746	0.00646493	0.0060033	0.00630183	0.00677184	0.00614218	0.00693009	0.00644966	0.0065938	0.00642331	0.00622322	0.00610741	0.00645568	0.00619903	0.00622398	0.00585586	0.00619075	0.00681606	0.00634712	0.00696005	0.00624079	0.00663088	0.00662696	0.00636448	0.0063153	0.00575794	0.0057237	0.00643612	0.00653612	0.00680117	0.00675835	0.0063567
Nitrogen metabolism	0.00580979	0.00583449	0.00579644	0.00580055	0.00566647	0.00557764	0.00718204	0.0051976	0.0058168	0.00542281	0.00589091	0.00601892	0.00519675	0.00591659	0.00563283	0.00567624	0.0055459	0.00572171	0.00536375	0.00563204	0.00552715	0.00525957	0.00569001	0.00597365	0.00531626	0.00537168	0.00568498	0.00579964	0.00598994	0.00568299	0.00545593	0.00594087	0.00553343	0.00627095	0.00531469	0.00549754	0.00664856	0.00592466	0.0052195	0.00593224	0.00542853	0.00630138	0.00596193	0.00617525	0.00710218	0.00553445	0.00559416	0.00681868	0.00515695
Butanoate metabolism	0.00572235	0.00587476	0.00591769	0.00582695	0.00593595	0.00661453	0.00760789	0.00618307	0.00671811	0.00668145	0.00693992	0.00633828	0.00608826	0.00634743	0.00610625	0.00696552	0.00710769	0.00645887	0.00643696	0.00614234	0.00626537	0.00691351	0.00614246	0.00759078	0.00655946	0.00664867	0.00653903	0.00616776	0.00608022	0.00685613	0.00620836	0.00617001	0.00581081	0.00642707	0.00718935	0.00624863	0.00736015	0.006532	0.0066508	0.00707815	0.00649753	0.0062133	0.00581663	0.00589743	0.00689866	0.0066781	0.00720705	0.00753393	0.006027
Metabolic pathways	0.00558248	0.00555929	0.00555056	0.00556376	0.00553952	0.00542709	0.00523851	0.00540099	0.00525949	0.00534502	0.0052941	0.0054009	0.00540253	0.00547706	0.0054082	0.00527039	0.00530179	0.00537074	0.00533609	0.00560943	0.00538742	0.00526944	0.00537231	0.00523386	0.00531574	0.00532675	0.00538403	0.00544748	0.0054662	0.0053345	0.00544851	0.00545477	0.00556105	0.00541145	0.00526587	0.00541574	0.00518349	0.00540302	0.00537088	0.00528017	0.00539274	0.00546292	0.00562163	0.00562542	0.00540063	0.00532399	0.00526544	0.00523085	0.00535505
Amino sugar and nucleotide sugar metabolism	0.00545872	0.00539764	0.00540609	0.00542151	0.00539765	0.00533968	0.00440338	0.00517153	0.00492894	0.00515008	0.00472798	0.00505791	0.00508439	0.00519132	0.00520195	0.00477692	0.00497612	0.00508127	0.00490446	0.00565831	0.00502325	0.00485423	0.00506981	0.00450608	0.00506975	0.00479058	0.00512785	0.00514125	0.00509724	0.0049385	0.00523968	0.00509703	0.00539037	0.00503436	0.00481668	0.00505566	0.00453008	0.00500778	0.00535213	0.0047541	0.0051408	0.00509927	0.0054188	0.00558727	0.00493843	0.00494223	0.0052326	0.00440782	0.00522652
Fatty acid degradation	0.00541599	0.00558784	0.00562312	0.00547716	0.00573457	0.0059833	0.00751671	0.00665559	0.00744375	0.00716072	0.00755483	0.00654705	0.00641215	0.00617487	0.00658558	0.00794803	0.0078771	0.00671476	0.00691149	0.00534022	0.00694687	0.00784103	0.00648448	0.00834183	0.00726455	0.00713888	0.00683512	0.00627131	0.00622372	0.00714495	0.0064197	0.00628411	0.00543625	0.00643613	0.00819637	0.00664179	0.00791151	0.00638417	0.00742875	0.00724325	0.00691567	0.00603669	0.00538229	0.00507724	0.00616762	0.00748728	0.00833527	0.00785501	0.00693725
Antifolate resistance	0.00532862	0.00523593	0.00525481	0.00531294	0.00529	0.00534493	0.00552203	0.00562425	0.00559425	0.00545368	0.00499357	0.00538458	0.00572819	0.00523632	0.00546368	0.00552676	0.00510248	0.00578322	0.00553722	0.00491556	0.00553342	0.00566436	0.00538886	0.00496946	0.00544576	0.00577953	0.00535357	0.00557926	0.00529471	0.00546152	0.00544853	0.00552451	0.00544066	0.00500919	0.00528152	0.00559622	0.00549063	0.00517322	0.00546848	0.00538736	0.00550482	0.00552736	0.00527031	0.00468806	0.00513586	0.00537305	0.00502503	0.00510215	0.0059507
Nicotinate and nicotinamide metabolism	0.0052149	0.00519682	0.00519207	0.00520208	0.00517237	0.00504861	0.00488791	0.00504431	0.004884	0.00503545	0.00498507	0.00510262	0.00506958	0.00505119	0.00509815	0.004931	0.00488947	0.00496067	0.0052854	0.00536578	0.00507728	0.00510712	0.00484661	0.00488658	0.0049858	0.00507605	0.00497177	0.00502665	0.00506978	0.00505904	0.00511122	0.00500284	0.00513822	0.00500229	0.00495063	0.00502189	0.00480537	0.00506173	0.00502105	0.00498665	0.00508099	0.00497047	0.00522712	0.00534878	0.00476772	0.00499759	0.00486593	0.00490256	0.0050015
Biofilm formation - Escherichia coli	0.00505808	0.00507207	0.00505889	0.00511053	0.00504434	0.00467098	0.00510512	0.00487069	0.0052502	0.00512286	0.00478425	0.00497591	0.00524836	0.00488815	0.00514645	0.00484892	0.00466079	0.00490963	0.00454108	0.00450726	0.00493388	0.00455476	0.00504625	0.00514854	0.00507198	0.00491435	0.0048551	0.00513358	0.00530473	0.00464085	0.00481274	0.00495191	0.00503242	0.00523114	0.0047429	0.00470339	0.00561246	0.00494283	0.00451576	0.00528896	0.00467827	0.00474291	0.00512567	0.00494227	0.00510067	0.00499471	0.00489483	0.00524575	0.00497666
Taurine and hypotaurine metabolism	0.00500378	0.00501422	0.00499131	0.00502136	0.0049785	0.00440836	0.00584168	0.00499014	0.00552078	0.005231	0.00510765	0.00540222	0.00550592	0.00487814	0.0049645	0.00553375	0.00490359	0.00505838	0.00509865	0.00424375	0.00558264	0.00543905	0.00486071	0.00561869	0.00511856	0.00502887	0.00527456	0.0051495	0.00529816	0.0052672	0.00486006	0.0054798	0.00526199	0.00507043	0.0052212	0.0052397	0.00600884	0.00487493	0.00500419	0.00510735	0.00498131	0.00529121	0.00539083	0.00461241	0.0052293	0.00556777	0.00491433	0.0059187	0.00521242
Limonene and pinene degradation	0.00493405	0.00518901	0.00521392	0.00505043	0.00543519	0.00556255	0.00901964	0.00721775	0.00857714	0.00763904	0.00802727	0.0070979	0.0069263	0.00621875	0.00690571	0.00875538	0.00868995	0.00731576	0.0072605	0.00462483	0.00735525	0.00892172	0.00719012	0.0096615	0.00781678	0.00761877	0.00718716	0.00672901	0.00627157	0.00710109	0.00653248	0.00652745	0.00511434	0.00638897	0.0090343	0.00688692	0.00902374	0.00633185	0.00765999	0.00781432	0.00727678	0.00636193	0.00475929	0.00415228	0.00656733	0.00796338	0.00931886	0.00877771	0.00751716
Drug metabolism - cytochrome P450	0.00475586	0.00482081	0.00477678	0.00472735	0.00476339	0.00369702	0.00599454	0.00374959	0.00450069	0.0037853	0.00556378	0.00501577	0.00416319	0.00444861	0.00455039	0.00492705	0.00449278	0.0036591	0.00439065	0.00404401	0.00481616	0.00441753	0.00420337	0.00582406	0.00410226	0.00386202	0.0044583	0.00439861	0.00484241	0.00496257	0.00432162	0.00448305	0.00449161	0.00548839	0.00483651	0.004363	0.00595442	0.00474809	0.00365379	0.00474862	0.00455926	0.00437322	0.00506432	0.00514508	0.00441125	0.00498944	0.00402788	0.00628162	0.00386435
beta-Alanine metabolism	0.00474573	0.0048631	0.00483873	0.00479707	0.00493935	0.00478028	0.00604458	0.00509515	0.00571417	0.00532116	0.0058581	0.0053242	0.00525394	0.00501271	0.00527927	0.00583886	0.00595119	0.00514809	0.00516214	0.00443087	0.00517529	0.00570034	0.00520926	0.00641165	0.00542694	0.00525442	0.00528236	0.00519257	0.00508602	0.00536383	0.00504502	0.00500492	0.00471913	0.00529209	0.00601275	0.0052202	0.00607699	0.00523422	0.00528244	0.00581906	0.00535527	0.00502019	0.00467698	0.00447998	0.00514703	0.00554608	0.00595568	0.00606361	0.0051581
Longevity regulating pathway - worm	0.0046599	0.00455945	0.00447422	0.0045368	0.00448117	0.00342975	0.00290481	0.00376903	0.00310853	0.00348985	0.00372878	0.00392458	0.00370965	0.00392735	0.00409436	0.00329386	0.0034872	0.00350461	0.00350185	0.00424724	0.00381152	0.00316563	0.00403629	0.00320246	0.00358679	0.00309362	0.00368682	0.00395436	0.00419147	0.00328534	0.00392248	0.00395492	0.00440987	0.00408939	0.00326784	0.00377044	0.00293092	0.00374049	0.00346555	0.00327924	0.00368809	0.00391363	0.00467049	0.00459847	0.00361747	0.00361726	0.0035262	0.0029986	0.00371469
Phenazine biosynthesis	0.00458532	0.00453368	0.0045534	0.00457553	0.00452863	0.00489145	0.00444247	0.00442659	0.00407733	0.00437252	0.00398052	0.00444967	0.00455225	0.00450922	0.00436172	0.00414593	0.00418227	0.00456913	0.0039976	0.00490198	0.00416524	0.0040008	0.00433169	0.00391854	0.00431849	0.00418613	0.0044539	0.00444258	0.00420366	0.00456793	0.00449266	0.00428325	0.0045392	0.00407631	0.00407645	0.00436648	0.00424198	0.00430185	0.00457918	0.00419663	0.00443736	0.00451143	0.00442644	0.00465674	0.0044022	0.00413762	0.0042743	0.00393617	0.00450067
Geraniol degradation	0.00441239	0.00453091	0.0046071	0.0045036	0.00476054	0.00469546	0.00713729	0.0056869	0.0074694	0.00617979	0.00587627	0.00608606	0.0065019	0.00486562	0.00556868	0.00678615	0.00629179	0.00594631	0.00577519	0.00325463	0.0058319	0.00697014	0.00540503	0.00721954	0.0065219	0.00628602	0.00559638	0.00535189	0.00555125	0.00557028	0.0051344	0.00540661	0.00415716	0.00496749	0.00658445	0.00540757	0.00786291	0.00519256	0.00574395	0.00639227	0.00557814	0.00528117	0.00390336	0.00329465	0.00554223	0.00629884	0.00764265	0.00669205	0.00632164
Sulfur metabolism	0.00437618	0.00439898	0.00436959	0.00438067	0.0043103	0.0040754	0.0044104	0.00398978	0.00405424	0.00381936	0.00439737	0.00423969	0.00394319	0.00435218	0.00414039	0.00400786	0.0038946	0.00387976	0.00411208	0.00417346	0.00415403	0.00396686	0.00424487	0.00422023	0.00393375	0.00424733	0.0041117	0.00425065	0.00456465	0.00412052	0.00420574	0.00435853	0.00426609	0.00447674	0.00391351	0.00410995	0.00433665	0.00451648	0.00373479	0.00431166	0.00405921	0.00433052	0.00452027	0.00465765	0.00465503	0.0041366	0.00374848	0.00451723	0.00383147
Riboflavin metabolism	0.00430144	0.00430595	0.00432201	0.00431609	0.0042962	0.0048944	0.00420495	0.00419683	0.00409964	0.00427521	0.00415367	0.00427878	0.00441797	0.00451032	0.00422185	0.00414006	0.00409289	0.00432863	0.00405616	0.00493386	0.00407728	0.00408591	0.00409071	0.00407748	0.00417362	0.00427541	0.00432956	0.00424561	0.00414022	0.00451455	0.00435485	0.00418329	0.00421171	0.00407127	0.00411141	0.00420797	0.00417727	0.00447531	0.00442685	0.00426049	0.00433402	0.00449046	0.00410019	0.0047469	0.00462866	0.00410909	0.00427803	0.00408291	0.00421839
Cationic antimicrobial peptide (CAMP) resistance	0.0042964	0.00425688	0.0042919	0.00437506	0.00429264	0.0043026	0.00449459	0.00430291	0.00493621	0.0046371	0.00390866	0.00443927	0.00513663	0.00425254	0.00447025	0.00425083	0.0037182	0.00448001	0.00420087	0.00365659	0.00429812	0.00431987	0.00459335	0.00431971	0.00450501	0.00478625	0.00419585	0.00454724	0.0045394	0.00420371	0.0042217	0.0043622	0.00417846	0.00427296	0.00402459	0.00414362	0.00522409	0.00443887	0.00384036	0.00485773	0.00416631	0.00427107	0.00399487	0.00389836	0.0046187	0.00427113	0.00415834	0.00431609	0.00475467
Arginine and proline metabolism	0.00427243	0.0042826	0.00428203	0.00426236	0.00426056	0.00423317	0.0055151	0.00466123	0.00470138	0.00474037	0.00488372	0.00473638	0.00433439	0.00457446	0.00453082	0.00502342	0.00460172	0.00456954	0.00462309	0.00437358	0.00501834	0.00481279	0.00459254	0.00519524	0.00443743	0.00445869	0.00460221	0.00455226	0.00440116	0.00487091	0.00452451	0.00481584	0.00437382	0.0046291	0.00496208	0.0047243	0.00516621	0.00447498	0.00466545	0.00453737	0.00483008	0.00465413	0.004491	0.0044459	0.00436697	0.00496624	0.00434076	0.00525373	0.00474549
Zeatin biosynthesis	0.00426647	0.00421584	0.0042034	0.00425713	0.00423731	0.00384376	0.00359777	0.00418553	0.00399437	0.00419186	0.00363193	0.00397333	0.00425649	0.00390364	0.00407821	0.00385184	0.00397269	0.00422182	0.00398716	0.00393126	0.00399019	0.0039019	0.00405191	0.00357247	0.00416644	0.00399019	0.00397948	0.00415908	0.00410605	0.00371628	0.00405309	0.00404728	0.00436261	0.00385824	0.00384907	0.00412709	0.00363512	0.00383888	0.00403033	0.00392105	0.00394691	0.00406098	0.00423321	0.00375173	0.00390782	0.00388584	0.00406295	0.00351194	0.00416934
Quorum sensing	0.00404919	0.00414467	0.00413577	0.00409505	0.00420228	0.00397996	0.00467013	0.00403007	0.00420054	0.00401485	0.00511421	0.0039858	0.00366328	0.00412475	0.00408936	0.00449611	0.00484208	0.00380162	0.00410131	0.00403086	0.00412931	0.0041547	0.00421059	0.00515763	0.00425626	0.0040219	0.00430013	0.00410999	0.00404231	0.00450574	0.00412791	0.00397164	0.0042605	0.00462977	0.00482804	0.00426083	0.00434831	0.0044032	0.00424161	0.00463478	0.00427868	0.00400977	0.00430563	0.00413888	0.00430763	0.00439124	0.00413731	0.00501789	0.00358165
Starch and sucrose metabolism	0.00404547	0.00395926	0.00395573	0.00395534	0.00395976	0.00342994	0.00292705	0.00401919	0.00404019	0.00390514	0.00376915	0.00372863	0.00377823	0.00377084	0.00400713	0.00374974	0.00383198	0.00376037	0.00403534	0.00381632	0.00399144	0.00387357	0.00405273	0.00320671	0.00394767	0.00362589	0.00368808	0.00389042	0.00401282	0.00322411	0.00386076	0.00404327	0.00407888	0.0039394	0.00362862	0.00396681	0.00332467	0.00366366	0.00395191	0.00334173	0.00378382	0.00368318	0.00418364	0.00392423	0.00326168	0.00391513	0.00398541	0.00329005	0.00412008
ABC transporters	0.00402296	0.00408128	0.0040237	0.00402704	0.00403652	0.00319549	0.00449145	0.00359902	0.0038829	0.00345509	0.00471577	0.00386295	0.00332546	0.00384835	0.00386742	0.0040734	0.00407163	0.00343307	0.00404894	0.00372471	0.00397836	0.00385758	0.00383463	0.00461857	0.00369986	0.00370735	0.00388378	0.00393941	0.00405198	0.00396341	0.00378695	0.00397291	0.00412125	0.00445639	0.00411662	0.00396575	0.00408653	0.00403399	0.00350378	0.00410618	0.00378424	0.00394576	0.0044845	0.00405319	0.00417454	0.00404461	0.00332207	0.004968	0.00321181
Central carbon metabolism in cancer	0.00391099	0.00384269	0.00381074	0.00382281	0.00382643	0.00300399	0.00334984	0.00365241	0.00319754	0.00326826	0.00342545	0.00361699	0.00331701	0.00347669	0.00362056	0.00342699	0.00360433	0.00341179	0.00372311	0.0033886	0.00373853	0.00358764	0.00350295	0.00318238	0.00344341	0.00332492	0.00350619	0.00372807	0.00376062	0.00304709	0.00358315	0.00382997	0.00395374	0.0035865	0.00343851	0.00367567	0.00318095	0.00330669	0.00345867	0.00310491	0.00350305	0.00358691	0.00407811	0.00353406	0.00318565	0.0035654	0.0035037	0.00330372	0.00358721
Cyanoamino acid metabolism	0.00385584	0.00379427	0.00380213	0.00380504	0.00376281	0.00325879	0.00409434	0.00394863	0.00419408	0.00384001	0.00409983	0.00416653	0.00408755	0.0036066	0.00400183	0.00412368	0.00353144	0.00378623	0.00428711	0.00342312	0.0044935	0.00419179	0.00398648	0.00360123	0.00380677	0.00385703	0.00369315	0.00378108	0.00411528	0.00365638	0.00385367	0.00429487	0.0039131	0.00391088	0.00373924	0.00413782	0.00434228	0.00377029	0.00363129	0.00360401	0.00394157	0.00405842	0.00405777	0.00363188	0.00352321	0.00424079	0.00360122	0.00402413	0.00431205
Methane metabolism	0.00383249	0.00381622	0.00383216	0.00381792	0.00378851	0.00381668	0.00366785	0.00348941	0.00336708	0.00358579	0.00341776	0.00359804	0.00352834	0.00383543	0.00351035	0.00340853	0.00358061	0.00362564	0.00331002	0.00400594	0.00343652	0.00337336	0.00352445	0.00366816	0.00351086	0.00355832	0.00362162	0.00365068	0.00364022	0.00361848	0.00363051	0.00356493	0.00375017	0.00362464	0.00350612	0.0034738	0.00343575	0.00361316	0.00353557	0.00350852	0.00357815	0.00364551	0.0039403	0.00403451	0.0039014	0.00343749	0.00353258	0.00355382	0.0033412
Carbapenem biosynthesis	0.00380337	0.00373377	0.00369649	0.00375776	0.00373949	0.00280431	0.00294794	0.00311593	0.0031758	0.00299449	0.0030298	0.0033075	0.00346158	0.00310018	0.00336295	0.00299774	0.00281711	0.00300777	0.00282252	0.00318067	0.0034158	0.00278465	0.00314141	0.00289206	0.0032423	0.00287806	0.00307353	0.0033771	0.00357489	0.00290763	0.00317511	0.00349184	0.00361243	0.00327346	0.00283698	0.00310693	0.00328595	0.0030794	0.00254108	0.00297544	0.00299735	0.00321075	0.00387421	0.00345732	0.00318815	0.00319781	0.00294713	0.00313036	0.00328641
Microbial metabolism in diverse environments	0.00375117	0.00377708	0.00378358	0.0037646	0.00377153	0.00391833	0.00421579	0.00387391	0.00397441	0.00392411	0.00402221	0.00385714	0.00372319	0.00394796	0.00382621	0.00402209	0.00404894	0.00391877	0.00382389	0.0038555	0.0038951	0.00394275	0.00393119	0.00414684	0.00388578	0.00394158	0.00394296	0.00389723	0.00385034	0.00398037	0.00387079	0.00391832	0.00375062	0.00394713	0.00407349	0.00387421	0.00408561	0.00394454	0.00399237	0.00402534	0.0039284	0.00389424	0.00379193	0.00384924	0.00409105	0.0039527	0.00401192	0.00417746	0.00379907
Glycerophospholipid metabolism	0.00365901	0.0036544	0.00366874	0.0036997	0.00369835	0.00382971	0.00357181	0.00372392	0.00383707	0.00382317	0.00366686	0.0035376	0.00394738	0.00362811	0.00375012	0.00365765	0.00360608	0.00386064	0.00377904	0.00353172	0.00345169	0.00370108	0.00383758	0.0035643	0.00386449	0.00387628	0.00368083	0.00377514	0.0036253	0.00371172	0.00365442	0.00355545	0.00370332	0.00361605	0.00359371	0.00370735	0.00374577	0.00371495	0.0038459	0.00394452	0.00357922	0.00364584	0.00350814	0.00334525	0.00377927	0.00357908	0.0038255	0.00361633	0.00374386
Fructose and mannose metabolism	0.00361904	0.00356674	0.00360153	0.00358393	0.00359304	0.00363653	0.00290855	0.00373168	0.00335993	0.00367888	0.00336675	0.00338092	0.00337583	0.00354697	0.00356721	0.00343184	0.00357034	0.00355861	0.00331519	0.00384851	0.00361936	0.0032963	0.00366745	0.00310326	0.00352591	0.00316056	0.00357562	0.00352265	0.00333797	0.003399	0.00367622	0.00349427	0.00372599	0.00340957	0.00348641	0.00356338	0.00301496	0.00340749	0.00391109	0.00314741	0.00370411	0.00344894	0.00363792	0.00374296	0.00321867	0.00353578	0.00360843	0.00303155	0.00376857
Biofilm formation - Vibrio cholerae	0.00351771	0.0035401	0.00356727	0.00362534	0.00355914	0.00391611	0.00360289	0.00328555	0.00445534	0.00381504	0.00315008	0.00352689	0.00446181	0.00358654	0.00373439	0.00320816	0.00302442	0.00381486	0.00304229	0.00314663	0.00299893	0.00317525	0.00365793	0.00346743	0.00376189	0.00379567	0.00341676	0.00375127	0.00375111	0.00347133	0.00326688	0.00327072	0.00329042	0.00355572	0.00310839	0.00321952	0.00433688	0.00378674	0.00310556	0.00439908	0.00305771	0.00351462	0.00310244	0.00312427	0.00425507	0.0031379	0.00359555	0.00351872	0.00359816
Phenylalanine metabolism	0.00342316	0.0035376	0.00354324	0.00345296	0.00354977	0.00383295	0.00624488	0.00477345	0.00499914	0.00467981	0.00534949	0.00455698	0.00392235	0.00447405	0.00431491	0.00557545	0.0052294	0.00473759	0.00482869	0.00353943	0.0052095	0.00543899	0.00484333	0.00600649	0.00468398	0.00501734	0.00466686	0.00445021	0.00437429	0.00471637	0.0043116	0.00485594	0.003617	0.0048755	0.00560855	0.00460677	0.00580794	0.00465281	0.00483183	0.0052166	0.00458455	0.00432186	0.00356431	0.00340601	0.00468232	0.00519321	0.00522187	0.00616125	0.00460173
Metabolism of xenobiotics by cytochrome P450	0.00340095	0.00345066	0.00340847	0.00338492	0.00340703	0.00265271	0.00417195	0.00260509	0.00310491	0.00262763	0.00393034	0.00351375	0.00293102	0.00315569	0.0032033	0.00336653	0.00313589	0.00256878	0.0030867	0.00289725	0.00328166	0.00300186	0.00295738	0.00405822	0.0028468	0.00269399	0.00315188	0.00311925	0.00343922	0.00343536	0.003044	0.00312216	0.00319851	0.00390668	0.00332937	0.00306326	0.00407497	0.0033785	0.00255177	0.00336051	0.00316391	0.00308898	0.00359977	0.00369184	0.00316888	0.00341947	0.00284167	0.00436056	0.00261512
Biofilm formation - Pseudomonas aeruginosa	0.00337048	0.00334039	0.00331083	0.00338191	0.00329299	0.00304729	0.00248557	0.00272416	0.00315459	0.00275719	0.00258514	0.00286986	0.00318091	0.00309714	0.00314284	0.00236945	0.00247543	0.0028282	0.00254086	0.00291498	0.00253234	0.0023343	0.00300226	0.00286045	0.00280168	0.00290266	0.00283193	0.00309371	0.0032315	0.00274187	0.00289224	0.00278388	0.00320283	0.0031428	0.00241232	0.00277778	0.00261955	0.00303058	0.00249861	0.00316364	0.00271601	0.00281257	0.00329863	0.0032464	0.00315429	0.00249448	0.00270656	0.00247905	0.00277215
Galactose metabolism	0.00333591	0.00328229	0.00331448	0.00330544	0.0033416	0.00347922	0.00270395	0.00351082	0.00367888	0.0037477	0.00314749	0.00323295	0.00345552	0.00327868	0.00338815	0.0033616	0.00344547	0.0033984	0.00317615	0.00356591	0.00332445	0.00333078	0.00349586	0.00296899	0.00362839	0.00316043	0.00340505	0.00334569	0.0032269	0.00322119	0.00341814	0.00329188	0.00329698	0.00317056	0.00338292	0.00335247	0.00304195	0.00317416	0.00370814	0.00302903	0.00343538	0.00315701	0.00321826	0.0033848	0.00298504	0.00340034	0.00375388	0.00290232	0.00362847
Novobiocin biosynthesis	0.0033263	0.00333366	0.00339771	0.00337072	0.0033787	0.00445974	0.00367035	0.00400367	0.00376167	0.00413323	0.00370619	0.00351082	0.00390288	0.00391404	0.00374634	0.0039903	0.00383462	0.00412587	0.00349419	0.00395987	0.00369297	0.00365161	0.00392086	0.00363449	0.00381039	0.00387472	0.00392168	0.00373582	0.00326931	0.00426324	0.00387293	0.003609	0.00350222	0.00347987	0.00397056	0.00391209	0.00378918	0.00378211	0.00431353	0.00385152	0.00402142	0.00374652	0.00317257	0.00352597	0.00362724	0.00376403	0.00369028	0.00359226	0.0041786
Tryptophan metabolism	0.00314237	0.00324643	0.0032668	0.00317994	0.00331709	0.0035783	0.00504928	0.00452477	0.0048733	0.00471965	0.00503885	0.00417847	0.00400374	0.00383674	0.00416337	0.0051885	0.00490243	0.00434134	0.00468626	0.00308935	0.0047542	0.00513405	0.00446797	0.00519437	0.00447084	0.00443217	0.0042923	0.00388739	0.00389878	0.00446365	0.00399717	0.00425407	0.00341564	0.00416564	0.00516072	0.00449725	0.00503971	0.00402685	0.00479963	0.00453291	0.00437676	0.00391494	0.0033019	0.00291984	0.0035228	0.00493478	0.00490423	0.00522606	0.00456962
Two-component system	0.00307005	0.00312232	0.00313868	0.00314521	0.00311497	0.00345582	0.00358721	0.00299557	0.00352883	0.00326589	0.0033888	0.00317799	0.00333307	0.00324558	0.00324545	0.00322274	0.00312015	0.00324378	0.0031499	0.00311037	0.00294551	0.0030924	0.00326547	0.00348308	0.00328162	0.0034006	0.00322499	0.0032028	0.00322823	0.00343115	0.00312541	0.00302537	0.00297386	0.00341923	0.00318023	0.00301658	0.00376855	0.0034932	0.00305577	0.00373853	0.00309596	0.00318963	0.00295831	0.00320713	0.00377932	0.00313219	0.00323754	0.0036994	0.00301976
Tropane, piperidine and pyridine alkaloid biosynthesis	0.00306794	0.00308315	0.00313501	0.00311045	0.00310322	0.00397791	0.00362773	0.00368779	0.00358233	0.00380353	0.00358699	0.00338533	0.00357117	0.00360247	0.00350545	0.00377442	0.00351798	0.00381347	0.00350883	0.00359935	0.00345684	0.00362296	0.00368196	0.00342967	0.00349292	0.00366678	0.00362139	0.00346908	0.00307828	0.00402941	0.00356927	0.00339889	0.00323087	0.00330961	0.00368659	0.00366057	0.0035987	0.00353169	0.00398454	0.00361547	0.00368576	0.00351096	0.00297387	0.00326571	0.00334481	0.0035691	0.00335938	0.00351511	0.00381512
RNA polymerase	0.00306676	0.00302898	0.00305737	0.00303663	0.00301117	0.00365503	0.00225255	0.00262246	0.0023588	0.0027378	0.00259035	0.00276015	0.00295633	0.00315154	0.00278309	0.00238465	0.00250669	0.00271814	0.00234886	0.00380585	0.00243809	0.00228828	0.00254889	0.00230645	0.00258441	0.00248825	0.0027968	0.00272392	0.0026495	0.0030171	0.00294606	0.00255809	0.00280215	0.00263365	0.00240796	0.002622	0.00227155	0.00299782	0.0028005	0.00250109	0.00284735	0.00286357	0.00278392	0.00381618	0.00288497	0.00244319	0.00258565	0.00216302	0.00266545
Lysine degradation	0.00291418	0.00300431	0.00303301	0.00298299	0.00308485	0.00342086	0.0048361	0.00384782	0.00428782	0.00408574	0.00408222	0.00376612	0.00359286	0.00340033	0.00360395	0.00449924	0.00417587	0.00391725	0.00390175	0.00290599	0.00397102	0.00444323	0.00368837	0.00446401	0.00394176	0.00408418	0.00382057	0.00358153	0.00329841	0.00413607	0.00359147	0.00364856	0.00307782	0.00340523	0.00448916	0.00379617	0.00470145	0.00352556	0.00412513	0.00408444	0.00390799	0.00350955	0.00294612	0.00264294	0.00337619	0.00414328	0.00427174	0.00468698	0.00398011
Acarbose and validamycin biosynthesis	0.00287691	0.00284895	0.0028759	0.00284693	0.00284948	0.00317069	0.00235469	0.00335483	0.00299433	0.00317541	0.00283602	0.00294806	0.00319116	0.00290947	0.00289561	0.00302112	0.0031031	0.00313212	0.0033406	0.00321656	0.00336526	0.00322653	0.0030014	0.0024929	0.00311804	0.00308788	0.00296118	0.00282805	0.00289239	0.00279737	0.00312117	0.00312679	0.0029642	0.00276104	0.00304876	0.00314113	0.0024079	0.00289861	0.00332238	0.00261658	0.0031262	0.00297935	0.00287054	0.00291019	0.00256661	0.00309964	0.00306091	0.00245798	0.00331807
Photosynthesis - antenna proteins	0.00285009	0.00273887	0.00255908	0.00265367	0.00250834	0.000175471	0.000537534	0.000865307	0.000171431	0.000351093	0.00145302	0.00174655	0.000821472	0.00156727	0.00160293	0.000456376	0.000683323	0.000413969	0.00123238	0.00199706	0.00152518	0.000461559	0.00111903	0.000859514	0.000531743	0.000313061	0.00101289	0.0015203	0.00235329	0.000354346	0.00141508	0.0018629	0.0024926	0.00215743	0.000369529	0.00126972	0.000181447	0.00136999	0.000116894	0.000382993	0.000946503	0.0015923	0.0034351	0.00303051	0.00115637	0.00107701	0.000393934	0.000887378	0.000576698
Glycerolipid metabolism	0.00281061	0.00280484	0.00276568	0.00278288	0.00278629	0.00227338	0.00261477	0.00270086	0.00274104	0.00260211	0.00274406	0.00273114	0.00272135	0.00259758	0.00273139	0.00270878	0.00277895	0.00261501	0.00292466	0.00250198	0.00281323	0.00281561	0.00281715	0.00271776	0.00275279	0.00271469	0.00267552	0.0027566	0.00292563	0.00244859	0.002671	0.00282808	0.00281647	0.00277464	0.00268647	0.00279161	0.00254143	0.00259345	0.00261646	0.00256991	0.00257218	0.0026914	0.00297511	0.00257166	0.00256019	0.00273748	0.00268886	0.00281044	0.00260511
Tyrosine metabolism	0.00277903	0.00281085	0.00283594	0.0027882	0.00278829	0.00303984	0.00411715	0.00323193	0.00319378	0.00341622	0.00383404	0.00340875	0.00295223	0.00310057	0.00333554	0.00371755	0.0033466	0.00331124	0.0036223	0.00296423	0.00348488	0.00355508	0.00345059	0.00356705	0.00323209	0.00320064	0.00327587	0.00312346	0.00295893	0.00356555	0.00315978	0.0032852	0.00283464	0.00337858	0.00351947	0.00333143	0.00399193	0.00328919	0.00348237	0.00336297	0.00330153	0.00319045	0.00282882	0.00300749	0.00304889	0.00360211	0.00322392	0.00400559	0.00340273
Platinum drug resistance	0.00274389	0.00284498	0.00278321	0.00278247	0.00279244	0.00222711	0.00413107	0.00254077	0.00285627	0.00248277	0.00376956	0.00306483	0.00247248	0.00276692	0.00282391	0.003354	0.00316336	0.00247092	0.00307832	0.00240724	0.00317285	0.00301692	0.00282817	0.00387253	0.00258091	0.00282023	0.00294614	0.00281066	0.00301089	0.0031781	0.00278272	0.00302198	0.0028173	0.00362511	0.00336982	0.00290162	0.0037345	0.00300547	0.00257748	0.00320448	0.0029345	0.00282632	0.00313732	0.00284475	0.0030085	0.00329946	0.00256453	0.00440545	0.0023689
Chemical carcinogenesis	0.00270653	0.00275934	0.00268831	0.00270413	0.00269763	0.00167984	0.00350599	0.00190408	0.00240416	0.00185023	0.00311143	0.00277197	0.00225859	0.00232989	0.00245739	0.00257536	0.00238341	0.00183425	0.00237283	0.0020257	0.00253891	0.00229947	0.00221528	0.0030724	0.00202325	0.00200786	0.00236466	0.00242664	0.00281162	0.00256659	0.00227938	0.00250924	0.00259948	0.00311445	0.00249038	0.002409	0.00320154	0.00251905	0.0017798	0.00257388	0.00229909	0.00239897	0.00301487	0.00271225	0.00230648	0.00264718	0.00204625	0.00357756	0.00182397
Glucagon signaling pathway	0.00266892	0.00263444	0.00258992	0.00259779	0.00262377	0.0019514	0.00189573	0.00235083	0.00199231	0.00211627	0.00227404	0.0022731	0.00200443	0.00231559	0.00237923	0.00215416	0.00245243	0.00215328	0.00243368	0.00229504	0.00233934	0.00226829	0.00240703	0.00213063	0.00226081	0.00218019	0.00228432	0.00246329	0.00249648	0.00179356	0.00238099	0.00242975	0.00266977	0.00248819	0.00227324	0.00234741	0.00185328	0.00222026	0.00226506	0.00205851	0.00226796	0.00223071	0.00277654	0.002464	0.00211737	0.00225423	0.00244808	0.00208572	0.00218841
Peroxisome	0.00265889	0.00267476	0.00267691	0.00266277	0.00268211	0.00272275	0.00328772	0.00283613	0.00294778	0.00288454	0.00307887	0.00293146	0.00272178	0.00284578	0.00281815	0.00311398	0.00300127	0.0028485	0.00299527	0.00276142	0.00301236	0.00317076	0.002787	0.00311362	0.00283868	0.00298439	0.00285665	0.00274466	0.00281498	0.00301465	0.00283166	0.00294617	0.00267037	0.00285469	0.00310693	0.00290549	0.00320094	0.00285276	0.00293425	0.00289999	0.00292981	0.00284682	0.00273016	0.00269951	0.00275096	0.00306729	0.00296921	0.00315208	0.00292911
Proximal tubule bicarbonate reclamation	0.0026179	0.00260223	0.00251227	0.00251649	0.00247339	0.00152346	0.0020914	0.00211068	0.00156734	0.00200787	0.00254551	0.00245831	0.00178525	0.00210899	0.00234456	0.00216842	0.00215299	0.00202065	0.00297788	0.00222886	0.00265287	0.00255142	0.00228079	0.00202852	0.00197407	0.00227302	0.00202822	0.00224082	0.00245067	0.00178125	0.00225102	0.00247252	0.00234955	0.00252539	0.0020706	0.00214626	0.00196596	0.00216359	0.00181186	0.00177023	0.00199288	0.00217477	0.00278449	0.00247373	0.0020982	0.00236672	0.00193152	0.00246465	0.00208113
Polyketide sugar unit biosynthesis	0.00243586	0.00242482	0.00243687	0.00242039	0.00242348	0.00265602	0.0020398	0.00269663	0.00250354	0.00256003	0.00240233	0.00244983	0.0025985	0.00248924	0.00242014	0.00246692	0.0025002	0.0025641	0.00266846	0.0027212	0.00269745	0.00258311	0.00250987	0.00212608	0.00251195	0.0025125	0.00246283	0.00238086	0.00243601	0.00236451	0.0025659	0.00259224	0.00252659	0.00234728	0.00246702	0.00260802	0.00206805	0.0024696	0.00266919	0.0022401	0.0025505	0.00255084	0.0024708	0.00252898	0.00223169	0.00251071	0.00243148	0.00213579	0.0026591
PPAR signaling pathway	0.00239934	0.00241041	0.00238883	0.00237526	0.00244063	0.00202612	0.00216599	0.00229685	0.00242224	0.00233198	0.0025467	0.00232501	0.00228282	0.00227297	0.00247106	0.00251116	0.00267699	0.00223377	0.00233388	0.00207487	0.00234942	0.00246871	0.0023974	0.00268853	0.00250275	0.00238413	0.00236612	0.00233607	0.00247091	0.00227836	0.00233924	0.00228974	0.00233205	0.00249431	0.00263641	0.00234234	0.00234768	0.00226549	0.00249314	0.00239432	0.00237331	0.00213094	0.00244357	0.00214123	0.00207357	0.0024903	0.00299406	0.00236253	0.00233532
beta-Lactam resistance	0.0023617	0.00234924	0.00235224	0.00237584	0.00237782	0.00225542	0.00233538	0.00238383	0.00258277	0.00236041	0.00240479	0.00230143	0.00247816	0.00229257	0.00239914	0.00239213	0.00230514	0.00233101	0.00250232	0.00207542	0.00236391	0.00242436	0.00251209	0.00234935	0.00235088	0.00247888	0.00238583	0.00244995	0.00242042	0.00234842	0.00230584	0.00244075	0.00245967	0.00241055	0.00233508	0.00248041	0.00246475	0.00240843	0.00241938	0.00254703	0.00232664	0.00231231	0.00237798	0.00205046	0.00224515	0.002376	0.00233108	0.00244276	0.00241263
Longevity regulating pathway - multiple species	0.0023286	0.0022939	0.00226055	0.00228747	0.00225781	0.00191663	0.00164843	0.00202443	0.00183064	0.00188188	0.00216616	0.00207522	0.00190851	0.00211897	0.00215078	0.0018268	0.00185935	0.00188551	0.00204815	0.0022354	0.0020768	0.00186489	0.00213689	0.0019095	0.00195156	0.00180883	0.00196473	0.00205329	0.00223376	0.0018624	0.00205588	0.0021251	0.00228292	0.00218466	0.00179228	0.00202743	0.00170532	0.00214707	0.00182426	0.00191358	0.00196993	0.00210455	0.00238457	0.0023998	0.00202564	0.00202192	0.00177368	0.00179224	0.00199278
Atrazine degradation	0.00230284	0.00234627	0.00220125	0.00221234	0.00219236	0.000907142	0.0030454	0.00163375	0.00200306	0.00124538	0.00276813	0.00217391	0.00116833	0.00190052	0.0019127	0.00206785	0.0018231	0.00128426	0.00184744	0.00172668	0.00210399	0.00168919	0.0018688	0.00242645	0.00134702	0.00142391	0.00176479	0.00220317	0.00214582	0.00206025	0.00174952	0.0020468	0.00205487	0.0025177	0.00192679	0.00198797	0.0022344	0.00194838	0.00130834	0.00181687	0.0017723	0.00228457	0.00256407	0.00220726	0.00216251	0.0020586	0.00105747	0.00301529	0.00113479
Ferroptosis	0.00218033	0.00218552	0.00216384	0.00216976	0.00219631	0.00195669	0.00210228	0.00220447	0.00222694	0.00219207	0.00220223	0.00214549	0.00205371	0.00213318	0.00215527	0.0022338	0.0023115	0.00218684	0.00241365	0.00216041	0.00225417	0.00248045	0.00201536	0.00226241	0.00225405	0.00242375	0.0021736	0.00208925	0.00222466	0.00214257	0.00219658	0.00223861	0.00220184	0.00218115	0.002331	0.0021904	0.00203513	0.00205474	0.00236491	0.00211187	0.00218782	0.00204206	0.00230318	0.00201895	0.00194698	0.00223978	0.00260679	0.00204786	0.00217771
Legionellosis	0.00215715	0.0021994	0.00220945	0.00219773	0.00220188	0.00259766	0.00243482	0.00233781	0.00229263	0.00243462	0.00243519	0.00229256	0.00233912	0.00245575	0.00237554	0.00248633	0.00244606	0.00243041	0.00227789	0.00248393	0.00233113	0.00235623	0.00231801	0.00252979	0.00240339	0.00252807	0.00244761	0.00230252	0.00220007	0.00262815	0.00245062	0.00226427	0.00217607	0.0023576	0.00257269	0.00228617	0.00253675	0.00246628	0.002516	0.00251471	0.0024819	0.0023429	0.0020583	0.00238779	0.00258753	0.00242814	0.00240034	0.00247429	0.00241532
Chloroalkane and chloroalkene degradation	0.00215074	0.00220181	0.00221484	0.00213507	0.00219681	0.00223691	0.00315722	0.00256525	0.00253668	0.00272529	0.00297082	0.00261874	0.00221981	0.00242993	0.00255366	0.00303993	0.002937	0.00270018	0.00279073	0.00220631	0.00279228	0.00296305	0.00266784	0.00326033	0.00279505	0.00261379	0.00260975	0.00247135	0.00231928	0.00274989	0.00248422	0.00246304	0.00216597	0.00266229	0.0030815	0.00251027	0.00316596	0.00252735	0.00269127	0.00272157	0.00269503	0.00248856	0.00221576	0.00224975	0.0027872	0.00290776	0.00292682	0.00323521	0.0026778
Phenylpropanoid biosynthesis	0.00214704	0.0021015	0.00211747	0.00211601	0.00206736	0.00171292	0.00214804	0.00224111	0.00241363	0.00221907	0.00209387	0.00233665	0.00230109	0.00197749	0.00224318	0.00225723	0.0019207	0.00207592	0.00207369	0.0020045	0.00260568	0.00216299	0.00220007	0.00175452	0.00203941	0.00202381	0.00198888	0.00208108	0.00225973	0.0018591	0.00223351	0.00236546	0.00213461	0.00204846	0.00205981	0.00218092	0.00232661	0.00200007	0.00203844	0.00179395	0.00228068	0.00215854	0.00228518	0.00209415	0.0017708	0.00236444	0.00214038	0.00202757	0.00254351
Fluid shear stress and atherosclerosis	0.00213416	0.00212442	0.0020947	0.00211682	0.00208869	0.00175105	0.00212273	0.00176129	0.0018491	0.00166636	0.00210852	0.00202489	0.00186419	0.00196309	0.00192188	0.0018401	0.00175381	0.00168797	0.00184051	0.00195065	0.00198609	0.00174806	0.00185439	0.00196156	0.00167119	0.00168763	0.00185574	0.00193222	0.00208936	0.00189948	0.00190125	0.00204606	0.00210544	0.00215809	0.00177812	0.00195648	0.00198347	0.00200822	0.00161481	0.00187317	0.00188952	0.00200818	0.0022702	0.00219182	0.00190364	0.00191992	0.00155362	0.00211628	0.00173431
Caprolactam degradation	0.00204277	0.00212403	0.00215569	0.00208571	0.00225609	0.00221713	0.00379708	0.00306803	0.00379441	0.00351992	0.00328032	0.00306062	0.00275231	0.00263774	0.00294941	0.00382243	0.00364026	0.00304705	0.00245365	0.0016902	0.00317705	0.0035121	0.00311194	0.00422706	0.00326703	0.00285893	0.0031451	0.00282768	0.00252539	0.00318877	0.00275424	0.00266035	0.00205094	0.00270706	0.00385345	0.00286028	0.00386229	0.00249809	0.00332912	0.00305141	0.00312593	0.00273519	0.00191144	0.00175349	0.00267612	0.00354812	0.00394378	0.00357815	0.00332064
Glycosaminoglycan degradation	0.00202559	0.0019221	0.00194871	0.00194605	0.00193489	0.00234276	0.00222579	0.00255531	0.0020572	0.00272124	0.00205238	0.00218692	0.00238897	0.00207535	0.00234128	0.00256904	0.00225746	0.00268197	0.00257604	0.00174357	0.00247315	0.00258693	0.00249297	0.00206786	0.00247427	0.00246851	0.0023916	0.00235586	0.00195502	0.00236095	0.00227229	0.00217359	0.00188765	0.001968	0.00243437	0.00228873	0.00232052	0.00208352	0.0030773	0.00226235	0.00254173	0.00218908	0.00166142	0.00143236	0.0019802	0.00238618	0.00272069	0.00201163	0.00300676
Styrene degradation	0.00201652	0.00213231	0.0021198	0.00207099	0.00211616	0.00213099	0.00382872	0.00297368	0.0031215	0.00294383	0.00368304	0.00274197	0.00237373	0.00254748	0.00273498	0.00345175	0.00329552	0.0026555	0.00341919	0.00191472	0.00330559	0.00328198	0.00306669	0.00379668	0.00285517	0.00285767	0.00283069	0.00254459	0.00275041	0.00287171	0.0026112	0.00309207	0.00238087	0.00305895	0.00349307	0.0031358	0.00353178	0.00281183	0.00310846	0.00307653	0.00291925	0.00264981	0.00245972	0.00204808	0.00229986	0.00339211	0.00295802	0.00406264	0.0027668
Phosphatidylinositol signaling system	0.0020102	0.00199607	0.00197031	0.00199931	0.00197728	0.00176809	0.00178742	0.00183172	0.00169286	0.00173384	0.00179383	0.00182881	0.00177835	0.00190641	0.00189775	0.00177189	0.00181255	0.00183048	0.00173019	0.00186011	0.00183606	0.00169954	0.00190362	0.00185304	0.00183159	0.0018238	0.00187771	0.00194133	0.00196902	0.00176727	0.0018941	0.00188139	0.00198056	0.00194694	0.00176573	0.00183416	0.00166965	0.00183997	0.00179071	0.00183305	0.00182878	0.00187369	0.00204378	0.00195591	0.00197634	0.00177951	0.00182543	0.0018443	0.00178253
HIF-1 signaling pathway	0.00193302	0.00192174	0.0019057	0.00190105	0.00190261	0.00165834	0.00195153	0.00187784	0.0017741	0.00173434	0.00178973	0.00190992	0.00172096	0.00182075	0.00174621	0.00187585	0.00189838	0.00180316	0.00184725	0.0017834	0.00199486	0.00192616	0.00176192	0.00175399	0.00172917	0.00174001	0.00187728	0.0018945	0.00190126	0.00176679	0.00183004	0.00201685	0.00199627	0.00178205	0.00183395	0.00195307	0.00174717	0.00174791	0.00181799	0.00162261	0.00182813	0.00192501	0.00206705	0.00184389	0.0017151	0.00190242	0.00173481	0.00195258	0.00182248
Betalain biosynthesis	0.00190064	0.00191457	0.00182832	0.00181532	0.00177455	0.000915899	0.000830251	0.000986232	0.000546328	0.000855903	0.00217786	0.00133128	0.000792962	0.00143266	0.00148008	0.000945594	0.00113109	0.000824065	0.00149013	0.00154431	0.00120342	0.000877733	0.0017597	0.00139479	0.000841171	0.00079152	0.00114008	0.00127252	0.00175102	0.000866835	0.00120756	0.00145917	0.00171141	0.00210554	0.00103903	0.00124034	0.000660638	0.00158006	0.000995469	0.00111824	0.00106877	0.00140954	0.00210416	0.00211547	0.00166758	0.00124777	0.000902323	0.00140165	0.000619881
Benzoate degradation	0.00185121	0.00201242	0.00196617	0.00190853	0.0020172	0.0024293	0.00318	0.00251207	0.00318219	0.00269311	0.00344308	0.0023464	0.00220748	0.00262452	0.00253388	0.00319524	0.00335429	0.00267169	0.00295993	0.00192937	0.00257886	0.00324628	0.00271766	0.00396812	0.00286772	0.00312549	0.00277991	0.00252291	0.00256854	0.0027537	0.00244634	0.00253358	0.0018318	0.00293483	0.00346145	0.00253864	0.00325053	0.00292143	0.00289873	0.0035352	0.00261018	0.00227368	0.0017926	0.00186297	0.00315529	0.00283234	0.00344623	0.00381595	0.00231334
Nitrotoluene degradation	0.00181271	0.00181318	0.00184728	0.00182513	0.0017829	0.00165897	0.00132338	0.00135275	0.00135249	0.00137007	0.0017878	0.00124433	0.00132221	0.00174542	0.00140471	0.00133128	0.00144465	0.00150277	0.001435	0.00204143	0.00130268	0.00134761	0.00142341	0.00170428	0.00138738	0.00145349	0.00137224	0.00152906	0.00170832	0.0012352	0.00144883	0.00162414	0.00194394	0.00200265	0.0014166	0.0013386	0.00142837	0.00178782	0.00118742	0.00171014	0.00133263	0.00173713	0.00219312	0.00169985	0.0026126	0.00145803	0.00145836	0.00143295	0.00112375
Glucosinolate biosynthesis	0.00180862	0.00179738	0.00181275	0.00180598	0.00179373	0.00215343	0.00148996	0.00171489	0.00160836	0.00173452	0.00168348	0.00170176	0.00180441	0.00189602	0.00172271	0.00158478	0.00165103	0.00174534	0.00166336	0.00219803	0.00160634	0.00158608	0.00167245	0.00163698	0.0016734	0.00165909	0.00174738	0.00169548	0.00165769	0.00184731	0.00181612	0.00164523	0.00174404	0.00163697	0.0016376	0.00172892	0.0014932	0.00180983	0.00181048	0.00161585	0.00179942	0.00176828	0.00170106	0.00210121	0.00172064	0.00161576	0.00166446	0.00144703	0.0017264
Pentose and glucuronate interconversions	0.00179153	0.00176368	0.00180896	0.00178692	0.00183314	0.00184231	0.00199437	0.00220666	0.00218388	0.00217277	0.00192001	0.00193844	0.00204897	0.00181942	0.00209503	0.00233614	0.00208894	0.00210536	0.00172565	0.00180498	0.00230932	0.00194794	0.00224152	0.00184411	0.00219286	0.00182274	0.00202943	0.00204491	0.00180696	0.0019498	0.0020958	0.0020009	0.00193554	0.00188084	0.00219997	0.00204912	0.00226719	0.0018402	0.0023313	0.00186155	0.0022394	0.00193394	0.00182918	0.00167294	0.00177946	0.0022702	0.00215564	0.00205255	0.00249158
Naphthalene degradation	0.00173919	0.00174598	0.00175386	0.00170207	0.0017257	0.00155098	0.00135168	0.00146499	0.00144945	0.00157056	0.00206258	0.00170338	0.00151083	0.0016683	0.00181574	0.00169615	0.00165801	0.00149078	0.00171862	0.00170925	0.00166057	0.0015149	0.00166638	0.00188091	0.00174578	0.00133558	0.00161975	0.00157552	0.00168261	0.00164261	0.00163396	0.00147627	0.00152295	0.00187917	0.00167198	0.00153485	0.00180372	0.0018774	0.0015004	0.00168034	0.00160797	0.00150035	0.00169479	0.00203371	0.00166364	0.00176621	0.00167656	0.00182022	0.00160834
Other glycan degradation	0.00169361	0.00152868	0.001615	0.00157343	0.00161783	0.00160553	0.00213206	0.00295165	0.00196638	0.00260761	0.00199013	0.00214323	0.00196935	0.00168941	0.00225318	0.00292718	0.00178837	0.00255588	0.00198528	0.00148656	0.00342258	0.00239471	0.00308536	0.00137354	0.00216165	0.00193134	0.00219413	0.00214501	0.00154874	0.00184421	0.00251971	0.00262049	0.00160556	0.00156772	0.00257539	0.00238072	0.00232934	0.00176098	0.00270731	0.00148238	0.00303823	0.00210378	0.00153986	0.00119389	0.00128862	0.00277804	0.0019495	0.00166387	0.00370365
Type I diabetes mellitus	0.00169191	0.0016792	0.00168958	0.00169403	0.00171545	0.00167247	0.00138499	0.00178755	0.00152754	0.00180173	0.00145652	0.00163339	0.00187636	0.00160445	0.00176702	0.00164879	0.00168129	0.00182404	0.0014336	0.0016072	0.00165476	0.00151056	0.0017332	0.00145143	0.00185411	0.00156044	0.00170064	0.0016903	0.00159592	0.00156933	0.00173764	0.0015884	0.0017212	0.00148928	0.00169444	0.00160395	0.00157628	0.00156185	0.00177359	0.00160772	0.00172248	0.00163741	0.00162179	0.0015153	0.00161854	0.0016527	0.00187351	0.00129014	0.00192015
Ascorbate and aldarate metabolism	0.00164431	0.00168205	0.00167319	0.00165586	0.00170805	0.00187278	0.00226092	0.00224583	0.00221578	0.00221495	0.0027891	0.00196055	0.00190679	0.00190483	0.00218989	0.00237196	0.00240577	0.00214243	0.00255484	0.00171463	0.00211122	0.00246873	0.0026413	0.00248363	0.00226804	0.00214352	0.00206806	0.00205841	0.00189725	0.00210676	0.00197762	0.00200769	0.00179768	0.00222427	0.00240398	0.00217331	0.00214767	0.00214938	0.00232769	0.00233517	0.00208968	0.00190838	0.00167567	0.00156507	0.00191249	0.00225098	0.00228796	0.00249861	0.00210783
Necroptosis	0.00162658	0.0016104	0.00159647	0.00161059	0.00160069	0.00136279	0.00142383	0.00143522	0.00136413	0.00146255	0.00143675	0.00151511	0.00144029	0.00147329	0.00149513	0.00141267	0.00142738	0.00140002	0.00144445	0.00152693	0.00150144	0.00137028	0.0014666	0.00138257	0.00140982	0.00138396	0.00141482	0.00148994	0.00151958	0.00133104	0.00149615	0.00149436	0.00159002	0.00152319	0.00140648	0.00146848	0.0014036	0.00142645	0.00137542	0.00134307	0.00147417	0.00148675	0.00168231	0.00160453	0.00137387	0.00144331	0.00135755	0.00137249	0.00144355
Inositol phosphate metabolism	0.00158599	0.0015957	0.001584	0.0015797	0.00158249	0.00145034	0.00156153	0.00144106	0.00143684	0.00141465	0.00152915	0.00148681	0.0013993	0.00153323	0.00152545	0.00156022	0.00157891	0.0014122	0.0013366	0.00163919	0.00151892	0.00134054	0.00146167	0.00151869	0.00149996	0.00138179	0.00154828	0.0014971	0.00151258	0.00151317	0.00154106	0.00147345	0.00155886	0.00154241	0.00154712	0.00150348	0.0015103	0.00148827	0.00154249	0.00145496	0.00152751	0.00149284	0.00165775	0.00166016	0.00146984	0.00151997	0.0015682	0.00170773	0.00138837
Fluorobenzoate degradation	0.00157911	0.00161008	0.00161557	0.00156619	0.00161148	0.00175705	0.00164341	0.00178029	0.00149413	0.00168725	0.00223342	0.00171326	0.00119648	0.00169285	0.00192567	0.00193021	0.00197248	0.00150402	0.00208595	0.00183707	0.00174618	0.00179861	0.00201608	0.0018997	0.00169084	0.00154234	0.00200915	0.00158898	0.00159647	0.00169979	0.00183898	0.00175232	0.00167361	0.00209656	0.0019392	0.00178267	0.00162707	0.00188643	0.0022013	0.0016543	0.00191305	0.0015714	0.00162235	0.00212244	0.00142011	0.00197309	0.00226845	0.00213535	0.00160349
Aminobenzoate degradation	0.0015584	0.0016163	0.00158822	0.00157703	0.00161689	0.00156968	0.0019413	0.00149496	0.00203154	0.00156353	0.00214531	0.00162572	0.00156018	0.00180221	0.00172702	0.00172635	0.00189327	0.0015603	0.00175616	0.00152827	0.00142984	0.00170685	0.00176342	0.00238227	0.00166659	0.00169321	0.00170027	0.00169457	0.00170636	0.00158499	0.00159868	0.0015735	0.0014868	0.0019639	0.00189975	0.00163025	0.00186709	0.00192735	0.00168153	0.00216716	0.00158313	0.00156535	0.00146548	0.00157901	0.00194416	0.00158349	0.00214196	0.00199211	0.0013166
Insect hormone biosynthesis	0.00155367	0.00165751	0.00164733	0.00158016	0.00167761	0.00197064	0.00315983	0.00278774	0.00268808	0.00270649	0.00324497	0.00234366	0.00220466	0.0022068	0.00238813	0.00325899	0.0032301	0.00267004	0.00309003	0.00186963	0.00291898	0.00334464	0.00285752	0.00334291	0.00269973	0.00279429	0.0025441	0.00231887	0.00212122	0.00270228	0.00234985	0.00252604	0.00186491	0.00231331	0.00339683	0.00270739	0.00288589	0.00232382	0.00297191	0.00270183	0.00269903	0.00222933	0.00177772	0.0014385	0.00207538	0.00297536	0.00279118	0.00333232	0.00273243
Tuberculosis	0.00147165	0.00146427	0.00143117	0.00144804	0.00143853	0.0011067	0.00110297	0.00116936	0.00102137	0.00109075	0.00126085	0.00125299	0.00112388	0.00127814	0.00127117	0.00112135	0.00122313	0.00108744	0.00114771	0.00137056	0.00123571	0.00107458	0.00123194	0.00122344	0.00113279	0.0010659	0.00122745	0.0012742	0.0013467	0.00111929	0.0012845	0.00127597	0.00142347	0.00139705	0.00119544	0.00119746	0.00103955	0.00122269	0.00112507	0.00112227	0.00123611	0.00124144	0.00155439	0.00150043	0.0012475	0.00121171	0.00112766	0.00118272	0.00108851
Carotenoid biosynthesis	0.00144741	0.00141084	0.00134402	0.00136343	0.00134319	0.000605496	0.000808198	0.00114405	0.000813711	0.000801907	0.00117697	0.00120286	0.000824069	0.00114726	0.0011656	0.000955777	0.00103074	0.000896813	0.00136879	0.00111038	0.00142697	0.00105018	0.00110837	0.00106638	0.000915267	0.00084888	0.00105141	0.00114536	0.00147967	0.00066035	0.00114343	0.00146078	0.00145692	0.00139439	0.000898701	0.00121871	0.000632295	0.00107191	0.000821531	0.000676615	0.0010681	0.00116044	0.00175675	0.00145596	0.000824042	0.00117152	0.000889032	0.00114494	0.00102446
Biosynthesis of ansamycins	0.00143777	0.00143891	0.00145445	0.00145101	0.00145629	0.00172019	0.0012708	0.0015206	0.00148364	0.00151554	0.00149427	0.00138818	0.00146506	0.00152579	0.00143253	0.00141855	0.00150209	0.00147983	0.00134877	0.00175511	0.00137648	0.00139573	0.00146883	0.00132085	0.00141836	0.00134151	0.00146999	0.00139906	0.00134992	0.00154025	0.00147359	0.00142481	0.00147097	0.00143538	0.0014652	0.00151086	0.00124127	0.00145317	0.00161555	0.00134297	0.00149393	0.00146448	0.00136394	0.00155149	0.00133715	0.00142026	0.00141662	0.00121008	0.00148458
Biosynthesis of vancomycin group antibiotics	0.00138991	0.00138262	0.00139555	0.00137803	0.00138672	0.00154498	0.00107834	0.00160761	0.0014508	0.00151139	0.00139878	0.00137562	0.00151258	0.00141643	0.00140898	0.0014259	0.0015411	0.00149145	0.00159607	0.00154246	0.00151528	0.00152089	0.0014951	0.00120393	0.00152401	0.00147237	0.0014415	0.00136442	0.00140771	0.00135921	0.00148063	0.00147043	0.00142782	0.00132808	0.00145712	0.00152366	0.00112444	0.00139643	0.00163764	0.00129694	0.00145347	0.00142066	0.00137608	0.00137002	0.00123396	0.00145734	0.00154699	0.00116181	0.00153583
MAPK signaling pathway - plant	0.00137969	0.00138252	0.00138928	0.00138329	0.00138157	0.00142526	0.00141434	0.00147868	0.00149374	0.0014937	0.0015829	0.00145116	0.00146952	0.0014033	0.00146398	0.00153097	0.00153255	0.0014942	0.00163465	0.00142557	0.00149677	0.00163716	0.00149714	0.00146527	0.00150651	0.00155016	0.00144433	0.00139221	0.00140983	0.00153502	0.00142421	0.00141805	0.00140673	0.0014658	0.00149525	0.00146735	0.00142146	0.00145607	0.0014919	0.00147399	0.0014195	0.00145578	0.00136465	0.00135125	0.00149714	0.00152866	0.0014744	0.00151406	0.00147077
Biosynthesis of various secondary metabolites - part 1	0.00136542	0.00134751	0.00135891	0.00135958	0.00135126	0.00135007	0.00129224	0.00141785	0.00146228	0.00139813	0.00142051	0.00130441	0.00127757	0.00134258	0.00129864	0.00142677	0.00139941	0.00137524	0.00132732	0.00133631	0.00141676	0.00139004	0.00139167	0.00124825	0.00126345	0.00129023	0.00135313	0.00132186	0.00126198	0.0014312	0.00137894	0.00140623	0.00138288	0.00133943	0.00142378	0.00145524	0.00126422	0.00130009	0.00143914	0.00126793	0.00141326	0.00132688	0.00140373	0.00125452	0.00116925	0.00139784	0.00122708	0.00134179	0.00144491
Penicillin and cephalosporin biosynthesis	0.00136042	0.00137277	0.00132128	0.00131846	0.00133949	0.000980746	0.00134248	0.0015296	0.00122103	0.00150749	0.00213104	0.00142331	0.00118975	0.00143994	0.00161711	0.00174441	0.00171523	0.00134304	0.0020789	0.00133234	0.00168765	0.00149078	0.00203229	0.00159338	0.00130828	0.0011878	0.00156437	0.00135089	0.00159818	0.00123916	0.00146272	0.00186424	0.00168259	0.00193829	0.00162132	0.00186415	0.0013928	0.00160222	0.00195684	0.00130856	0.00149778	0.00153172	0.00184009	0.00137018	0.000996976	0.00182335	0.00152306	0.00176432	0.00149341
Type II diabetes mellitus	0.00123401	0.00122058	0.00119763	0.00121622	0.0012022	0.00093173	0.000937161	0.00105486	0.000975034	0.000957283	0.00104791	0.0010673	0.00104219	0.00112594	0.00111583	0.000983162	0.00103122	0.00101834	0.00105666	0.00109611	0.00112446	0.000987435	0.00108752	0.00103023	0.00101338	0.00106383	0.00103726	0.00114114	0.00120962	0.000888646	0.00111253	0.00116478	0.0012137	0.0011648	0.00099829	0.00107385	0.000927765	0.00108881	0.000961033	0.00103658	0.00104769	0.00109044	0.00128867	0.00116548	0.00110788	0.00102889	0.00101293	0.000997151	0.00103079
Adipocytokine signaling pathway	0.00121264	0.00122804	0.00122057	0.00121728	0.00125162	0.00122066	0.00122561	0.00124154	0.0012744	0.00130091	0.00129546	0.00116883	0.00118101	0.00121706	0.00123755	0.00131954	0.00140399	0.00125996	0.00126414	0.00119171	0.00120609	0.00135555	0.00119376	0.00136922	0.00134288	0.00140728	0.00127031	0.00120841	0.00121218	0.00127756	0.00126878	0.00118487	0.00119546	0.00123876	0.001425	0.00119323	0.00125222	0.0012087	0.00142655	0.00133192	0.00127551	0.00110741	0.00120121	0.00107759	0.00118491	0.00126619	0.00165485	0.00121349	0.00122353
AMPK signaling pathway	0.00120564	0.00118039	0.00116157	0.00117552	0.00115306	0.00098973	0.000888828	0.00103809	0.000934356	0.000971494	0.000982657	0.0010781	0.00105748	0.00105273	0.00109727	0.000908167	0.000960262	0.0010118	0.00104466	0.00105693	0.00100551	0.000973177	0.001136	0.000847943	0.00100609	0.000962388	0.000990796	0.00110398	0.00112975	0.000875293	0.00103169	0.00107267	0.00114746	0.00110109	0.000877774	0.00102267	0.000948455	0.00104947	0.000942243	0.000980753	0.000969122	0.0010346	0.00117311	0.00112226	0.0010315	0.000959377	0.000982507	0.00088606	0.00106506
GABAergic synapse	0.00116413	0.00116328	0.00116199	0.00116034	0.00115363	0.000982748	0.00141713	0.00114213	0.0011071	0.00111755	0.00119386	0.00123887	0.00107996	0.00112294	0.00111339	0.00124281	0.0011318	0.00109127	0.00107641	0.00116545	0.0013281	0.00111682	0.00107261	0.00119765	0.00108124	0.00103635	0.00113989	0.00112449	0.00114257	0.00117526	0.00112742	0.00124257	0.00114961	0.0011303	0.0011719	0.00117676	0.00128645	0.00105073	0.00106802	0.000972034	0.00117103	0.00120686	0.00127835	0.00123385	0.00106429	0.00124486	0.00105992	0.0013108	0.00116016
Ethylbenzene degradation	0.0011205	0.00115025	0.00116181	0.00113377	0.00117155	0.00145483	0.0018532	0.00164285	0.00186328	0.00172227	0.00170105	0.00157488	0.00176019	0.00124328	0.00152364	0.00177589	0.00173208	0.00177072	0.00191119	0.000955341	0.00154061	0.00187321	0.00163559	0.00140354	0.00191549	0.00176346	0.0014676	0.0014251	0.00155163	0.00147156	0.00128051	0.00152977	0.00106101	0.00132359	0.00158253	0.00152793	0.00197462	0.00154691	0.00169154	0.0018018	0.00126616	0.00147729	0.000956219	0.000911702	0.00160993	0.00165464	0.0021289	0.00181689	0.00170276
Insulin resistance	0.00110967	0.00109537	0.00108754	0.00109988	0.00109921	0.00095101	0.00069007	0.000954271	0.00082579	0.000941004	0.000892295	0.000911894	0.000951094	0.000978393	0.00100916	0.000846244	0.000959852	0.000905809	0.000895702	0.00106925	0.000896726	0.000825157	0.000970801	0.000805831	0.000963528	0.000869375	0.000933703	0.000985261	0.0010067	0.000781547	0.000994416	0.000934932	0.00110936	0.00101013	0.000886103	0.000935865	0.000780283	0.000940645	0.000973256	0.000882904	0.000934893	0.000925306	0.00111681	0.00109248	0.000904415	0.000893307	0.0010069	0.000733975	0.000934443
D-Arginine and D-ornithine metabolism	0.00109398	0.00117797	0.00122449	0.00121489	0.0012192	0.00178476	0.00298307	0.00137019	0.00178412	0.00140352	0.00192209	0.0017542	0.0016807	0.00155215	0.00137179	0.00196492	0.00168855	0.00145919	0.00142879	0.00105732	0.00153257	0.00174696	0.00153508	0.002385	0.00152683	0.00200596	0.00171878	0.00155498	0.00139046	0.00220606	0.00148632	0.00152742	0.00127288	0.00171806	0.0020666	0.00143073	0.00281786	0.00185429	0.00144177	0.00219823	0.00157547	0.00143599	0.00119056	0.00125518	0.00176932	0.00175305	0.00144437	0.00268812	0.00139763
Chlorocyclohexane and chlorobenzene degradation	0.00109397	0.00116414	0.0011309	0.00109366	0.00113926	0.00126134	0.00155417	0.00136377	0.00123498	0.00131764	0.00169782	0.00127727	0.000908687	0.0012875	0.00138877	0.00154212	0.00154621	0.00127913	0.00168584	0.00121876	0.00135877	0.00160631	0.00149899	0.00155648	0.00145955	0.00150966	0.00143273	0.00128372	0.00136096	0.00137067	0.00134941	0.00137346	0.00108963	0.00154082	0.00155659	0.00127189	0.00155997	0.00147513	0.00151139	0.00158276	0.00138363	0.00116448	0.00113476	0.00137036	0.00144374	0.001519	0.00161398	0.00186759	0.00122145
Sphingolipid metabolism	0.00108249	0.000985595	0.00100756	0.00099123	0.00102896	0.00102465	0.000972148	0.00151646	0.00103083	0.00148094	0.000974455	0.0011496	0.00102499	0.0010541	0.00140507	0.00146114	0.00122092	0.00143495	0.00056202	0.000831843	0.00148868	0.000914126	0.00162613	0.000845529	0.00140245	0.000758133	0.00121526	0.00147225	0.000830285	0.00104557	0.00122996	0.00105267	0.00095453	0.000836303	0.00130596	0.00111196	0.00121162	0.00085198	0.00168769	0.000830644	0.00150417	0.00107131	0.00077414	0.000700367	0.000856946	0.00141281	0.00158948	0.00074505	0.00200758
Plant-pathogen interaction	0.00107605	0.00107243	0.00107989	0.00109968	0.00108165	0.0010731	0.00124037	0.00115572	0.00143063	0.00125572	0.00111042	0.00122749	0.00136949	0.00110659	0.0012127	0.00123353	0.00105728	0.00124475	0.00125867	0.000877702	0.00123038	0.00127651	0.00120754	0.00114073	0.00123072	0.0014093	0.00112603	0.00117212	0.00124152	0.00115998	0.00113203	0.00121764	0.00111793	0.00115633	0.00113056	0.00120223	0.00143969	0.00119047	0.00104943	0.00127225	0.00108906	0.00122136	0.00107713	0.000934725	0.00121158	0.00121406	0.00114141	0.00125827	0.00131634
Primary immunodeficiency	0.000995397	0.000972863	0.000956287	0.000981108	0.000945791	0.000485639	0.00105258	0.000803154	0.000884428	0.000788231	0.00097462	0.00105918	0.000981031	0.000733463	0.000916271	0.000916761	0.000611468	0.000764014	0.000979392	0.000731842	0.00111937	0.0008666	0.000814484	0.000679941	0.000743079	0.000750991	0.000733975	0.000808735	0.00102731	0.000759624	0.000818153	0.00105239	0.000918253	0.000952299	0.000710896	0.00093241	0.00104806	0.000794493	0.000575025	0.000664452	0.000793393	0.00102393	0.00113333	0.000875204	0.000788383	0.000979464	0.000615389	0.00101194	0.000921603
alpha-Linolenic acid metabolism	0.000907789	0.000914669	0.000950898	0.000932894	0.000944039	0.00110287	0.00144456	0.00133859	0.00168449	0.00144942	0.00133739	0.00127799	0.00146548	0.00101857	0.00124605	0.00145624	0.00134799	0.00143696	0.00143511	0.000755982	0.00131423	0.00153104	0.00128014	0.00107824	0.00149349	0.00138038	0.0011798	0.00115742	0.0012783	0.00126797	0.00109413	0.00127677	0.000927629	0.0010351	0.00126622	0.00130126	0.00162853	0.00117563	0.00136963	0.00134237	0.00111638	0.00128977	0.000814505	0.00068034	0.00128555	0.0013984	0.00164842	0.00138597	0.0015183
Glutamatergic synapse	0.000875835	0.000876152	0.000872923	0.00087256	0.000868655	0.00074433	0.00108491	0.000865804	0.00082404	0.000818418	0.000912575	0.000927398	0.000785225	0.000856081	0.000836299	0.000940581	0.000874344	0.000817853	0.000815421	0.000886631	0.00100562	0.000842336	0.000813331	0.000927971	0.000800225	0.000781149	0.000863639	0.000850177	0.000855876	0.000893543	0.000855845	0.000941022	0.000873062	0.000857892	0.000899988	0.000898327	0.000948038	0.000792736	0.000816949	0.000731947	0.000899987	0.000913704	0.000968026	0.000937032	0.000798316	0.000935658	0.000786747	0.00101429	0.000861409
Renin-angiotensin system	0.000835569	0.00079668	0.000773676	0.000787668	0.00077574	0.000437618	0.000503068	0.000820598	0.000723288	0.000866198	0.000669932	0.000845607	0.000715559	0.000666249	0.000825625	0.000724695	0.000604492	0.000742389	0.000673507	0.000658286	0.000944243	0.000674219	0.00079273	0.00049416	0.00070376	0.000450644	0.000664511	0.000684767	0.000839794	0.000487607	0.000701371	0.000872447	0.000766483	0.000869467	0.000625089	0.000762284	0.000683802	0.00062952	0.000698197	0.000487354	0.000693256	0.000773428	0.000868959	0.000745801	0.000504739	0.000885182	0.000725096	0.000521578	0.000944511
Phosphonate and phosphinate metabolism	0.000832865	0.000871855	0.000875076	0.00083907	0.000894521	0.000658947	0.00133619	0.00116388	0.000925049	0.00105282	0.00134267	0.000956884	0.000593554	0.0010319	0.000878412	0.00148343	0.00145911	0.000870001	0.000986769	0.000837879	0.00140472	0.00122654	0.00107188	0.00178171	0.000996867	0.000960836	0.0012528	0.0010105	0.000922364	0.00135214	0.00109934	0.00117255	0.00111867	0.00118363	0.00167142	0.00127155	0.00108168	0.000873587	0.00126814	0.000839512	0.00135128	0.000959304	0.00122075	0.00096883	0.000697317	0.0014715	0.000867129	0.00155921	0.00099537
Ribosome biogenesis in eukaryotes	0.000819053	0.000813738	0.000831673	0.000816632	0.000798004	0.00123345	0.000662887	0.00062222	0.000666196	0.000746489	0.000730484	0.000769138	0.000877478	0.000958194	0.000726941	0.00060055	0.000607454	0.000700692	0.000581913	0.0012464	0.000583201	0.000570735	0.000617873	0.000610171	0.000611562	0.000680079	0.000754432	0.000693954	0.00069751	0.00091254	0.000798622	0.000659992	0.000657818	0.00071316	0.000592692	0.000659943	0.00069571	0.000920471	0.00073264	0.000701701	0.000769306	0.000783335	0.000659687	0.00126248	0.000844026	0.000600623	0.000684651	0.000610251	0.00066679
Insulin signaling pathway	0.000779567	0.000768926	0.000756207	0.000769005	0.000753333	0.000607049	0.000464241	0.000643683	0.000592276	0.00061917	0.000655825	0.000631612	0.000604035	0.000674476	0.000679578	0.000547744	0.000594223	0.000581591	0.000670984	0.000731515	0.000635909	0.000577999	0.000692013	0.000522758	0.000584738	0.000608027	0.000602893	0.00066228	0.000712432	0.000498316	0.000669881	0.000678963	0.000766157	0.000723186	0.000567659	0.000649605	0.000510396	0.000665772	0.000579966	0.000577809	0.0006194	0.00063452	0.00080508	0.000782761	0.000624057	0.00059379	0.000607611	0.000530677	0.000610909
Mineral absorption	0.000775801	0.000769231	0.0007241	0.000741281	0.000708218	0.000255027	0.000303297	0.000405038	0.000265888	0.000284152	0.000547497	0.000567801	0.000317194	0.000534356	0.000521993	0.000335836	0.000410999	0.000292815	0.000688445	0.000636743	0.000516099	0.000526432	0.00042439	0.000462218	0.000359701	0.000428152	0.000451493	0.000529133	0.000722126	0.00032998	0.000518738	0.000597426	0.000709222	0.000738493	0.000348703	0.000475777	0.000242639	0.000531172	0.000246322	0.000385554	0.000406677	0.00049953	0.00093145	0.000839936	0.000484626	0.000455411	0.000265957	0.00051142	0.000268518
Hepatocellular carcinoma	0.000768619	0.000779637	0.000755093	0.000762972	0.000755912	0.00043285	0.000973945	0.000515682	0.000629062	0.000483332	0.000872225	0.000774304	0.000587878	0.000649866	0.000669011	0.00069128	0.000634513	0.000479691	0.000671778	0.000575113	0.000713003	0.000623352	0.000608773	0.000874136	0.000525479	0.000536856	0.000636459	0.000663449	0.000786962	0.000690111	0.000622015	0.000711616	0.000738915	0.000884856	0.000673716	0.000658023	0.000863455	0.000704732	0.00044964	0.000694642	0.0006316	0.000668535	0.000883726	0.000788626	0.000643651	0.000728778	0.000498352	0.00099566	0.000478566
NOD-like receptor signaling pathway	0.000759096	0.000750911	0.000752691	0.000766375	0.000744884	0.000760065	0.000672601	0.0007401	0.000797783	0.000749337	0.000708246	0.000738759	0.000812902	0.000758838	0.000757998	0.000694599	0.000634211	0.000761749	0.000718201	0.000727536	0.000753564	0.000701418	0.000755947	0.000648792	0.000724208	0.000786339	0.000710976	0.000746351	0.000769093	0.000724756	0.000746013	0.000779816	0.000773949	0.000721144	0.000653463	0.000760136	0.000743295	0.000783244	0.000670274	0.000756993	0.000715298	0.000808199	0.000746322	0.000725745	0.000827542	0.000714384	0.000626091	0.000666586	0.000792288
Thyroid hormone synthesis	0.000740564	0.000738435	0.00074164	0.000752008	0.000742302	0.000709248	0.000879985	0.000760109	0.000991739	0.000790301	0.000770854	0.000810903	0.000832103	0.000755531	0.000832376	0.000812552	0.000703644	0.000761819	0.000763651	0.000575796	0.000844351	0.000837181	0.000765871	0.000870181	0.00076644	0.000889237	0.000750709	0.000774104	0.000804808	0.000833965	0.000756276	0.000837763	0.0007011	0.000777268	0.00080533	0.000764087	0.000958411	0.000783988	0.000669146	0.000874582	0.000794788	0.000739515	0.000713273	0.000689186	0.000729761	0.000819986	0.000762122	0.0008578	0.000875397
Apoptosis - fly	0.000733788	0.000765959	0.000753562	0.000760038	0.000760932	0.000770729	0.0011868	0.000811269	0.000962189	0.000802466	0.000993515	0.000846675	0.000752251	0.000805872	0.000795355	0.000980515	0.000919701	0.000832082	0.000802997	0.000694565	0.000920624	0.00084851	0.000868488	0.00111591	0.000810092	0.000884031	0.000893565	0.000840997	0.000825697	0.000897251	0.000827144	0.00090823	0.000774773	0.000992357	0.00103557	0.000803556	0.00113517	0.000889809	0.00081779	0.000997944	0.000904741	0.000861665	0.000797626	0.000760733	0.00107539	0.000958463	0.000836334	0.00123739	0.000766087
Retinol metabolism	0.000733126	0.000731379	0.000747199	0.000718655	0.000739641	0.00080498	0.000598568	0.000643135	0.000697536	0.000699718	0.00073386	0.000709894	0.000674781	0.000751697	0.000727155	0.000704976	0.000712885	0.000669889	0.000652143	0.000765436	0.000677163	0.000673132	0.000666351	0.000835051	0.000769291	0.000627958	0.000733036	0.000686256	0.000683227	0.000763651	0.000720819	0.00060157	0.000640423	0.000738306	0.000734548	0.000638596	0.000763841	0.000758221	0.000691879	0.000715623	0.000754368	0.000648202	0.000653173	0.00088231	0.000754732	0.000706991	0.000806501	0.000694985	0.000707905
Huntington disease	0.0007321	0.000752738	0.000750678	0.000748308	0.000741517	0.000948373	0.000886635	0.000711941	0.000767877	0.000729168	0.000882425	0.000759422	0.000706427	0.000885042	0.000758223	0.000792396	0.00075782	0.000702122	0.000720082	0.000903081	0.00074641	0.000715913	0.000741911	0.000920194	0.00068125	0.000808269	0.000821805	0.000752092	0.000765067	0.000935519	0.000800916	0.000777259	0.000715972	0.000870099	0.000823338	0.000763085	0.0008898	0.000895671	0.000756488	0.000875155	0.00082825	0.000790621	0.000729753	0.000964914	0.000876599	0.000782592	0.000652454	0.000958694	0.000695436
Glycosphingolipid biosynthesis - globo and isoglobo series	0.000726456	0.000676491	0.00070455	0.000683489	0.000722909	0.000738399	0.000920754	0.00121197	0.00125497	0.00114945	0.000792651	0.000967697	0.00112323	0.000705475	0.000909999	0.00125516	0.00100206	0.00110684	0.00104998	0.000605148	0.00139306	0.00121344	0.00113059	0.000608694	0.00109485	0.000955618	0.000994211	0.000929906	0.000831837	0.00079657	0.00097193	0.00111813	0.000720951	0.000677624	0.00106794	0.00115079	0.00104851	0.000734174	0.00105741	0.000640237	0.00109124	0.00094078	0.000725276	0.00043247	0.000525053	0.00115274	0.000849828	0.00101787	0.00145484
Longevity regulating pathway	0.00072151	0.00071298	0.000708539	0.000711088	0.000701096	0.000688699	0.000562357	0.000618819	0.000576835	0.000610434	0.000745381	0.000677902	0.000614825	0.000704163	0.000673567	0.000598049	0.000598678	0.000586395	0.000681751	0.000782841	0.000630088	0.000627415	0.000702489	0.000623698	0.000612443	0.000588802	0.000632517	0.000635201	0.000686885	0.000669364	0.000653919	0.000656401	0.00069458	0.000728611	0.00058496	0.000651167	0.000589365	0.000725987	0.000594874	0.000632655	0.000630623	0.000682894	0.000697187	0.000826172	0.000681687	0.000642235	0.000559692	0.000617213	0.00060972
Toluene degradation	0.000709858	0.000767697	0.000721868	0.000703918	0.000728128	0.000820744	0.000623452	0.000777521	0.000762198	0.000697461	0.000966553	0.000685605	0.000600473	0.000898268	0.000877152	0.000751861	0.000875287	0.000754741	0.00100939	0.000798446	0.000673695	0.000879724	0.000939663	0.000920418	0.000891059	0.000950162	0.000838348	0.000830107	0.000973643	0.000608384	0.000799908	0.000859376	0.000620549	0.00103226	0.000813167	0.000689394	0.000818572	0.0010355	0.000826369	0.00111291	0.00069835	0.000664575	0.0006659	0.000910942	0.00112457	0.000768873	0.00110449	0.000938931	0.000649215
Thermogenesis	0.000708587	0.000721927	0.000726857	0.000725873	0.000732308	0.000870325	0.000866463	0.000751997	0.000872117	0.000807298	0.000769155	0.000758743	0.000817531	0.000788592	0.000762409	0.000815385	0.000785443	0.000773383	0.000736696	0.00074391	0.000746	0.00079484	0.000711207	0.000872649	0.0007825	0.000875395	0.000806687	0.000755839	0.000755438	0.000894338	0.000777801	0.000733756	0.000703885	0.000758347	0.000840562	0.000758236	0.000889674	0.000797119	0.000816506	0.000879835	0.000809024	0.000742823	0.000687824	0.000739841	0.000787005	0.000778208	0.000843141	0.000842292	0.000770307
Degradation of aromatic compounds	0.000675384	0.000723383	0.000706795	0.000681796	0.000702226	0.000801268	0.000983329	0.000773891	0.000843143	0.000804968	0.00104041	0.000745801	0.00061459	0.00091504	0.00082317	0.000918083	0.001025	0.000826001	0.000833749	0.000736011	0.000780407	0.000881144	0.000903401	0.00128825	0.000915125	0.000906087	0.000897821	0.000862381	0.00087788	0.000859071	0.000801063	0.000811463	0.000627977	0.00100398	0.00103773	0.000739948	0.000984469	0.000979562	0.000856178	0.00112044	0.000828729	0.000740859	0.000655091	0.000816038	0.00117042	0.000859303	0.00104052	0.00117097	0.000662027
Amyotrophic lateral sclerosis (ALS)	0.000674415	0.000717417	0.00069619	0.00068494	0.000703967	0.000607214	0.00121492	0.000823174	0.000873515	0.00077877	0.00140207	0.000832826	0.000535384	0.000833906	0.00085055	0.00115343	0.00111984	0.000726438	0.00105339	0.000627152	0.00102393	0.00105604	0.00100493	0.00131728	0.000794207	0.000896046	0.000927151	0.000800042	0.000885098	0.000951938	0.000813678	0.000994383	0.000764891	0.00126699	0.0011936	0.000910337	0.00119431	0.000957122	0.000866973	0.00103149	0.000880453	0.00081231	0.000831135	0.000758164	0.000988835	0.00115189	0.000826092	0.00153582	0.000739408
Antigen processing and presentation	0.000656967	0.000632447	0.000625855	0.00064776	0.000632368	0.000519425	0.00052543	0.000534946	0.000608582	0.0005106	0.00050358	0.00057526	0.000641856	0.000548504	0.000569795	0.00047843	0.000415994	0.000526273	0.000485785	0.000441467	0.00056205	0.000463825	0.000559686	0.000443625	0.000490412	0.000501031	0.000515448	0.000611059	0.000638226	0.000465882	0.000542915	0.000634277	0.000662502	0.000567246	0.00041577	0.000593365	0.000536795	0.000579648	0.000419826	0.000556719	0.000522682	0.000617871	0.000664509	0.000538945	0.000563853	0.000498255	0.000395211	0.000486581	0.00057919
Alzheimer disease	0.000639825	0.000670803	0.000673178	0.000675013	0.00067468	0.000807537	0.001078	0.000769283	0.00091563	0.000792644	0.000848568	0.000755343	0.000756008	0.000797951	0.000737346	0.000920181	0.000849812	0.00079945	0.000724848	0.000635352	0.000813279	0.000823793	0.000764617	0.00101236	0.000743725	0.000902157	0.000854879	0.000792264	0.000744568	0.000947488	0.000765044	0.000811427	0.000713479	0.000821812	0.000933957	0.000815888	0.00104234	0.00080961	0.000805326	0.000955233	0.000828348	0.000801235	0.000693359	0.00064913	0.000896747	0.000850463	0.00072489	0.00111796	0.000766778
Neomycin, kanamycin and gentamicin biosynthesis	0.000631827	0.000621885	0.000624616	0.000627617	0.000634952	0.000582822	0.000352353	0.000583633	0.000503569	0.000575709	0.000488222	0.000535449	0.000596513	0.000539556	0.000601376	0.000509968	0.000573251	0.000566394	0.000534981	0.000585268	0.000509599	0.000504676	0.000610897	0.000476261	0.000629449	0.000541621	0.000576459	0.000583562	0.000554525	0.000520303	0.000601143	0.000526978	0.000617511	0.000555069	0.000567889	0.000534875	0.000442253	0.000537224	0.000612976	0.000538041	0.000568592	0.000498174	0.000602833	0.000556132	0.000492813	0.000527792	0.000623955	0.000403001	0.000587223
Isoquinoline alkaloid biosynthesis	0.000623479	0.000634094	0.000659315	0.000629818	0.000635984	0.000914094	0.00103898	0.000910321	0.000859488	0.000988122	0.000843353	0.000839174	0.000767147	0.000839945	0.000801563	0.00102331	0.000867974	0.000965407	0.000845159	0.000837381	0.000934372	0.000993169	0.000867157	0.000890676	0.00083931	0.000893321	0.000874121	0.000792018	0.000622711	0.00107146	0.00083884	0.000822964	0.000679224	0.000726359	0.000995315	0.000855121	0.000977843	0.000779897	0.00104582	0.000819202	0.000931577	0.000825355	0.000612334	0.000705776	0.00077582	0.000953206	0.00084581	0.000916513	0.000992447
RNA transport	0.00059466	0.000579627	0.000588208	0.000575917	0.000552995	0.000733717	0.000374796	0.00043234	0.000360216	0.000473348	0.000501798	0.00054281	0.000529709	0.000627733	0.000490001	0.000363252	0.00034266	0.000448747	0.000446762	0.000877777	0.000451239	0.000376618	0.000420612	0.00032224	0.000376349	0.000383209	0.000473798	0.000443959	0.000494225	0.000542096	0.000531247	0.00049091	0.000488046	0.000495374	0.000318587	0.000456709	0.000342931	0.000595497	0.000443211	0.000361548	0.000497313	0.000560713	0.000547802	0.000903758	0.00053384	0.000409428	0.000348856	0.000340544	0.000449485
Cardiac muscle contraction	0.000577113	0.000601295	0.000616175	0.00062519	0.000615242	0.00088602	0.000898075	0.000623217	0.000889962	0.000717664	0.000650653	0.000648823	0.000796079	0.000745613	0.000672216	0.000725062	0.000635251	0.000700587	0.000569793	0.000572768	0.00059888	0.00064853	0.000629038	0.000897676	0.000656996	0.000892762	0.000738736	0.000702684	0.000664913	0.000925454	0.000675706	0.000614155	0.000588361	0.000672319	0.000739172	0.000666922	0.000970026	0.000779011	0.000648278	0.00095778	0.000717221	0.000696145	0.000529158	0.000634197	0.000845658	0.000656159	0.000615219	0.000912802	0.00066133
Protein processing in endoplasmic reticulum	0.000539093	0.000528829	0.00053861	0.000532619	0.000524938	0.000755566	0.000363614	0.000474063	0.000397083	0.00051004	0.000454728	0.000469302	0.000526322	0.000619071	0.000480855	0.000405108	0.000411667	0.000495694	0.00046507	0.00079381	0.00044974	0.000405384	0.000470393	0.000393168	0.000427618	0.00047897	0.0004846	0.000465191	0.000451766	0.00053707	0.000560209	0.000489134	0.000497009	0.00048074	0.000418345	0.000479724	0.000375849	0.00058715	0.000526444	0.000447903	0.000559419	0.000523475	0.000484744	0.000749297	0.000535411	0.000415623	0.000424633	0.000343952	0.000495348
Renal cell carcinoma	0.000535413	0.00052634	0.000527231	0.000528331	0.000525021	0.000480517	0.000494608	0.000546363	0.000520191	0.000527379	0.000490928	0.000520096	0.000523568	0.000502891	0.000535964	0.00051225	0.000517775	0.000540081	0.000545891	0.000461213	0.000538617	0.000530493	0.000531891	0.000486799	0.000539626	0.000537436	0.000518636	0.000533091	0.000553576	0.000486263	0.000521322	0.000546572	0.000546653	0.000521838	0.000496688	0.000545172	0.000479831	0.000486028	0.000533913	0.000505601	0.000509683	0.000529625	0.000557175	0.000489638	0.00049447	0.000523937	0.000532288	0.000487097	0.000542802
Phosphotransferase system (PTS)	0.000533378	0.000548936	0.000574501	0.000563721	0.000577248	0.00071156	0.000685049	0.000627499	0.000676766	0.000709428	0.000577965	0.000586164	0.000777202	0.000585599	0.000614578	0.000624884	0.000622123	0.000711014	0.00065137	0.000623067	0.000509998	0.0006679	0.0006487	0.000689889	0.000777477	0.000707815	0.000642008	0.000667318	0.000611088	0.000629326	0.000603056	0.000565211	0.000582593	0.000621675	0.000636747	0.000527795	0.000739723	0.000683864	0.00059339	0.000770405	0.000565546	0.00054739	0.000480341	0.000568127	0.00073754	0.000613976	0.00076422	0.000684863	0.00057877
MAPK signaling pathway - fly	0.000531605	0.000525844	0.000517937	0.000522343	0.000512144	0.000500888	0.00037195	0.000434004	0.000369414	0.000405212	0.000455794	0.000471131	0.000430387	0.000510382	0.000464323	0.000380562	0.000388919	0.00040506	0.000438492	0.000597033	0.000439117	0.000384525	0.000454561	0.000400666	0.000409167	0.000393136	0.000444757	0.000457531	0.000488656	0.000443802	0.000477404	0.000471692	0.000505184	0.000478965	0.000379984	0.000453076	0.000363734	0.000495192	0.000410376	0.000409294	0.000456516	0.000482559	0.00052469	0.000624312	0.000453245	0.000415099	0.000357742	0.000378537	0.000419871
FoxO signaling pathway	0.000522439	0.000518213	0.000512971	0.000513153	0.000510898	0.000492579	0.000389231	0.000441844	0.000410434	0.00043414	0.000555304	0.00047361	0.00042736	0.000501645	0.000485932	0.000431249	0.000453597	0.000417564	0.000494554	0.000540267	0.00043514	0.000454507	0.000520308	0.000449176	0.000444445	0.000429539	0.000456601	0.000465067	0.000489902	0.000464932	0.000466459	0.00045984	0.000496615	0.000533292	0.000429917	0.000459692	0.000419486	0.000528397	0.000431334	0.000471921	0.000440176	0.000473837	0.000492242	0.000573572	0.00049573	0.00045487	0.000435691	0.000455389	0.000425472
N-Glycan biosynthesis	0.000521709	0.000503611	0.000529412	0.000496195	0.00052154	0.00100869	0.000329511	0.000701895	0.000444897	0.000723318	0.000515972	0.000536199	0.000624903	0.000661363	0.000590649	0.000527763	0.000683917	0.000720536	0.000490246	0.000924153	0.000497069	0.000485606	0.000738972	0.000365904	0.000721677	0.000462135	0.000629443	0.000533711	0.000431126	0.000654149	0.000651111	0.000444037	0.000461358	0.000469729	0.000543974	0.000546785	0.000326581	0.000588787	0.000824195	0.00044717	0.000667207	0.000552416	0.000346683	0.000772624	0.000571569	0.000541178	0.000713939	0.000251219	0.000692997
Steroid hormone biosynthesis	0.000501811	0.000479127	0.000488055	0.000477656	0.000504046	0.000496169	0.000416858	0.000721878	0.000347329	0.000672122	0.000424467	0.000511136	0.000385609	0.000544583	0.000670563	0.000582453	0.000591153	0.000632632	0.00028456	0.000429602	0.000579883	0.000416793	0.000800848	0.000409503	0.000622282	0.000377367	0.00054447	0.00074927	0.000428733	0.00047754	0.000589893	0.000485642	0.000500401	0.000420916	0.000592816	0.000512215	0.000483063	0.000407382	0.000778146	0.000443738	0.000706641	0.000502008	0.000375718	0.000357403	0.000436214	0.000601716	0.000818752	0.000258102	0.000844321
Xylene degradation	0.00046559	0.000571109	0.000535424	0.000486783	0.000499392	0.000995669	0.000693269	0.000698656	0.000667745	0.000728644	0.000843376	0.000520017	0.000419832	0.000804357	0.000658054	0.000667904	0.000807483	0.000739597	0.000923146	0.000647597	0.000595839	0.00084246	0.000684776	0.000936956	0.000891505	0.00109453	0.00079108	0.000698168	0.000963167	0.000724779	0.000710562	0.000752792	0.000308735	0.000826776	0.000767472	0.000507041	0.000739262	0.00106536	0.000619566	0.00125488	0.000707416	0.000644836	0.000315209	0.000826476	0.0014439	0.000657511	0.000932241	0.00115724	0.000370249
Arachidonic acid metabolism	0.000449807	0.000448252	0.000464648	0.00047362	0.000468044	0.000529265	0.000557892	0.000573105	0.000784994	0.000648158	0.000581394	0.000565137	0.000671696	0.000472952	0.000618458	0.000603298	0.000478326	0.000594522	0.000553104	0.000350129	0.000608856	0.000604622	0.000613137	0.000521809	0.000609287	0.000657289	0.000503069	0.000512206	0.000520554	0.000597515	0.000524308	0.000555895	0.000417029	0.000506449	0.000554446	0.000541121	0.000764651	0.000581248	0.000496555	0.000668858	0.000558884	0.000545226	0.000351584	0.000360085	0.000563321	0.000592597	0.000628382	0.000591045	0.000729948
Glycosphingolipid biosynthesis - ganglio series	0.000449545	0.000409687	0.000426991	0.000417299	0.000419157	0.000450342	0.000658413	0.000854966	0.000575549	0.000713556	0.000598315	0.0006283	0.000593634	0.000485241	0.000573354	0.0008315	0.000530764	0.000729016	0.000919292	0.000426391	0.00098607	0.000927399	0.000766101	0.000357425	0.00051972	0.000719685	0.000596052	0.000568707	0.000510284	0.00052359	0.000692749	0.000882213	0.000473297	0.000453847	0.000733511	0.000818705	0.000619247	0.000534807	0.000709547	0.000412144	0.000861756	0.000672683	0.000478934	0.000273871	0.000260517	0.00076862	0.000394156	0.000549822	0.00102733
Salmonella infection	0.000433858	0.000448674	0.000449025	0.000464532	0.000436394	0.000430978	0.000582641	0.000400953	0.000584672	0.000498449	0.000445667	0.000509277	0.000527675	0.000483215	0.000482899	0.000466597	0.000410244	0.000495682	0.000474858	0.000383802	0.000428301	0.000481844	0.000474809	0.000560864	0.000481116	0.000628295	0.000450111	0.000480303	0.00051075	0.000491838	0.000441314	0.000453203	0.000411895	0.000488244	0.000461266	0.000416358	0.000638935	0.000524645	0.000375042	0.000587135	0.000410545	0.000502546	0.000396634	0.000424787	0.000653229	0.000458747	0.000481365	0.00057851	0.000428803
Prion diseases	0.000429116	0.000419167	0.000397744	0.000401105	0.000390879	0.000157856	0.000265907	0.000353068	0.00026768	0.000252663	0.000488746	0.000379079	0.000282441	0.000343513	0.000397565	0.000321155	0.000283338	0.000257677	0.00044733	0.000334411	0.000454037	0.000330085	0.000353996	0.000274912	0.000265297	0.000219142	0.000299989	0.000323408	0.000486655	0.000230386	0.00030455	0.000479376	0.000401444	0.000456633	0.000246125	0.000394808	0.00029341	0.000352744	0.00021002	0.000230417	0.000252054	0.000366329	0.000515493	0.000427519	0.000229086	0.000419408	0.000199156	0.000370341	0.000332074
Progesterone-mediated oocyte maturation	0.00042087	0.000405161	0.000400938	0.000414971	0.000405111	0.000332757	0.000336604	0.0003427	0.000389873	0.000327103	0.000322606	0.000368526	0.000411189	0.000351385	0.000365025	0.000306494	0.000266496	0.000337144	0.000311206	0.000282815	0.000360063	0.000297138	0.000358549	0.000284197	0.00031417	0.000320973	0.000330209	0.00039146	0.000408864	0.000298456	0.000347805	0.000406334	0.000424415	0.000363392	0.000266353	0.000380124	0.000343884	0.000371337	0.000268951	0.000356648	0.000334843	0.000395823	0.000425701	0.000345262	0.000361218	0.000319194	0.000253182	0.000311716	0.000371044
Basal transcription factors	0.000414861	0.000427313	0.000486693	0.000406184	0.000390736	0.00199337	0.00012837	0.000136869	2.78792e-05	0.00044114	0.000498561	0.000408249	0.000260648	0.00107393	0.000261766	0.000110724	0.000116499	0.000236204	2.70776e-05	0.00209464	1.10317e-05	2.06374e-05	5.32169e-05	0.000116312	3.75668e-05	0.000178258	0.000497836	0.000123438	3.64328e-05	0.0011301	0.000634202	0.000106439	3.59744e-05	0.000264946	0.000149519	0.000185637	0.000127282	0.000935833	0.000625523	0.000172304	0.000673999	0.000487364	2.01851e-05	0.00204323	0.000603632	0.000101078	0.000201758	2.66136e-05	0.000208949
Choline metabolism in cancer	0.000395971	0.000388898	0.000381304	0.000393595	0.000379757	0.000313156	0.000391726	0.000374591	0.00038545	0.000361091	0.000363478	0.000364604	0.000352837	0.000396643	0.000383763	0.00035578	0.000327601	0.000374579	0.000327209	0.000310958	0.000400226	0.000308263	0.000405291	0.000393636	0.00031421	0.00035004	0.000376354	0.000407284	0.00042061	0.000330397	0.000368358	0.000437053	0.000406196	0.000411826	0.000330622	0.000397133	0.000336839	0.000377738	0.000334976	0.000385664	0.000373725	0.000396612	0.00042953	0.000363657	0.000422276	0.00034812	0.000307123	0.000423624	0.000373999
Non-alcoholic fatty liver disease (NAFLD)	0.000387411	0.000417854	0.000421825	0.000420703	0.00042314	0.000621163	0.000740148	0.000466567	0.000605825	0.000511874	0.000598592	0.000473422	0.0004735	0.000559384	0.000482421	0.000609094	0.000570617	0.000492065	0.000458302	0.000452028	0.000489063	0.00051894	0.000494788	0.00075986	0.000475213	0.0006398	0.000579026	0.000507159	0.000468366	0.000688251	0.000520859	0.000491378	0.000419764	0.00058878	0.000662093	0.000501639	0.000743032	0.000589497	0.000536223	0.000706979	0.000578024	0.000500213	0.000396624	0.000489303	0.000649058	0.000550762	0.000479599	0.000804232	0.000456669
Pathways in cancer	0.000385026	0.000389862	0.000381401	0.000384391	0.000382703	0.000293938	0.000483887	0.000320374	0.000359922	0.000306681	0.000445597	0.000391562	0.000322912	0.000362989	0.000362534	0.000388001	0.000367813	0.000305232	0.000365508	0.000316691	0.000388793	0.000354461	0.000355592	0.000452592	0.00031733	0.000335657	0.000365492	0.000369396	0.000403063	0.000376766	0.000356261	0.000394757	0.000386616	0.000453898	0.000386858	0.00037041	0.000441779	0.000384036	0.000306361	0.000390419	0.000365995	0.000368581	0.000430859	0.000394982	0.000375389	0.000394352	0.000305728	0.000502584	0.000305458
Parkinson disease	0.00038355	0.000414536	0.000416792	0.000418034	0.000420704	0.000582781	0.000749785	0.000472037	0.000615359	0.00051001	0.000596885	0.000471812	0.00046959	0.00054371	0.000485036	0.000617317	0.000580224	0.000494398	0.000465467	0.000408967	0.000497709	0.000527275	0.000503001	0.000770109	0.000482483	0.000646014	0.000578488	0.00051252	0.000475012	0.000673015	0.000514419	0.000497328	0.000426125	0.000594482	0.000670792	0.000505938	0.000752803	0.000576666	0.00053066	0.00071452	0.000572005	0.000496619	0.00040302	0.000449447	0.000644353	0.000558458	0.000483338	0.000816885	0.000459919
Steroid biosynthesis	0.000373345	0.000360896	0.000334764	0.000343919	0.00032682	6.4587e-05	6.90417e-05	0.000131423	3.79282e-05	6.01782e-05	0.000191723	0.000235492	0.000115224	0.000213615	0.000210571	7.20405e-05	0.000105384	6.42303e-05	0.0001508	0.000264687	0.000184356	6.5937e-05	0.000183255	0.000123169	8.23696e-05	5.69734e-05	0.000147062	0.000230477	0.00028428	6.66099e-05	0.000187331	0.000237717	0.000304245	0.000274881	6.75438e-05	0.000162531	4.44064e-05	0.000181376	4.34996e-05	6.25645e-05	0.000144946	0.000205189	0.000401433	0.00037016	0.000149108	0.000140732	9.91705e-05	0.000106691	8.74439e-05
Steroid degradation	0.00036682	0.000408607	0.000390723	0.000386573	0.000417294	0.000185546	0.000158706	0.000288894	0.000547684	0.000794598	0.000239103	0.000344751	0.000384481	0.000318035	0.000396819	0.000254376	0.000318884	0.000268088	0.000370378	0.000170281	0.00020184	0.000522301	0.000264695	0.00038247	0.000400169	0.000496019	0.000336941	0.000425492	0.000473536	0.000211037	0.000297758	0.000362822	0.000351792	0.000309407	0.00030467	0.000220861	0.000351075	0.000319169	0.000311374	0.000512755	0.000341065	0.000250224	0.000294691	0.000125734	0.00044567	0.000247289	0.0011144	0.000217975	0.000303363
Sesquiterpenoid and triterpenoid biosynthesis	0.000364599	0.000344201	0.000328928	0.000333351	0.000323194	0.000145355	8.62348e-05	0.000220575	5.22631e-05	0.000157125	0.000201817	0.000253373	0.000166995	0.000247994	0.000272597	0.000126665	0.000166977	0.000177828	0.000149048	0.000293443	0.000215177	8.54389e-05	0.000285172	0.000150979	0.000190078	7.70473e-05	0.000201927	0.000274056	0.000279916	0.000127615	0.000226049	0.000226833	0.000295	0.000276358	0.000115755	0.000182102	6.30391e-05	0.000196399	0.000141547	0.000108557	0.000188263	0.000229966	0.000358035	0.000372631	0.000213977	0.000188981	0.000158245	0.000102634	0.000189943
Dioxin degradation	0.000355313	0.000430601	0.000411768	0.000371073	0.000380535	0.000732444	0.000605241	0.00050269	0.000601963	0.000584221	0.000711737	0.000461332	0.000384736	0.000655404	0.000537358	0.000534044	0.000630318	0.000552675	0.000736262	0.000554116	0.000412701	0.000711288	0.000490883	0.000810315	0.000696453	0.000838581	0.000550427	0.000554868	0.000722025	0.00062292	0.000515134	0.00056761	0.000241758	0.000632296	0.000620324	0.000391505	0.000711596	0.000840251	0.000415147	0.00100778	0.000529571	0.000543949	0.000234169	0.000638476	0.00118177	0.000528448	0.00068638	0.000864414	0.000321676
Estrogen signaling pathway	0.000354461	0.00034132	0.000337632	0.000349582	0.00034119	0.000280263	0.000283456	0.000288589	0.000328314	0.000275455	0.000272015	0.000310545	0.000346265	0.000295903	0.00030739	0.0002581	0.000224418	0.00028391	0.000262068	0.00023816	0.000303211	0.000250221	0.000301936	0.000239324	0.000264564	0.000270293	0.000278071	0.00032965	0.000344306	0.000251331	0.000292932	0.000342176	0.000357402	0.000306014	0.000224297	0.000320105	0.000289736	0.000312747	0.000226485	0.000300335	0.000282142	0.000333325	0.000358528	0.000290747	0.000304184	0.000268795	0.000213206	0.000262497	0.000312458
Epithelial cell signaling in Helicobacter pylori infection	0.000349459	0.000356734	0.000352684	0.000356054	0.000345405	0.000288299	0.000572297	0.000299265	0.000361857	0.000321285	0.000413697	0.00037432	0.000318409	0.000345965	0.000339385	0.000373205	0.000341246	0.00035821	0.000325693	0.000264827	0.000337285	0.000345536	0.000356376	0.000449548	0.00032938	0.000384034	0.000333321	0.000393144	0.000380165	0.000408153	0.000319814	0.000358505	0.000318246	0.000381622	0.000361057	0.000310977	0.000481197	0.000376295	0.000257951	0.000433727	0.000321416	0.000389478	0.000346218	0.00031706	0.000529359	0.000353939	0.000307843	0.000509567	0.000270715
Viral carcinogenesis	0.000343453	0.000342684	0.000349224	0.000337416	0.000331046	0.000597297	0.000224734	0.000250629	0.000212525	0.000289569	0.000322326	0.000307643	0.000272294	0.000453816	0.000288697	0.000230495	0.000241937	0.000262112	0.000229597	0.000653377	0.000240747	0.000212728	0.00024037	0.000241542	0.000221714	0.000261182	0.000318944	0.000265822	0.000263679	0.000415172	0.000363405	0.000267635	0.000260677	0.000300494	0.000241446	0.000264747	0.000221635	0.000418599	0.000329354	0.000253636	0.000356552	0.00032871	0.000274121	0.000657754	0.000355262	0.000238565	0.000254424	0.000216802	0.000259409
Prostate cancer	0.000341	0.000328358	0.000324811	0.000336306	0.000328233	0.00026962	0.000272691	0.00027763	0.000315846	0.000264995	0.000261685	0.000298752	0.000333115	0.000284666	0.000295717	0.000248299	0.000215896	0.000273129	0.000252116	0.000229116	0.000291697	0.000240719	0.00029047	0.000230236	0.000254518	0.000260029	0.000267511	0.000317132	0.000331231	0.000241787	0.000281808	0.000329182	0.00034383	0.000294393	0.000215779	0.000307949	0.000278733	0.00030087	0.000217884	0.00028893	0.000271428	0.000320667	0.000344913	0.000279706	0.000292632	0.000258588	0.00020511	0.000252529	0.000300592
IL-17 signaling pathway	0.000332539	0.000320127	0.000316791	0.000327878	0.000320087	0.000262919	0.000265958	0.000270775	0.000308048	0.000258452	0.000254899	0.000291181	0.00032489	0.000277638	0.000288415	0.000242168	0.000210565	0.000266385	0.000245891	0.000223459	0.000284494	0.000234776	0.000283298	0.000224551	0.000248233	0.000253608	0.000260906	0.000309302	0.000323053	0.000235817	0.000274809	0.000321054	0.00033534	0.000287124	0.000210451	0.000300345	0.000271711	0.000293402	0.000212505	0.000281796	0.000264567	0.000312749	0.000336356	0.000272799	0.000285407	0.000252203	0.000200045	0.000246294	0.00029317
Th17 cell differentiation	0.00031689	0.000305062	0.000301883	0.000312449	0.000305025	0.000250546	0.000253443	0.000258033	0.000293551	0.00024629	0.000242903	0.000277478	0.000309601	0.000264572	0.000274843	0.000230772	0.000200656	0.000253849	0.00023432	0.000212943	0.000271106	0.000223727	0.000269966	0.000213984	0.000236552	0.000241674	0.000248628	0.000294746	0.00030785	0.00022472	0.000261877	0.000305946	0.00031956	0.000273613	0.000200548	0.000286211	0.000258925	0.000279595	0.000202504	0.000268535	0.000252117	0.000298032	0.000320528	0.000259962	0.000271976	0.000240335	0.000190631	0.000234704	0.000279374
Lipoarabinomannan (LAM) biosynthesis	0.000309799	0.000323205	0.00033819	0.00031267	0.000362663	0.000210815	0.000204615	0.000500881	0.00048672	0.00044275	0.000390973	0.000412083	0.000401481	0.000280037	0.000423934	0.00054706	0.000656465	0.000473259	0.000725039	0.000271061	0.000432312	0.000842887	0.000433649	0.00031742	0.000709212	0.000781014	0.000402295	0.000345696	0.000405916	0.000253752	0.000359999	0.000300544	0.000239438	0.000255339	0.000535355	0.00037398	0.000472057	0.00025426	0.00050732	0.000346406	0.000233554	0.000247152	0.000196438	0.000150126	0.000272143	0.000449539	0.00110765	0.00034933	0.000480796
Viral myocarditis	0.00030847	0.000367602	0.000351049	0.000340844	0.00036596	0.00043721	0.000980734	0.00050485	0.000561491	0.00048523	0.000873792	0.00047108	0.000234018	0.000540568	0.000469665	0.0008227	0.000831896	0.000464908	0.000588245	0.000364547	0.000643356	0.000661657	0.000605423	0.00104316	0.000497871	0.000656333	0.000663587	0.000524698	0.000468382	0.000678536	0.000565366	0.000614845	0.00042266	0.000828136	0.000949538	0.000554718	0.00086891	0.000599994	0.000657879	0.000758016	0.000677631	0.000474673	0.000448074	0.000422053	0.000720303	0.000740663	0.000566806	0.00117781	0.000411592
Prolactin signaling pathway	0.000304541	0.000304273	0.000301955	0.000296304	0.000294305	0.000262139	0.000101961	0.000225117	0.000224352	0.000259091	0.000214345	0.000250569	0.000223485	0.000258305	0.000257083	0.00016421	0.00024337	0.000225176	0.000195895	0.000394093	0.000205366	0.000169838	0.000213544	0.00014888	0.000246275	0.000143655	0.000226212	0.000218638	0.000251439	0.000187699	0.000235533	0.000235043	0.000258571	0.000234696	0.000182047	0.00019759	0.000143566	0.000233187	0.000231696	0.000161465	0.000198033	0.000219532	0.000289392	0.000392692	0.000230232	0.000219156	0.000303833	0.000111029	0.000213095
Lysosome	0.000303391	0.00026619	0.000268829	0.000263056	0.000261036	0.00031719	0.000328702	0.000517512	0.000263846	0.000480398	0.000307248	0.000360649	0.000297006	0.000323219	0.000411383	0.000485818	0.000357601	0.000497627	0.000329176	0.000260802	0.00055114	0.000373944	0.000471284	0.000256471	0.000408956	0.000301118	0.000402137	0.000402022	0.000254357	0.000333973	0.0004029	0.000388666	0.000263098	0.000275006	0.000414114	0.000382571	0.0002993	0.000278267	0.000588415	0.000243909	0.000501807	0.000362254	0.000217192	0.000191123	0.000244199	0.000453027	0.000461128	0.000222731	0.000673572
Apoptosis - multiple species	0.00030056	0.000358177	0.000342048	0.000332105	0.000356576	0.000426	0.000955587	0.000491905	0.000547094	0.000472789	0.000851387	0.000459001	0.000228017	0.000526707	0.000457622	0.000801605	0.000810565	0.000452987	0.000573162	0.0003552	0.00062686	0.000644692	0.0005899	0.00101641	0.000485105	0.000639504	0.000646572	0.000511244	0.000456373	0.000661138	0.000550869	0.00059908	0.000411823	0.000806902	0.000925191	0.000540495	0.00084663	0.00058461	0.000641011	0.00073858	0.000660256	0.000462502	0.000436585	0.000411231	0.000701834	0.000721671	0.000552272	0.00114761	0.000401039
Meiosis - yeast	0.000290071	0.00028641	0.000282798	0.000289437	0.000288876	0.000284036	0.000166546	0.000269375	0.000282342	0.000256094	0.000251879	0.000240688	0.000237461	0.000275878	0.000279535	0.000211256	0.000238839	0.000265538	0.000230025	0.000275286	0.000237844	0.000220698	0.000286507	0.000277184	0.000284231	0.000248884	0.000260293	0.000269637	0.000271122	0.000238021	0.000263385	0.000236856	0.000292384	0.000247658	0.000225621	0.00023204	0.000186504	0.000287417	0.000244948	0.000283119	0.000261592	0.000255853	0.000291666	0.00029361	0.000295863	0.000240106	0.000251721	0.000189841	0.000264359
Proteoglycans in cancer	0.000285105	0.000280852	0.000278384	0.000279767	0.000275381	0.00026831	0.000193311	0.00022874	0.000198731	0.00021915	0.000228585	0.000247653	0.000240348	0.000264724	0.000244411	0.000203208	0.000214465	0.000221479	0.000221928	0.000312789	0.000229809	0.000202677	0.000223319	0.000198839	0.000215827	0.000209213	0.000236038	0.000242183	0.000253591	0.000231647	0.000252899	0.000243479	0.000268751	0.000245919	0.00020221	0.000236991	0.000187521	0.000251749	0.000221495	0.000205735	0.000238654	0.000252526	0.000281964	0.00032393	0.000237022	0.000218285	0.000210224	0.000193079	0.000224713
Non-homologous end-joining	0.000280733	0.000282393	0.000292101	0.000259119	0.000279287	0.000522784	0.000373823	0.000322579	0.000588684	0.000368447	0.000680789	0.000356045	0.000266152	0.000462278	0.000358032	0.000436689	0.000507394	0.000294698	0.000654352	0.000517544	0.00025273	0.000734298	0.000437872	0.000510363	0.000467365	0.00041659	0.000341336	0.000314243	0.00037401	0.000630707	0.000328478	0.000289736	0.000138514	0.000429983	0.000478385	0.000355155	0.000345898	0.000519553	0.000402411	0.000512149	0.000331425	0.000290578	0.000134917	0.000476503	0.000396422	0.000433717	0.00048051	0.00047462	0.000223587
MicroRNAs in cancer	0.000275501	0.000268555	0.000257523	0.000263079	0.00025098	0.000110509	0.000199659	0.000182188	0.000127483	0.000136643	0.000226374	0.000238293	0.000155217	0.000211221	0.00021819	0.000166578	0.000147285	0.000140756	0.000184518	0.000232401	0.000259996	0.000139729	0.000186299	0.000170982	0.000128297	0.000112948	0.000175877	0.000211097	0.000258599	0.000137185	0.000207433	0.000265915	0.000254098	0.000249138	0.000149786	0.000205001	0.000155078	0.000205535	0.000126759	0.000126431	0.00019401	0.000236542	0.000325414	0.000303184	0.000191614	0.00021007	0.000124883	0.000197188	0.000178291
Cushing syndrome	0.000247962	0.00024354	0.000244118	0.000244462	0.000243068	0.000222623	0.00022891	0.000253237	0.00024075	0.000244892	0.000227158	0.000240966	0.000242312	0.000232879	0.000248155	0.000237074	0.000239988	0.000249982	0.000252644	0.000213753	0.000249455	0.000245517	0.000246242	0.000225387	0.000251529	0.000248731	0.000240136	0.000247597	0.000256565	0.0002251	0.000241355	0.000253192	0.000253024	0.000241862	0.000229971	0.000252391	0.000222024	0.000225518	0.000247344	0.000234097	0.00023586	0.000245277	0.000257839	0.000227037	0.00022944	0.000242508	0.000246733	0.000225433	0.000251214
Linoleic acid metabolism	0.000242047	0.000233826	0.000253424	0.000254346	0.000238607	0.000260286	0.000390617	0.000471521	0.000605099	0.000459823	0.000446781	0.000383846	0.000451095	0.000288999	0.000385013	0.000482957	0.000297967	0.000415016	0.000416752	0.000189286	0.000591668	0.000485296	0.000428644	0.00023648	0.000326741	0.000322071	0.000316665	0.000318476	0.000385	0.000402831	0.000383601	0.000518353	0.000336919	0.000319997	0.000367993	0.000503075	0.000492409	0.000353169	0.000401143	0.000314078	0.000438549	0.000434777	0.000292314	0.000148394	0.000248275	0.000516176	0.000291529	0.000357687	0.000631991
Phospholipase D signaling pathway	0.000236212	0.000231955	0.000227838	0.000234826	0.000226618	0.000187071	0.000234103	0.000223956	0.000227098	0.00020418	0.000217345	0.000216689	0.000208888	0.000237111	0.000228973	0.000212683	0.000195888	0.000223471	0.000195058	0.00018593	0.000239081	0.000184118	0.00024238	0.000235355	0.000187069	0.000209216	0.00022473	0.000243351	0.00025077	0.000197497	0.000220228	0.000261344	0.000242921	0.000246288	0.00019752	0.000237312	0.000201443	0.000225871	0.000200233	0.000230019	0.000223408	0.000236839	0.000256876	0.00021738	0.000252201	0.000207983	0.000177522	0.000253264	0.000223475
Bisphenol degradation	0.000234033	0.000263438	0.000295884	0.000233084	0.000300933	0.000101175	0.000433088	0.000575302	0.000818193	0.000694	0.000300099	0.000935364	0.00107565	0.00031463	0.000748032	0.000988246	0.000322069	0.000572616	0.000290086	8.50197e-05	0.000957615	0.000860178	0.000256106	0.000980242	0.000886088	0.000695296	0.000495189	0.00031365	0.000543118	0.000445652	0.000394381	0.000480943	0.000207067	0.0002122	0.000745246	0.000356677	0.00194759	0.00038568	0.000425494	0.000322745	0.000345023	0.000405284	0.000191203	6.73576e-05	0.000121887	0.00105379	0.000956444	0.000585886	0.00137326
Nonribosomal peptide structures	0.000231788	0.000235896	0.00022487	0.000228426	0.000216969	0.000101964	0.000248624	0.000147052	0.000146635	0.000128872	0.000273586	0.000259065	0.000170693	0.000171256	0.000221343	0.000179968	0.000116659	0.000180328	0.000352131	0.000188598	0.000214279	0.000237384	0.000181947	0.000150363	0.000167325	0.000206416	0.00016033	0.000190752	0.00024984	0.000166525	0.000166577	0.000218568	0.000217953	0.000248184	0.000111624	0.000194167	0.000241263	0.000228728	9.116e-05	0.000186654	0.000126657	0.000243303	0.000272582	0.000247298	0.000250257	0.000204513	0.000131804	0.000295493	0.000142773
Pertussis	0.000219604	0.000215993	0.000225188	0.000220412	0.000220642	0.000261981	0.000331828	0.000304708	0.000403535	0.000286353	0.000278659	0.000267338	0.000322539	0.00027203	0.000267351	0.000321882	0.000281866	0.000310441	0.000345588	0.000192571	0.000308337	0.000378777	0.000303162	0.000327076	0.00028491	0.00035696	0.000283404	0.000291682	0.000302576	0.000300005	0.000268578	0.000320814	0.000252176	0.000305598	0.000304065	0.000319297	0.000335768	0.000280898	0.000271247	0.000328978	0.000280488	0.000258899	0.000235712	0.000198072	0.000244052	0.000304855	0.000302279	0.000340294	0.000310425
Human papillomavirus infection	0.000211032	0.000209358	0.000208671	0.000207608	0.000204526	0.000242232	0.000151291	0.000169895	0.00015224	0.000169031	0.000186472	0.000184838	0.000175326	0.000226304	0.000185209	0.000157314	0.000165087	0.000168773	0.000164777	0.000272218	0.000174515	0.000153569	0.000171114	0.000164905	0.000158505	0.000173279	0.000184347	0.000182517	0.000188963	0.000192437	0.00020298	0.000185225	0.000188314	0.000196852	0.000161546	0.000175051	0.000150087	0.000214466	0.000179264	0.000168565	0.000194747	0.000192716	0.000199461	0.000279981	0.000201066	0.000164247	0.000166363	0.000155613	0.000169302
Biosynthesis of siderophore group nonribosomal peptides	0.000210012	0.000198523	0.000212301	0.000196193	0.000207867	0.000191226	0.000189907	0.000363656	0.00030263	0.00027569	0.000319324	0.000250165	0.000278044	0.00022381	0.000228139	0.000309013	0.000287756	0.000313203	0.000513042	0.00020055	0.000311238	0.000473647	0.000337232	0.000190865	0.000330192	0.000344544	0.000288913	0.000286414	0.000299423	0.000202473	0.000249227	0.000341203	0.000252043	0.000267472	0.000252697	0.000363425	0.000172805	0.000247027	0.000312138	0.000196273	0.000225522	0.000265849	0.000217345	0.00015878	0.000139077	0.000315434	0.000243044	0.000246144	0.000299245
Proteasome	0.000183031	0.000190215	0.000212441	0.000183057	0.000191775	0.000582717	5.26807e-05	0.000158546	0.000104294	0.000216146	0.000202079	0.000164161	0.000132764	0.000343114	0.000165896	0.000127823	0.000219335	0.000143222	6.76487e-05	0.00061383	4.60294e-05	0.000120073	0.000105547	9.96788e-05	0.000155423	0.000146276	0.000220505	0.00011152	8.80927e-05	0.00032697	0.000236423	7.1802e-05	5.84464e-05	0.000138309	0.000161669	0.000109855	5.52971e-05	0.0002791	0.000290686	0.00010796	0.000230684	0.000169343	4.71257e-05	0.00057585	0.000201127	0.000104563	0.000342622	2.23307e-05	0.000110917
p53 signaling pathway	0.000177604	0.00021165	0.000202119	0.000196244	0.000210704	0.000251727	0.000564665	0.000290671	0.000323283	0.000279375	0.000503092	0.000271228	0.000134738	0.000311236	0.000270413	0.000473676	0.00047897	0.000267674	0.000338687	0.000209891	0.000370417	0.000380954	0.000348577	0.000600608	0.000286653	0.000377889	0.000382065	0.000302099	0.000269675	0.000390672	0.000325514	0.000354002	0.00024335	0.000476806	0.000546704	0.000319383	0.000500281	0.000345451	0.000378779	0.000436433	0.000390151	0.000273297	0.000257982	0.000243	0.00041472	0.000426442	0.000326343	0.000678133	0.000236977
Ether lipid metabolism	0.000170053	0.000170068	0.00017519	0.00018289	0.000175433	0.000111115	9.71421e-05	0.000128349	0.00033455	0.000205547	0.000379832	0.000168806	0.000230012	0.00010279	0.000228033	0.000188294	0.000135402	0.0001476	0.000330384	9.02053e-05	0.000143821	0.00024117	0.000247104	0.000144028	0.000192462	0.000160684	0.0001181	0.000119134	0.000181774	0.000232289	0.000116452	0.000133369	0.00013593	0.000182694	0.000127742	0.000208115	0.000254214	0.000244477	0.000116956	0.000259812	0.000107412	0.000172748	0.00013071	6.37882e-05	0.000172622	0.000190184	0.000154542	0.000280973	0.000178876
Colorectal cancer	0.000165144	0.000196886	0.000187886	0.000182565	0.000195913	0.00023405	0.0005249	0.000270201	0.000300516	0.000259701	0.000468034	0.000252349	0.000125249	0.000289318	0.00025137	0.000440318	0.00044524	0.000248824	0.000314835	0.00019511	0.000344331	0.000354126	0.000324029	0.000558311	0.000266466	0.000351277	0.000355159	0.000280824	0.000250684	0.00036316	0.000302637	0.000329072	0.000226212	0.000443228	0.000508203	0.000296891	0.000465209	0.000321168	0.000352104	0.000405699	0.000362857	0.000254051	0.00023986	0.000225887	0.000385514	0.000396411	0.000303361	0.000630377	0.000220289
Small cell lung cancer	0.000158403	0.000188769	0.000180269	0.000175028	0.000187925	0.000224513	0.00050362	0.000259247	0.000288333	0.000249172	0.000448704	0.000241906	0.000120171	0.000277589	0.000241179	0.000422468	0.00042719	0.000238736	0.000302072	0.0001872	0.000330372	0.00033977	0.000310893	0.000535677	0.000255663	0.000337036	0.000340761	0.000269439	0.000240521	0.000348437	0.000290323	0.000315731	0.000217042	0.000425259	0.000487601	0.000284855	0.000446197	0.000308105	0.00033783	0.000389251	0.000347973	0.000243751	0.000230092	0.00021673	0.000369885	0.00038034	0.000291063	0.000604822	0.000211358
Protein digestion and absorption	0.000158147	0.000149881	0.000156898	0.000150618	0.000148019	0.000248943	0.000197534	0.000271851	0.000189992	0.000292312	0.000196894	0.000237665	0.0002131	0.000216853	0.00021047	0.000280916	0.000182278	0.000272887	0.000264755	0.000254219	0.000305835	0.000263908	0.00021891	0.000148861	0.000200765	0.000215063	0.000214049	0.000169923	0.000164959	0.000216425	0.000244375	0.000258935	0.000154287	0.000163155	0.000245037	0.000247941	0.000233101	0.000218283	0.000319705	0.000157151	0.000287137	0.000232928	0.000140625	0.000205835	0.00012585	0.000275598	0.000239998	0.000165082	0.000345288
Carbohydrate digestion and absorption	0.000153456	0.000147995	0.000149335	0.000141336	0.000144735	0.000184093	0.000186807	0.000274725	0.000513571	0.000258469	0.000301981	0.000218806	0.000247891	0.000244582	0.000201241	0.000273968	0.000315244	0.000334026	0.000617635	0.000164527	0.000231433	0.000635821	0.000280867	0.000211044	0.000269804	0.000427022	0.000239151	0.000220742	0.000271821	0.000193788	0.000190617	0.000337488	0.000263367	0.000247855	0.000236965	0.000334949	0.000166371	0.000193827	0.00031047	0.000196403	0.000178816	0.000217485	0.000243827	9.27709e-05	0.000182012	0.000260078	0.000265285	0.000240037	0.000303827
Apoptosis	0.000150482	0.000170496	0.000167258	0.00016064	0.000168535	0.000240227	0.000424372	0.000266309	0.000252158	0.000273459	0.000412631	0.0002321	0.000143184	0.000271453	0.000236645	0.000385448	0.000352026	0.000237923	0.000267471	0.000217603	0.000338767	0.000283271	0.000293856	0.000421807	0.000219664	0.000277481	0.000304177	0.000244723	0.000218403	0.000309187	0.000287916	0.000316882	0.000192544	0.000352952	0.000415653	0.000283773	0.000376676	0.000300263	0.000325982	0.000324955	0.000344891	0.00024782	0.000202709	0.000226141	0.000301321	0.000347101	0.000259424	0.000484279	0.00025263
Polycyclic aromatic hydrocarbon degradation	0.000149725	0.000179421	0.000167493	0.000159915	0.000168816	0.000210142	0.000331954	0.000315181	0.000360685	0.000308721	0.000718451	0.000252795	0.000218627	0.000314831	0.000398888	0.000487096	0.000457413	0.000298846	0.000456892	0.000198012	0.000382373	0.000318647	0.000482986	0.000696322	0.000327587	0.000264067	0.000344645	0.000273046	0.000282137	0.000351617	0.00029306	0.000279846	0.000207963	0.000456562	0.000499259	0.000403936	0.000396909	0.000416	0.000417272	0.000419535	0.00036111	0.000247799	0.000220133	0.000177851	0.000230587	0.000432604	0.000329772	0.000609197	0.000306798
Various types of N-glycan biosynthesis	0.000148429	0.000137571	0.000146385	0.000138686	0.000138075	0.000240634	0.000188028	0.000242259	0.000160727	0.000224842	0.000192603	0.000197731	0.000191677	0.000194573	0.000172873	0.000234636	0.000152287	0.000216708	0.00025432	0.000238921	0.000271467	0.000255873	0.000213102	0.000104542	0.000145844	0.000209794	0.000192438	0.000164252	0.000142856	0.000208599	0.000226962	0.000248504	0.000131889	0.000139208	0.000209907	0.000235517	0.000176973	0.000201809	0.000230845	0.000124012	0.000275389	0.00021402	0.000132044	0.000192218	0.000110734	0.000217547	0.000122874	0.00015252	0.000293675
Autophagy - yeast	0.000148033	0.000147851	0.0001521	0.000149524	0.000149511	0.000234254	0.000180311	0.000217241	0.000199924	0.000208704	0.000177987	0.0001598	0.00016715	0.000214874	0.000169218	0.000212019	0.000191604	0.000204125	0.000215666	0.000204668	0.000219958	0.000223929	0.000171584	0.000182481	0.000171418	0.00023538	0.000197578	0.000179229	0.000157794	0.000217378	0.000214007	0.000209801	0.000175968	0.000163657	0.000205673	0.000231149	0.00016861	0.000200312	0.000230217	0.000185095	0.000237379	0.000183057	0.000165109	0.000187785	0.000144252	0.000198362	0.000122157	0.000190538	0.000225242
Secondary bile acid biosynthesis	0.000145833	0.000170324	0.000164595	0.000169492	0.000176702	0.000101038	0.000407296	0.0002927	0.000211658	0.000365366	0.000354038	0.000250254	0.000118649	0.000220989	0.00020041	0.000434525	0.000388095	0.000246515	0.000208422	0.000193695	0.000355702	0.000381328	0.000325953	0.000469935	0.000254808	0.000316369	0.000330781	0.000241517	0.000186731	0.000406003	0.000270758	0.000249449	0.000180349	0.000247411	0.000495605	0.000287962	0.000318546	0.000141228	0.000316981	0.000198379	0.000318236	0.000305246	0.000233582	0.000145344	0.000345468	0.000413641	0.000281153	0.000486196	0.000218771
Primary bile acid biosynthesis	0.00013825	0.000155432	0.000161594	0.000150172	0.000172387	9.48638e-05	0.000185498	0.000243266	0.000200508	0.000210994	0.000246748	0.000177415	8.73821e-05	0.000142764	0.000199972	0.000254111	0.000319158	0.000179304	0.000204528	0.000135268	0.00016854	0.00030654	0.000267144	0.000200707	0.000255134	0.000242974	0.00020624	0.000174786	0.000177891	0.000241417	0.000192261	0.000140993	0.000120604	0.00022062	0.000291228	0.000179231	0.000152641	0.000103592	0.000226748	0.000144621	0.000184191	0.000118999	0.000123328	0.000117444	7.67439e-05	0.000255418	0.000426466	0.000143246	0.000169739
PI3K-Akt signaling pathway	0.000129741	0.000126666	0.000125676	0.000126979	0.000125959	0.000141143	9.11567e-05	9.88237e-05	0.000106573	0.000101408	0.000113365	0.000108273	0.000116004	0.00012311	0.000109987	9.06558e-05	8.96259e-05	9.87892e-05	9.27441e-05	0.000124116	9.45492e-05	8.7893e-05	0.000112505	8.53495e-05	9.23092e-05	9.74014e-05	0.000106113	0.000115489	0.000114444	0.000105888	0.000111855	0.000111402	0.000118441	0.000115798	8.44245e-05	0.00010791	9.83493e-05	0.000130355	9.40401e-05	0.000111082	0.000106037	0.000115781	0.000116654	0.000140406	0.000119037	9.12591e-05	9.11256e-05	9.44046e-05	0.0001034
Toxoplasmosis	0.0001247	0.000148605	0.000141914	0.000137788	0.000147941	0.000176744	0.000396467	0.000204088	0.000226986	0.000196157	0.000353235	0.000190437	9.4603e-05	0.000218527	0.000189865	0.000332581	0.000336298	0.000187941	0.000237801	0.00014737	0.00026008	0.000267478	0.000244746	0.000421703	0.000201267	0.000265326	0.000268258	0.000212112	0.00018938	0.000274302	0.000228552	0.000248554	0.000170863	0.000334779	0.000383856	0.000224248	0.000351261	0.000242551	0.000265951	0.000306432	0.000273936	0.000191889	0.000181136	0.000170617	0.000291186	0.000299417	0.000229134	0.000476136	0.000166388
Hepatitis B	0.000114908	0.000134832	0.000131159	0.000125423	0.000133452	0.000199774	0.000333093	0.000173186	0.000189571	0.000176078	0.000306615	0.000169119	9.14481e-05	0.000209423	0.000164787	0.000279461	0.000282698	0.000163683	0.000198516	0.000177531	0.000216648	0.000223008	0.00020472	0.000353697	0.000168775	0.000225631	0.000236073	0.000179949	0.000158763	0.000257401	0.000206643	0.000209479	0.000142843	0.000284927	0.000323147	0.00019132	0.000295352	0.00022659	0.000237483	0.000259467	0.000245287	0.000172819	0.000150823	0.000194721	0.000259069	0.000251897	0.000195939	0.000396771	0.000143675
Herpes simplex virus 1 infection	0.000113002	0.000128668	0.000129571	0.000120301	0.000125378	0.000272698	0.000263616	0.000141177	0.000147374	0.000161275	0.000265174	0.000154234	8.95566e-05	0.000224545	0.000142026	0.000221201	0.000224063	0.000139834	0.000154109	0.000261963	0.00016706	0.000172366	0.000160073	0.000278577	0.000131942	0.000184065	0.000210833	0.000145506	0.000124313	0.00026508	0.000196587	0.000167124	0.000111031	0.00023742	0.000257142	0.000157999	0.000234577	0.000229995	0.000219649	0.000209432	0.000228334	0.000162034	0.000116137	0.000271099	0.000235334	0.000199759	0.000162618	0.000306525	0.000122495
Fanconi anemia pathway	0.000111622	0.000114058	0.000131938	0.000109307	0.000104646	0.000549921	3.42538e-05	3.53524e-05	7.18304e-06	0.000128401	0.000133648	0.000109528	8.25588e-05	0.000288457	6.98542e-05	2.93035e-05	3.06487e-05	7.00707e-05	6.80636e-06	0.000568004	2.44014e-06	4.27369e-06	1.12675e-05	3.03401e-05	1.00571e-05	4.79971e-05	0.000133766	3.57436e-05	9.62045e-06	0.000304502	0.000171142	2.73863e-05	5.62818e-06	6.73649e-05	3.96048e-05	4.93897e-05	3.25069e-05	0.000258478	0.000170016	4.64111e-05	0.000181635	0.000135878	7.80177e-07	0.000551398	0.000170561	2.73762e-05	5.33658e-05	6.64984e-06	5.46534e-05
African trypanosomiasis	0.000108757	0.000105988	0.000114035	0.000109585	0.000109981	0.000118013	0.000201252	0.000283118	0.000257088	0.000278684	0.000192839	0.000196793	0.000193079	0.000162324	0.000193704	0.000273549	0.000192833	0.000248937	0.000207538	0.00012467	0.000320268	0.000230698	0.000202368	0.000154605	0.000213475	0.000172314	0.000204206	0.000180843	0.000198016	0.000142564	0.000188575	0.000282325	0.000146048	0.000201303	0.000216433	0.000238219	0.000244929	0.000176257	0.000282808	0.000164219	0.000210007	0.000209043	0.000129016	9.30776e-05	0.000125857	0.000294898	0.000245909	0.00017856	0.000321957
Influenza A	0.000105013	0.000123329	0.000119821	0.000114676	0.000121856	0.000182424	0.00030359	0.000157849	0.000172754	0.000160638	0.000279628	0.000154243	8.36358e-05	0.000190872	0.000150272	0.000254718	0.000257645	0.00014932	0.000180906	0.000161812	0.000197454	0.000203273	0.000187886	0.000322343	0.000153803	0.00020569	0.000215209	0.000164063	0.000144755	0.000234669	0.000188418	0.000191048	0.000130521	0.000260091	0.00029448	0.000174426	0.000269493	0.000206541	0.000216469	0.000237134	0.000223631	0.00015754	0.000137444	0.000177754	0.000236818	0.000229551	0.000178657	0.000361573	0.000130956
Epstein-Barr virus infection	9.326e-05	9.57901e-05	0.000108944	9.08982e-05	8.69771e-05	0.000459768	2.92871e-05	3.03758e-05	5.98678e-06	9.86687e-05	0.000114434	9.30601e-05	5.70905e-05	0.00024663	5.92172e-05	2.49046e-05	2.6197e-05	5.22147e-05	5.66762e-06	0.000483205	1.92457e-06	3.25299e-06	9.69153e-06	2.59741e-05	7.16523e-06	4.01438e-05	0.000113609	2.71085e-05	7.37212e-06	0.000260289	0.000145969	2.30785e-05	3.86928e-06	6.0499e-05	3.3749e-05	4.20277e-05	2.79911e-05	0.000215619	0.000143854	3.83059e-05	0.000154116	0.000111772	4.94014e-07	0.000471208	0.000137895	2.26913e-05	4.51031e-05	5.54803e-06	4.65548e-05
Cocaine addiction	7.93106e-05	8.46828e-05	9.16775e-05	7.65179e-05	8.42966e-05	6.64223e-05	0.000245367	0.00015131	0.000168423	0.000169479	0.000161799	0.000155811	9.56011e-05	0.000121465	0.000131823	0.000263286	0.000195058	0.000138017	0.000126938	8.61622e-05	0.000249101	0.00024474	0.000138632	0.000240055	0.000160886	0.000143192	0.000142756	0.000109122	9.67753e-05	0.000233051	0.000126012	0.000161194	9.66783e-05	0.000130511	0.000261123	0.00013851	0.000273519	9.34424e-05	0.00020801	0.000133341	0.000176186	0.000111879	0.000109759	8.3447e-05	7.00729e-05	0.000260119	0.000159435	0.00024136	0.00020323
Bladder cancer	7.39937e-05	8.52093e-05	8.14716e-05	8.48139e-05	8.26247e-05	0.000121821	0.000323897	0.000118216	0.000145058	0.00014376	0.000135372	0.000143794	8.44743e-05	0.000111235	9.27889e-05	0.000193752	0.000190759	0.000126801	7.32209e-05	8.93992e-05	0.000138784	0.000135265	0.00010089	0.000207244	0.000110656	0.000114195	0.000163438	0.000124529	8.53412e-05	0.000201332	0.000116844	0.000117247	8.6571e-05	0.00014846	0.000184248	0.000121514	0.00021944	0.000100404	0.000161154	0.000141316	0.000157098	0.000140149	8.87791e-05	0.000112717	0.00013957	0.000155216	0.000156248	0.000242355	0.00010247
Kaposi sarcoma-associated herpesvirus infection	7.28065e-05	8.67633e-05	8.28564e-05	8.04477e-05	8.63756e-05	0.000103192	0.000231478	0.000119157	0.000132526	0.000114526	0.000206237	0.000111187	5.5234e-05	0.000127587	0.000110853	0.000194178	0.000196348	0.00010973	0.00013884	8.60422e-05	0.000151848	0.000156168	0.000142895	0.000246212	0.00011751	0.000154911	0.000156623	0.000123842	0.00011055	0.000160151	0.00013344	0.000145119	9.97583e-05	0.000195461	0.000224115	0.000130927	0.000205084	0.000141613	0.000155276	0.000178911	0.000159938	0.000112035	0.000105757	9.9615e-05	0.000170009	0.000174815	0.00013378	0.000277993	9.7146e-05
Amphetamine addiction	6.74972e-05	7.1584e-05	7.77138e-05	6.46896e-05	7.1481e-05	5.67999e-05	0.000207199	0.000128781	0.000142224	0.000145309	0.000137086	0.000132624	8.07298e-05	0.000102937	0.000111601	0.00022233	0.000165674	0.00011662	0.000107192	7.35632e-05	0.000210828	0.000206669	0.000117274	0.00020296	0.000140659	0.000120918	0.000120833	9.45062e-05	8.27009e-05	0.00019694	0.000106702	0.000136746	8.17137e-05	0.000111152	0.000220769	0.000117179	0.000231098	8.0536e-05	0.000176307	0.000112868	0.000148993	9.49099e-05	9.2685e-05	7.16178e-05	6.077e-05	0.000219723	0.000135669	0.000203815	0.000171617
Human cytomegalovirus infection	6.71722e-05	7.92155e-05	7.66005e-05	7.34501e-05	7.81417e-05	0.000117409	0.000196025	0.000101893	0.000111507	0.00010212	0.000180593	9.93857e-05	4.90643e-05	0.000123186	9.68339e-05	0.000164459	0.00016638	9.52326e-05	0.000116787	0.000103844	0.000127443	0.000131156	0.000120438	0.000208166	9.89339e-05	0.000132486	0.000138806	0.000105807	9.31107e-05	0.000151376	0.000121464	0.000123189	8.39298e-05	0.000167691	0.000190139	0.000112533	0.000173841	0.000133275	0.000139769	0.000152534	0.000144378	0.000101491	8.87151e-05	0.000114511	0.000151773	0.000148016	0.000115092	0.00023346	8.45081e-05
Staurosporine biosynthesis	6.37821e-05	6.85567e-05	6.75549e-05	6.64827e-05	7.84787e-05	3.55e-05	5.01297e-05	7.90266e-05	0.000507048	0.000421625	3.13446e-05	0.000156264	0.000263241	3.40115e-05	0.00011527	0.000110293	4.81335e-05	0.00011703	7.58494e-05	1.81957e-05	0.000136905	8.09227e-05	4.10865e-05	5.00657e-05	0.000164869	6.25365e-05	7.02849e-05	6.5947e-05	0.000124737	6.55837e-05	4.36912e-05	5.60286e-05	1.44397e-05	4.34207e-05	6.79972e-05	6.71959e-05	0.000228796	5.56865e-05	7.0659e-05	6.93443e-05	3.58711e-05	8.00419e-05	9.7222e-06	2.04206e-05	4.00776e-05	0.000138498	0.000334372	7.68687e-05	0.000167965
Chagas disease (American trypanosomiasis)	6.26661e-05	6.07152e-05	6.41348e-05	6.34345e-05	6.54469e-05	5.79688e-05	9.90889e-05	0.000139804	0.000147563	0.000155292	9.43677e-05	0.000113109	0.00012998	8.01542e-05	0.000108026	0.000145313	9.03551e-05	0.000128354	0.000100387	6.04447e-05	0.000167569	0.000118497	9.6196e-05	7.56872e-05	0.00012301	9.24387e-05	0.000105271	9.00347e-05	0.000105974	7.60482e-05	9.45472e-05	0.000137439	7.21722e-05	8.13678e-05	0.000109425	0.000117638	0.000154951	9.06089e-05	0.000134274	8.55553e-05	0.000101609	0.000110204	6.50123e-05	4.57897e-05	6.52505e-05	0.000156857	0.000130803	9.64403e-05	0.000178292
Indole alkaloid biosynthesis	6.0987e-05	7.76235e-05	7.52249e-05	6.27892e-05	7.20754e-05	7.23805e-05	0.000170441	8.93114e-05	4.54552e-05	0.000117258	0.000128335	8.08339e-05	2.40536e-05	0.000106158	7.70764e-05	0.000152765	0.000150847	0.000115499	7.07074e-05	9.86872e-05	0.000114573	0.000129543	0.00010227	0.000178955	8.68091e-05	9.01885e-05	0.000122644	8.22103e-05	5.21254e-05	0.000170049	8.2893e-05	8.40736e-05	7.82997e-05	0.000106773	0.000196973	8.76519e-05	0.000106315	5.71969e-05	0.00024075	0.000109939	8.98665e-05	6.4925e-05	7.9398e-05	7.79122e-05	7.43131e-05	0.000157065	0.000170621	0.000128247	6.66314e-05
Flavone and flavonol biosynthesis	5.18576e-05	4.51291e-05	5.57221e-05	5.14238e-05	5.79576e-05	2.81633e-05	0.000132441	0.000100259	5.83847e-05	8.80765e-05	8.393e-05	6.48771e-05	5.7052e-05	5.24933e-05	9.09999e-05	0.000129378	4.99283e-05	6.22503e-05	4.15132e-05	5.20972e-05	0.000199797	7.09322e-05	5.04969e-05	6.66454e-05	5.65318e-05	5.31819e-05	5.92097e-05	8.4069e-05	6.02415e-05	6.38609e-05	0.000127078	0.000125118	6.67959e-05	5.67886e-05	0.000126249	8.22607e-05	0.000115706	5.90739e-05	9.18631e-05	4.48509e-05	0.000179305	7.7259e-05	9.16048e-05	5.78009e-05	3.60453e-05	0.000137494	7.20438e-05	5.72386e-05	0.000164683
Amoebiasis	5.13837e-05	5.75126e-05	5.81987e-05	5.37424e-05	5.5811e-05	4.63253e-05	9.64142e-05	8.12686e-05	4.88596e-05	9.13386e-05	0.000124124	6.17433e-05	3.40341e-05	6.53217e-05	7.45506e-05	0.000113749	9.50853e-05	6.53913e-05	6.71636e-05	6.72207e-05	0.000100708	6.7269e-05	7.53851e-05	0.000101168	5.4736e-05	5.49523e-05	7.71082e-05	5.65941e-05	4.3224e-05	9.13585e-05	8.51246e-05	7.44613e-05	5.47562e-05	8.37571e-05	0.000130209	8.065e-05	8.93723e-05	6.94548e-05	0.000119567	7.89418e-05	0.000108252	6.00823e-05	6.84155e-05	4.88284e-05	3.66935e-05	0.0001072	7.47581e-05	0.000106064	8.15387e-05
MAPK signaling pathway - yeast	4.89392e-05	4.78338e-05	5.18216e-05	4.96351e-05	5.15302e-05	5.28949e-05	7.77385e-05	6.24459e-05	9.1045e-05	8.3089e-05	0.000138029	7.26455e-05	6.28399e-05	5.5678e-05	7.55491e-05	9.66683e-05	8.93437e-05	6.48892e-05	0.000105808	3.42491e-05	6.62244e-05	0.000115157	0.000108375	9.72837e-05	8.08806e-05	7.79449e-05	6.27949e-05	5.29006e-05	6.29003e-05	9.15621e-05	4.85308e-05	5.57009e-05	5.3177e-05	0.000103473	8.73187e-05	6.91575e-05	0.000105969	8.63797e-05	6.64425e-05	9.59648e-05	5.05321e-05	6.56846e-05	3.60802e-05	4.15276e-05	9.19537e-05	9.78518e-05	8.89852e-05	0.000113037	6.87983e-05
mRNA surveillance pathway	4.26344e-05	4.35766e-05	5.12832e-05	4.29731e-05	4.10879e-05	0.000202109	1.25498e-05	1.32942e-05	2.72217e-06	5.00185e-05	4.93755e-05	4.06749e-05	4.28836e-05	0.000105928	2.67116e-05	1.0728e-05	1.25369e-05	2.81235e-05	2.67716e-06	0.000208916	1.14265e-06	1.93036e-06	4.31447e-06	1.12958e-05	4.79083e-06	1.86766e-05	4.94377e-05	1.34129e-05	4.96291e-06	0.000111769	6.30564e-05	1.03554e-05	2.94355e-06	2.47138e-05	1.5036e-05	1.82995e-05	1.20254e-05	9.52451e-05	6.22986e-05	1.7361e-05	6.66927e-05	5.0264e-05	2.03233e-06	0.000202102	6.43073e-05	1.05124e-05	2.07373e-05	2.47113e-06	2.01079e-05
Stilbenoid, diarylheptanoid and gingerol biosynthesis	3.90055e-05	4.94641e-05	4.34633e-05	5.4498e-05	3.37157e-05	0.000108867	0.000486875	6.42826e-05	3.5354e-05	4.48341e-05	5.05044e-05	0.000167967	2.79059e-05	8.92276e-05	4.7418e-05	9.47939e-05	3.13336e-05	9.62493e-05	2.40473e-05	8.32108e-05	2.86008e-05	8.34203e-05	6.5708e-05	0.000105059	5.84902e-05	0.000110968	0.000102499	0.000105622	4.17178e-05	8.69629e-05	5.45013e-05	8.82512e-05	7.51454e-06	9.65003e-05	5.40141e-05	1.7941e-05	0.000286909	6.95925e-05	6.02783e-05	0.000107077	5.24222e-05	0.000127499	1.21528e-05	5.61313e-05	0.000183612	4.8675e-05	8.048e-05	0.00018922	3.22323e-05
Vasopressin-regulated water reabsorption	3.79595e-05	3.92075e-05	4.39698e-05	3.65861e-05	3.42476e-05	0.000179974	1.11765e-05	1.30628e-05	3.214e-06	4.48582e-05	4.40943e-05	3.55975e-05	1.60927e-05	9.5043e-05	2.29582e-05	9.40928e-06	1.01799e-05	2.25773e-05	6.25919e-06	0.00018484	1.11432e-06	1.45316e-06	3.66874e-06	1.00978e-05	5.96692e-06	1.58022e-05	4.37586e-05	1.28677e-05	3.14851e-06	0.000101981	5.68666e-05	9.1147e-06	1.31568e-06	2.22304e-05	1.3034e-05	1.60665e-05	1.07928e-05	8.92484e-05	5.56415e-05	1.84583e-05	5.98138e-05	4.38972e-05	1.37486e-06	0.000180981	6.50634e-05	8.57629e-06	1.75969e-05	2.45448e-06	1.80245e-05
Dopaminergic synapse	3.65949e-05	3.88106e-05	4.2134e-05	3.50727e-05	3.87547e-05	3.07951e-05	0.000112337	6.98212e-05	7.71095e-05	7.87817e-05	7.43236e-05	7.19044e-05	4.37692e-05	5.5809e-05	6.05065e-05	0.000120541	8.98235e-05	6.32276e-05	5.8116e-05	3.98836e-05	0.000114305	0.00011205	6.35824e-05	0.000110038	7.62608e-05	6.5558e-05	6.5512e-05	5.12383e-05	4.48378e-05	0.000106775	5.78505e-05	7.41393e-05	4.43026e-05	6.02632e-05	0.000119694	6.35306e-05	0.000125294	4.36641e-05	9.55883e-05	6.11936e-05	8.07794e-05	5.14572e-05	5.02509e-05	3.88289e-05	3.29476e-05	0.000119127	7.35554e-05	0.000110502	9.30451e-05
Alcoholism	3.59187e-05	3.8428e-05	4.15528e-05	3.4735e-05	3.8174e-05	3.00904e-05	0.000111	6.84498e-05	7.61915e-05	7.6669e-05	7.35433e-05	7.06734e-05	4.32481e-05	5.49485e-05	5.9634e-05	0.000119106	8.82405e-05	6.24362e-05	5.74241e-05	3.89781e-05	0.000112688	0.000110716	6.43776e-05	0.000108596	7.2782e-05	6.47775e-05	6.45799e-05	4.93645e-05	4.37793e-05	0.000105428	5.70444e-05	7.2921e-05	4.37354e-05	5.90766e-05	0.000118127	6.26595e-05	0.00012387	4.23095e-05	9.40997e-05	6.03208e-05	7.98559e-05	5.06121e-05	4.96913e-05	3.77498e-05	3.16996e-05	0.000117673	7.21252e-05	0.000109187	9.19374e-05
Fatty acid elongation	3.52901e-05	3.01453e-05	2.63454e-05	3.35372e-05	3.42395e-05	1.0224e-05	3.57647e-06	5.70441e-06	1.51517e-05	1.14606e-05	7.49515e-06	8.44032e-06	8.92989e-06	8.82942e-06	7.28852e-06	1.26591e-05	6.28727e-06	2.17334e-05	8.62664e-06	6.94629e-06	4.04497e-06	7.67267e-06	4.84273e-06	4.5541e-06	1.25767e-05	1.87482e-05	7.92302e-06	7.33459e-06	9.31959e-06	8.12006e-06	6.70448e-06	1.27834e-05	1.13553e-05	2.42514e-06	9.19983e-06	6.81221e-06	7.80166e-06	6.24739e-06	1.42704e-05	1.04248e-05	1.25813e-05	6.36736e-05	1.64629e-05	5.80311e-06	7.40075e-05	6.38295e-06	3.35377e-05	5.39987e-06	8.58083e-06
Serotonergic synapse	3.52584e-05	3.75443e-05	4.07099e-05	3.35767e-05	3.73315e-05	2.9277e-05	0.000108905	6.62336e-05	7.48674e-05	7.33326e-05	7.18859e-05	6.88786e-05	4.25403e-05	5.32168e-05	5.74281e-05	0.00011651	8.29238e-05	6.01706e-05	5.6284e-05	3.79237e-05	0.000110065	0.00010899	6.03333e-05	0.000106633	7.08795e-05	6.36138e-05	6.10388e-05	4.83674e-05	4.31161e-05	0.000103404	5.58706e-05	7.14733e-05	4.30244e-05	5.54572e-05	0.000114734	6.12041e-05	0.000121548	4.10618e-05	9.19914e-05	5.93615e-05	7.78592e-05	4.94039e-05	4.90304e-05	3.58428e-05	3.09958e-05	0.000114447	7.01076e-05	0.000107743	8.99381e-05
Bile secretion	3.3845e-05	3.45335e-05	4.10833e-05	3.63225e-05	3.48539e-05	0.000112517	0.000116453	2.2688e-05	2.4705e-05	5.0666e-05	3.18583e-05	7.22754e-05	5.36045e-05	6.78456e-05	3.74937e-05	4.71123e-05	1.144e-05	4.77547e-05	7.98e-06	0.000108352	3.43832e-05	2.63138e-05	1.97834e-05	3.08282e-05	3.27822e-05	3.5354e-05	3.94202e-05	3.17876e-05	2.28934e-05	7.9405e-05	4.22233e-05	3.76512e-05	1.39253e-05	2.28127e-05	2.33388e-05	2.18941e-05	0.000129453	7.0664e-05	4.17728e-05	3.78038e-05	4.68916e-05	6.16299e-05	1.25235e-05	0.000108486	6.92867e-05	4.14371e-05	3.71588e-05	5.89867e-05	5.9332e-05
Hypertrophic cardiomyopathy (HCM)	3.31202e-05	3.30725e-05	3.554e-05	3.33994e-05	3.42615e-05	8.94307e-05	1.56164e-05	2.07788e-05	3.82737e-05	5.52095e-05	3.01202e-05	4.5558e-05	5.56959e-05	5.15847e-05	3.46384e-05	3.09197e-05	9.75262e-06	3.0262e-05	1.33569e-05	8.91084e-05	2.74954e-05	2.01178e-05	1.25023e-05	1.41507e-05	3.30211e-05	2.42367e-05	3.58427e-05	1.55118e-05	2.28159e-05	5.95709e-05	3.66918e-05	1.60092e-05	8.14361e-06	2.38361e-05	2.02949e-05	2.00281e-05	5.78116e-05	5.1785e-05	3.39857e-05	2.17945e-05	3.53047e-05	3.82609e-05	8.12403e-06	8.83905e-05	3.48494e-05	3.22942e-05	3.14362e-05	2.0305e-05	4.61277e-05
Isoflavonoid biosynthesis	2.93443e-05	3.04883e-05	3.43885e-05	3.13813e-05	3.0571e-05	6.69428e-05	1.7563e-05	4.09773e-05	3.03035e-05	4.6388e-05	3.19966e-05	4.45411e-05	4.59058e-05	4.25939e-05	5.25175e-05	3.15624e-05	3.94055e-05	4.5549e-05	1.58386e-05	6.71888e-05	1.44463e-05	1.64842e-05	5.85385e-05	1.76531e-05	1.74677e-05	2.19497e-05	4.86061e-05	2.22887e-05	1.55177e-05	5.00707e-05	4.76544e-05	3.13318e-05	3.29209e-05	2.05704e-05	7.74475e-05	4.36092e-05	3.83622e-05	4.23474e-05	4.06791e-05	5.4332e-05	6.16686e-05	4.9992e-05	2.31481e-05	2.44264e-05	2.23237e-05	2.53769e-05	2.86135e-05	9.06406e-06	5.01477e-05
Furfural degradation	2.90436e-05	4.50179e-05	2.5075e-05	3.06027e-05	3.05113e-05	2.92875e-05	0.000139007	4.45657e-05	0.000130684	4.01915e-05	7.50247e-05	2.95254e-05	3.21341e-05	0.000247915	2.83709e-05	0.000107483	0.00023115	8.70311e-05	4.2146e-05	3.39174e-05	9.38463e-05	0.000121759	6.51907e-05	0.000925399	5.71669e-05	0.000121056	0.000114612	0.000107767	8.9339e-05	0.000135202	5.25841e-05	7.51963e-05	2.33786e-05	0.00014134	0.000358808	6.06512e-05	0.000122254	0.0001016	7.07793e-05	0.000177661	0.000177326	3.78428e-05	4.29397e-05	4.18826e-05	0.000209787	7.33888e-05	0.000157208	0.000171446	1.58453e-05
Vibrio cholerae infection	2.82719e-05	2.93867e-05	3.44781e-05	2.89957e-05	2.71676e-05	0.000122105	1.23989e-05	1.0061e-05	3.51015e-05	3.47531e-05	3.21447e-05	2.67041e-05	4.19293e-05	6.66462e-05	1.73822e-05	6.71768e-06	7.31974e-06	1.9521e-05	2.46801e-06	0.000132956	1.4045e-06	4.30838e-06	4.13909e-06	8.85134e-06	5.1609e-06	1.33213e-05	3.08162e-05	8.24337e-06	4.78836e-06	7.07069e-05	3.96435e-05	7.96349e-06	3.27022e-06	1.57887e-05	9.58316e-06	1.82757e-05	8.48007e-06	5.91005e-05	3.914e-05	1.44579e-05	4.20581e-05	3.16713e-05	5.40122e-07	0.000125144	3.88711e-05	7.08798e-06	1.37799e-05	2.81243e-06	1.25272e-05
Renin secretion	2.67926e-05	2.56624e-05	2.63832e-05	2.80692e-05	3.08202e-05	1.35826e-05	1.65825e-05	2.39562e-05	5.91576e-05	6.21472e-05	1.63574e-05	4.69667e-05	7.7357e-05	1.41809e-05	3.89166e-05	4.22532e-05	8.24099e-06	3.47983e-05	1.97441e-05	9.2806e-06	4.28345e-05	3.12745e-05	1.68713e-05	1.52125e-05	5.08841e-05	2.76661e-05	2.54887e-05	1.64343e-05	3.45652e-05	2.33755e-05	1.83616e-05	1.92759e-05	1.19797e-05	1.06759e-05	2.29866e-05	2.06769e-05	8.24656e-05	2.14806e-05	1.40171e-05	2.43755e-05	1.33963e-05	2.91561e-05	1.26811e-05	1.13389e-05	1.68495e-05	4.51624e-05	3.76016e-05	3.03449e-05	6.06254e-05
Thyroid hormone signaling pathway	2.55997e-05	2.69804e-05	2.79624e-05	2.52673e-05	2.48878e-05	7.43482e-05	5.20721e-06	1.00181e-05	6.19843e-06	2.94473e-05	8.81997e-05	2.16877e-05	1.44142e-05	4.04332e-05	3.79247e-05	1.86263e-05	1.26432e-05	1.27922e-05	5.23632e-05	7.63451e-05	2.85543e-06	1.25335e-05	4.93869e-05	1.11391e-05	1.15128e-05	1.13931e-05	1.98947e-05	9.43144e-06	9.8391e-06	4.44426e-05	2.84955e-05	8.54503e-06	4.25065e-06	3.42068e-05	1.04204e-05	2.37712e-05	1.56753e-05	6.99064e-05	3.39205e-05	3.85007e-05	2.64785e-05	2.36379e-05	5.33985e-06	7.29314e-05	2.39016e-05	1.39251e-05	1.14333e-05	2.85334e-05	1.01942e-05
Phagosome	2.54857e-05	2.61858e-05	2.99492e-05	2.48529e-05	2.37931e-05	0.000122792	7.79411e-06	8.05167e-06	1.65872e-06	2.81822e-05	3.03874e-05	2.49961e-05	2.07937e-05	6.5579e-05	1.59836e-05	6.69411e-06	7.00749e-06	1.52401e-05	1.56674e-06	0.000128986	5.80617e-07	1.04111e-06	4.34604e-06	6.89838e-06	2.47389e-06	1.10764e-05	3.02998e-05	7.14496e-06	2.31996e-06	6.92809e-05	3.89538e-05	6.23337e-06	1.54685e-06	1.53167e-05	9.02376e-06	1.12635e-05	7.43866e-06	5.76088e-05	3.82083e-05	1.04312e-05	4.09129e-05	3.01543e-05	2.04678e-07	0.000125189	3.77012e-05	6.33858e-06	1.22252e-05	1.5347e-06	1.24196e-05
Staphylococcus aureus infection	2.37247e-05	2.34437e-05	2.34033e-05	2.37301e-05	2.43179e-05	1.76424e-05	1.7315e-05	3.56034e-05	1.70801e-05	3.54525e-05	1.73006e-05	1.87054e-05	1.20439e-05	2.35611e-05	1.84053e-05	2.99468e-05	1.66708e-05	2.82463e-05	2.19072e-05	1.91856e-05	2.40506e-05	2.07529e-05	5.03276e-05	3.26074e-05	3.86406e-05	2.83593e-05	3.06407e-05	2.32009e-05	2.53312e-05	2.49907e-05	2.62423e-05	2.25969e-05	1.86725e-05	2.21386e-05	2.76067e-05	2.06431e-05	2.06434e-05	2.37126e-05	2.82175e-05	3.36566e-05	2.77186e-05	1.67697e-05	1.25701e-05	1.56487e-05	3.35261e-05	2.60026e-05	2.18785e-05	1.49314e-05	2.2506e-05
Human T-cell leukemia virus 1 infection	2.35069e-05	2.37755e-05	2.74378e-05	2.27505e-05	2.17502e-05	0.000112849	7.13305e-06	7.54188e-06	1.57345e-06	2.53302e-05	2.77718e-05	2.29389e-05	2.05391e-05	5.99356e-05	1.45697e-05	6.02869e-06	6.37144e-06	1.38899e-05	1.44576e-06	0.000118537	5.30371e-07	9.36605e-07	2.52226e-06	6.30141e-06	2.29034e-06	1.01775e-05	2.77699e-05	6.97516e-06	2.2857e-06	6.3377e-05	3.5646e-05	5.78433e-06	1.25242e-06	1.64979e-05	8.25721e-06	1.03197e-05	7.03954e-06	5.29299e-05	3.50435e-05	9.52849e-06	3.7573e-05	2.77952e-05	2.18126e-07	0.000114488	3.47241e-05	5.86242e-06	1.13763e-05	1.45381e-06	1.13761e-05
Parathyroid hormone synthesis, secretion and action	2.31359e-05	2.38919e-05	2.67073e-05	2.30421e-05	2.37206e-05	8.19423e-05	2.41609e-05	2.12009e-05	2.23889e-05	3.67412e-05	2.96224e-05	3.69773e-05	5.37226e-05	4.87982e-05	2.516e-05	3.63545e-05	2.2843e-05	2.72146e-05	7.71894e-06	7.78479e-05	3.31673e-05	1.67134e-05	1.95024e-05	3.08071e-05	2.3502e-05	1.84049e-05	3.23611e-05	1.38517e-05	2.5114e-05	5.72061e-05	3.57263e-05	2.27432e-05	1.31234e-05	2.36451e-05	2.83937e-05	2.56308e-05	6.01254e-05	4.72866e-05	3.31154e-05	1.71845e-05	3.82122e-05	3.04083e-05	1.55555e-05	7.57087e-05	2.66571e-05	3.4713e-05	1.89243e-05	4.71377e-05	4.11069e-05
Cytosolic DNA-sensing pathway	2.26473e-05	2.34734e-05	2.66811e-05	2.23582e-05	2.15046e-05	0.000116175	7.23183e-06	7.43555e-06	1.42604e-06	2.35953e-05	2.8302e-05	2.28484e-05	1.03466e-05	6.09816e-05	1.45419e-05	6.20544e-06	6.46615e-06	1.20571e-05	1.36987e-06	0.000119318	4.20599e-07	7.63976e-07	2.31302e-06	6.42496e-06	1.55683e-06	9.67718e-06	2.81265e-05	7.44309e-06	1.54339e-06	6.43087e-05	3.59583e-05	5.65201e-06	9.82293e-07	1.42655e-05	8.31663e-06	1.0333e-05	6.81731e-06	5.45615e-05	3.60033e-05	9.56677e-06	3.83884e-05	2.84679e-05	6.35438e-08	0.000116631	3.46236e-05	5.49033e-06	1.096e-05	1.3235e-06	1.14717e-05
Flavonoid biosynthesis	2.22888e-05	2.82652e-05	2.48361e-05	3.11417e-05	1.92661e-05	6.22095e-05	0.000278214	3.67329e-05	2.02023e-05	2.56195e-05	2.88597e-05	9.59809e-05	1.59462e-05	5.09872e-05	2.7096e-05	5.4168e-05	1.79049e-05	5.49996e-05	1.37413e-05	4.7549e-05	1.63433e-05	4.76687e-05	3.75475e-05	6.00337e-05	3.3423e-05	6.34103e-05	5.85707e-05	6.03557e-05	2.38387e-05	4.96931e-05	3.11436e-05	5.04292e-05	4.29402e-06	5.5143e-05	3.08652e-05	1.0252e-05	0.000163948	3.97671e-05	3.44448e-05	6.11866e-05	2.99555e-05	7.28566e-05	6.94443e-06	3.2075e-05	0.000104921	2.78143e-05	4.59886e-05	0.000108126	1.84184e-05
ECM-receptor interaction	1.95308e-05	2.05637e-05	2.28461e-05	1.90044e-05	1.82232e-05	9.87491e-05	6.28676e-06	6.32022e-06	1.21214e-06	1.95784e-05	2.40567e-05	1.94211e-05	8.79458e-06	5.19442e-05	1.24139e-05	5.37415e-06	5.54759e-06	1.03027e-05	1.16439e-06	0.000101421	6.12874e-07	7.49284e-07	1.96607e-06	5.55378e-06	1.27038e-06	8.27734e-06	2.40672e-05	6.32662e-06	1.31188e-06	5.46624e-05	3.05645e-05	4.90864e-06	8.90612e-07	1.21762e-05	7.06913e-06	8.78304e-06	6.36005e-06	4.65367e-05	3.06574e-05	8.03074e-06	3.26836e-05	2.41434e-05	3.24073e-07	9.91365e-05	2.94821e-05	4.71696e-06	9.31601e-06	1.43996e-06	1.00218e-05
Pancreatic cancer	1.89346e-05	1.96253e-05	2.21427e-05	1.85829e-05	1.78148e-05	9.71302e-05	6.04628e-06	6.21661e-06	1.19227e-06	1.97272e-05	2.36623e-05	1.91028e-05	8.48406e-06	5.09846e-05	1.2158e-05	5.18815e-06	5.40613e-06	1.00805e-05	1.1453e-06	9.97581e-05	3.51649e-07	5.896e-07	1.93384e-06	5.37169e-06	1.30162e-06	8.09076e-06	2.35156e-05	6.17017e-06	1.29037e-06	5.37663e-05	3.00635e-05	4.72545e-06	6.02258e-07	1.19269e-05	6.95325e-06	8.63906e-06	5.69972e-06	4.5617e-05	3.01012e-05	7.99845e-06	3.20952e-05	2.3801e-05	5.31268e-08	9.75113e-05	2.89476e-05	4.54091e-06	9.16329e-06	1.10653e-06	9.59109e-06
EGFR tyrosine kinase inhibitor resistance	1.88975e-05	1.90623e-05	2.21059e-05	1.83704e-05	1.75669e-05	8.90148e-05	5.54653e-06	5.75665e-06	1.26641e-06	2.17617e-05	2.19366e-05	1.82852e-05	2.15068e-05	4.66155e-05	1.15464e-05	4.72354e-06	4.96799e-06	1.23827e-05	1.17875e-06	9.26604e-05	5.03105e-07	8.49934e-07	1.89966e-06	4.89064e-06	2.2753e-06	8.29278e-06	2.17912e-05	5.9057e-06	2.11467e-06	4.92828e-05	2.79108e-05	4.58286e-06	1.19635e-06	1.08588e-05	6.46431e-06	8.05725e-06	5.48462e-06	4.19125e-05	2.74055e-05	7.68925e-06	2.95563e-05	2.22526e-05	2.90215e-07	8.90368e-05	2.84077e-05	4.76339e-06	8.99158e-06	1.16863e-06	8.87772e-06
Arrhythmogenic right ventricular cardiomyopathy (ARVC)	1.80284e-05	1.89819e-05	2.10887e-05	1.75426e-05	1.68214e-05	9.1153e-05	5.80316e-06	5.83405e-06	1.1189e-06	1.80724e-05	2.22062e-05	1.79272e-05	8.11808e-06	4.79485e-05	1.1459e-05	4.96075e-06	5.12086e-06	9.51022e-06	1.07482e-06	9.36191e-05	5.65729e-07	6.91647e-07	1.81483e-06	5.12657e-06	1.17266e-06	7.64062e-06	2.22159e-05	5.83996e-06	1.21097e-06	5.04576e-05	2.82134e-05	4.53106e-06	8.22104e-07	1.12396e-05	6.52535e-06	8.10742e-06	5.87082e-06	4.29569e-05	2.82991e-05	7.41299e-06	3.01695e-05	2.22862e-05	2.99145e-07	9.15106e-05	2.72143e-05	4.35411e-06	8.5994e-06	1.3292e-06	9.25089e-06
Tetracycline biosynthesis	1.80254e-05	1.60848e-05	1.92733e-05	1.44013e-05	1.04245e-05	1.56617e-05	6.73875e-06	1.31552e-05	4.99116e-06	2.15354e-05	9.12782e-06	1.83405e-05	1.11425e-05	1.6279e-05	1.3539e-05	1.79138e-05	1.39596e-05	2.56452e-05	7.68321e-06	8.08698e-06	9.55362e-06	1.00492e-05	7.8521e-06	1.25777e-05	2.82098e-05	8.76424e-06	1.72893e-05	8.13693e-06	5.7414e-06	1.39937e-05	1.19861e-05	1.0874e-05	6.48313e-06	1.2839e-05	1.35292e-05	5.67054e-06	5.15455e-06	5.4374e-06	4.35121e-05	5.88267e-06	1.79356e-05	8.04249e-06	5.52831e-06	3.86061e-06	8.82442e-06	1.39915e-05	4.27441e-05	1.27056e-06	2.48553e-05
Hepatitis C	1.48957e-05	1.50256e-05	1.74246e-05	1.44802e-05	1.38469e-05	7.01646e-05	4.37197e-06	4.53759e-06	9.98231e-07	1.71534e-05	1.72912e-05	1.4413e-05	1.69525e-05	3.6744e-05	9.10124e-06	3.72326e-06	3.91595e-06	9.76049e-06	9.29132e-07	7.30382e-05	3.96565e-07	6.69948e-07	1.49738e-06	3.85498e-06	1.79347e-06	6.53666e-06	1.71766e-05	4.65508e-06	1.66686e-06	3.88464e-05	2.20003e-05	3.61237e-06	9.43001e-07	8.55931e-06	5.0954e-06	6.35101e-06	4.32317e-06	3.30369e-05	2.1602e-05	6.06094e-06	2.32973e-05	1.75403e-05	2.28758e-07	7.01819e-05	2.2392e-05	3.75467e-06	7.08748e-06	9.21154e-07	6.99773e-06
Hematopoietic cell lineage	1.46481e-05	1.53811e-05	1.70928e-05	1.42533e-05	1.36674e-05	7.40618e-05	4.61029e-06	4.74017e-06	9.09104e-07	1.46042e-05	1.80425e-05	1.45658e-05	6.59594e-06	3.88758e-05	9.31044e-06	3.91865e-06	4.1607e-06	7.72706e-06	8.73295e-07	7.60655e-05	2.68132e-07	4.87035e-07	1.47455e-06	4.09591e-06	9.52782e-07	6.208e-06	1.79306e-05	4.70476e-06	9.8391e-07	4.09968e-05	2.29234e-05	3.60315e-06	6.67959e-07	9.09426e-06	5.30185e-06	6.58728e-06	4.34604e-06	3.48228e-05	2.29521e-05	6.02306e-06	2.44726e-05	1.81076e-05	4.05092e-08	7.43524e-05	2.21116e-05	3.42481e-06	6.98701e-06	8.43729e-07	7.3132e-06
Dilated cardiomyopathy (DCM)	1.44551e-05	1.50466e-05	1.69205e-05	1.40693e-05	1.3334e-05	7.22554e-05	4.60007e-06	5.05934e-06	8.8693e-07	1.44033e-05	1.76382e-05	1.42106e-05	6.43506e-06	3.80079e-05	9.08336e-06	3.9323e-06	4.05922e-06	7.53859e-06	8.51995e-07	7.42103e-05	4.48444e-07	5.48256e-07	1.7793e-06	4.06374e-06	9.29544e-07	6.05659e-06	1.76102e-05	4.62924e-06	9.59912e-07	3.99969e-05	2.23643e-05	3.66811e-06	6.51668e-07	1.5268e-05	5.17254e-06	6.4658e-06	5.23972e-06	3.40512e-05	2.24322e-05	5.87615e-06	2.39148e-05	1.77056e-05	2.37127e-07	7.25389e-05	2.15723e-05	3.48815e-06	6.89234e-06	1.05363e-06	7.37266e-06
Platelet activation	1.31668e-05	1.38257e-05	1.54394e-05	1.28873e-05	1.2398e-05	6.68117e-05	4.14408e-06	4.29724e-06	8.17172e-07	1.32347e-05	1.6218e-05	1.30929e-05	6.15697e-06	3.49815e-05	8.44077e-06	3.62302e-06	3.73995e-06	7.05534e-06	8.53244e-07	6.84548e-05	2.41018e-07	6.06162e-07	1.43008e-06	3.68172e-06	9.27803e-07	5.58023e-06	1.61174e-05	4.26514e-06	9.1979e-07	3.69223e-05	2.06053e-05	3.45002e-06	7.1299e-07	8.20868e-06	4.76571e-06	6.13778e-06	3.93831e-06	3.13014e-05	2.06679e-05	5.55018e-06	2.19978e-05	1.62765e-05	1.45651e-07	6.70277e-05	1.98756e-05	3.14614e-06	6.28046e-06	7.58408e-07	6.86583e-06
Autophagy - animal	1.26277e-05	1.26717e-05	1.48109e-05	1.22076e-05	1.17364e-05	5.96044e-05	3.71617e-06	3.85696e-06	8.48497e-07	1.45804e-05	1.4434e-05	1.20936e-05	1.44096e-05	3.12324e-05	7.73606e-06	3.16477e-06	3.32856e-06	8.29642e-06	7.89762e-07	6.20825e-05	3.3708e-07	5.69456e-07	1.27277e-06	3.27673e-06	1.52445e-06	5.55616e-06	1.46001e-05	3.95682e-06	1.41683e-06	3.30195e-05	1.86674e-05	3.07051e-06	8.01551e-07	7.27541e-06	4.33109e-06	5.39836e-06	3.56163e-06	2.80495e-05	1.83617e-05	5.1518e-06	1.96744e-05	1.49092e-05	1.62037e-07	5.96546e-05	1.90332e-05	3.19147e-06	6.02436e-06	7.82981e-07	5.94807e-06
Tight junction	1.2536e-05	1.25793e-05	1.46643e-05	1.20867e-05	1.17857e-05	5.91549e-05	3.67938e-06	4.07549e-06	2.34027e-06	1.45936e-05	1.43491e-05	1.20362e-05	1.43339e-05	3.09558e-05	7.78606e-06	3.13344e-06	3.32612e-06	8.21428e-06	8.72167e-07	6.17544e-05	4.55104e-07	7.12191e-07	2.9199e-06	3.46424e-06	1.60369e-06	5.86994e-06	1.50249e-05	4.04505e-06	1.46515e-06	3.29438e-05	1.86127e-05	3.10216e-06	7.93615e-07	7.23339e-06	4.49522e-06	5.40854e-06	3.58234e-06	2.77718e-05	1.81799e-05	5.1908e-06	1.95431e-05	1.49228e-05	1.92519e-07	5.90982e-05	1.88757e-05	3.2493e-06	6.0262e-06	8.0196e-07	5.88918e-06
Apelin signaling pathway	1.22599e-05	1.23026e-05	1.43796e-05	1.1852e-05	1.13946e-05	5.78684e-05	3.60793e-06	3.77608e-06	8.23783e-07	1.41557e-05	1.40136e-05	1.17414e-05	1.39899e-05	3.03227e-05	7.51073e-06	3.0726e-06	3.23161e-06	8.05478e-06	7.9625e-07	6.02743e-05	3.27263e-07	5.5287e-07	1.2357e-06	3.18129e-06	1.48005e-06	5.39433e-06	1.41748e-05	3.84157e-06	1.37556e-06	3.20577e-05	1.81237e-05	2.98108e-06	7.78205e-07	7.06351e-06	4.20494e-06	5.24112e-06	3.45789e-06	2.72325e-05	1.78269e-05	5.00174e-06	1.91013e-05	1.4475e-05	1.57317e-07	5.79171e-05	1.84788e-05	3.09852e-06	5.84889e-06	7.60175e-07	5.77483e-06
Osteoclast differentiation	1.18368e-05	1.24292e-05	1.38123e-05	1.15178e-05	1.10444e-05	5.98479e-05	3.72549e-06	3.83044e-06	7.34629e-07	1.18014e-05	1.45798e-05	1.17704e-05	5.33005e-06	3.14148e-05	7.52359e-06	3.16658e-06	3.36218e-06	6.24409e-06	7.05693e-07	6.14671e-05	2.16672e-07	3.93563e-07	1.19156e-06	3.30983e-06	7.69925e-07	5.01657e-06	1.44894e-05	3.80182e-06	7.95079e-07	3.31287e-05	1.8524e-05	2.91164e-06	5.39765e-07	7.3489e-06	4.28432e-06	5.32305e-06	3.51195e-06	2.81396e-05	1.85472e-05	4.86712e-06	1.97758e-05	1.46324e-05	3.27347e-08	6.00827e-05	1.7868e-05	2.76752e-06	5.64607e-06	6.81801e-07	5.90966e-06
Oxytocin signaling pathway	1.15886e-05	1.1446e-05	1.35239e-05	1.10884e-05	1.07842e-05	5.41774e-05	3.3479e-06	3.94193e-06	7.64411e-07	1.41106e-05	1.31882e-05	1.13207e-05	1.31645e-05	2.83154e-05	7.14222e-06	2.93184e-06	3.38742e-06	7.59149e-06	7.93594e-07	5.63213e-05	4.96924e-07	6.48029e-07	1.31444e-06	3.05208e-06	3.37623e-06	5.00555e-06	1.32684e-05	4.55007e-06	1.7019e-06	2.98616e-05	1.69359e-05	3.18963e-06	8.42471e-07	6.96408e-06	4.00952e-06	5.12392e-06	3.28507e-06	2.59303e-05	1.68369e-05	4.85967e-06	1.78114e-05	1.36077e-05	2.33566e-07	5.43653e-05	1.77946e-05	2.95657e-06	5.84699e-06	7.05388e-07	5.59288e-06
Cell cycle	1.1585e-05	1.16254e-05	1.3588e-05	1.11996e-05	1.07673e-05	5.4683e-05	3.40933e-06	3.53849e-06	7.78437e-07	1.33765e-05	1.32422e-05	1.1095e-05	1.32198e-05	2.86536e-05	7.0973e-06	2.90346e-06	3.05372e-06	7.61139e-06	7.24553e-07	5.69564e-05	3.09248e-07	5.22436e-07	1.16768e-06	3.00617e-06	1.39858e-06	5.0974e-06	1.33946e-05	3.63011e-06	1.29984e-06	3.02931e-05	1.7126e-05	2.81699e-06	7.35368e-07	6.67469e-06	3.97348e-06	4.95262e-06	3.26755e-06	2.57335e-05	1.68456e-05	4.72642e-06	1.80499e-05	1.36782e-05	1.48658e-07	5.4729e-05	1.74616e-05	2.92796e-06	5.52693e-06	7.18331e-07	5.45695e-06
Measles	1.12747e-05	1.1314e-05	1.32241e-05	1.08996e-05	1.04789e-05	5.32182e-05	3.31801e-06	3.44371e-06	7.57586e-07	1.30182e-05	1.28875e-05	1.07978e-05	1.28657e-05	2.78861e-05	6.90719e-06	2.82569e-06	2.97193e-06	7.40752e-06	7.05145e-07	5.54308e-05	3.00965e-07	5.08443e-07	1.1364e-06	2.92565e-06	1.36112e-06	4.96086e-06	1.30358e-05	3.53287e-06	1.26503e-06	2.94817e-05	1.66673e-05	2.74153e-06	7.15671e-07	6.4959e-06	3.86704e-06	4.81996e-06	3.18003e-06	2.50442e-05	1.63944e-05	4.59982e-06	1.75664e-05	1.33118e-05	1.44676e-07	5.32631e-05	1.69939e-05	2.84953e-06	5.37889e-06	6.9909e-07	5.31078e-06
mTOR signaling pathway	1.11064e-05	1.12033e-05	1.29921e-05	1.07966e-05	1.03244e-05	5.23157e-05	3.2598e-06	3.38329e-06	7.44295e-07	1.27898e-05	1.28926e-05	1.07465e-05	1.264e-05	2.73968e-05	6.78601e-06	2.77612e-06	2.91979e-06	7.27756e-06	6.92774e-07	5.44583e-05	2.95685e-07	4.99523e-07	1.11646e-06	2.87433e-06	1.33724e-06	4.87383e-06	1.28071e-05	3.47089e-06	1.24283e-06	2.89644e-05	1.64037e-05	2.69343e-06	7.03115e-07	6.38194e-06	3.7992e-06	4.7354e-06	3.22342e-06	2.46328e-05	1.61068e-05	4.51912e-06	1.73708e-05	1.30783e-05	1.70565e-07	5.23286e-05	1.66958e-05	2.79954e-06	5.28452e-06	6.86825e-07	5.21761e-06
cAMP signaling pathway	1.02175e-05	9.54717e-06	1.08773e-05	1.00382e-05	1.03059e-05	9.96917e-06	3.10989e-05	3.08574e-05	1.85764e-05	2.83679e-05	2.97993e-05	1.90904e-05	1.26961e-05	2.39645e-05	2.3209e-05	3.85065e-05	3.24243e-05	2.41338e-05	1.25663e-05	1.38272e-05	3.76539e-05	1.83934e-05	2.29634e-05	2.75597e-05	1.85771e-05	1.22459e-05	2.43109e-05	2.44575e-05	2.00772e-05	1.94876e-05	3.04115e-05	3.22546e-05	2.26694e-05	1.82093e-05	3.48001e-05	3.54564e-05	2.3446e-05	1.91901e-05	3.55326e-05	1.30974e-05	4.10643e-05	2.95429e-05	2.31069e-05	1.07176e-05	7.25673e-06	3.35727e-05	1.73984e-05	3.14931e-05	3.77125e-05
Focal adhesion	7.94064e-06	8.40424e-06	9.26192e-06	7.77248e-06	7.41037e-06	4.00574e-05	2.54869e-06	2.56225e-06	4.91407e-07	7.93721e-06	9.93075e-06	7.97983e-06	3.56537e-06	2.10585e-05	5.03267e-06	2.17871e-06	2.24902e-06	4.17679e-06	4.72051e-07	4.11165e-05	2.48462e-07	3.03764e-07	7.97054e-07	2.25153e-06	5.15017e-07	3.35568e-06	9.75699e-06	2.56485e-06	5.31843e-07	2.21604e-05	1.24132e-05	1.98999e-06	3.61059e-07	4.9363e-06	2.86586e-06	3.56069e-06	2.6548e-06	1.88877e-05	1.24287e-05	3.25571e-06	1.33369e-05	9.78788e-06	1.53278e-07	4.01905e-05	1.19522e-05	1.91228e-06	3.77676e-06	5.83769e-07	4.06289e-06
Biosynthesis of type II polyketide products	7.62337e-06	6.57669e-06	6.68665e-06	6.33481e-06	6.82673e-06	4.83194e-06	1.86274e-06	4.77168e-06	2.52529e-06	6.05747e-06	3.04978e-06	4.7678e-06	2.81878e-06	4.94184e-06	3.9515e-06	5.97127e-06	5.90716e-06	7.77224e-06	2.74223e-06	3.11538e-06	3.27717e-06	3.78805e-06	4.1822e-06	3.35541e-06	7.7193e-06	2.88845e-06	5.32461e-06	2.90417e-06	2.79868e-06	3.87677e-06	5.29493e-06	3.39428e-06	2.55123e-06	4.21031e-06	4.77083e-06	2.9009e-06	1.53112e-06	1.90361e-06	1.20011e-05	2.27285e-06	5.12632e-06	2.5319e-06	2.02546e-06	1.43926e-06	2.64784e-06	4.55805e-06	1.31977e-05	8.2498e-07	6.6812e-06
Regulation of actin cytoskeleton	7.39129e-06	7.82282e-06	8.62116e-06	7.23476e-06	6.89771e-06	3.72861e-05	2.37236e-06	2.38499e-06	4.57411e-07	7.38809e-06	9.24372e-06	7.42777e-06	3.31871e-06	1.96016e-05	4.6845e-06	2.02798e-06	2.09343e-06	3.88783e-06	4.39394e-07	3.8272e-05	2.31273e-07	2.82749e-07	7.41912e-07	2.09577e-06	4.79387e-07	3.12352e-06	9.08198e-06	2.3874e-06	4.95049e-07	2.06273e-05	1.15545e-05	1.85232e-06	3.3608e-07	4.5948e-06	2.6676e-06	3.31435e-06	2.47113e-06	1.7581e-05	1.15688e-05	3.03047e-06	1.24142e-05	9.11073e-06	1.42674e-07	3.741e-05	1.11253e-05	1.77998e-06	3.51548e-06	5.43383e-07	3.78181e-06
Rap1 signaling pathway	7.37011e-06	7.73893e-06	8.60013e-06	7.17149e-06	6.87668e-06	3.72638e-05	2.31964e-06	2.38499e-06	4.57411e-07	7.34805e-06	9.07799e-06	7.32873e-06	3.31871e-06	1.95601e-05	4.6845e-06	1.97165e-06	2.09343e-06	3.88783e-06	4.39394e-07	3.8272e-05	1.34909e-07	2.45049e-07	7.41912e-07	2.06084e-06	4.79387e-07	3.12352e-06	9.0217e-06	2.36717e-06	4.95049e-07	2.06273e-05	1.15338e-05	1.81291e-06	3.3608e-07	4.57573e-06	2.6676e-06	3.31435e-06	2.18668e-06	1.75209e-05	1.15482e-05	3.03047e-06	1.23133e-05	9.11073e-06	2.0382e-08	3.741e-05	1.11253e-05	1.72318e-06	3.51548e-06	4.24518e-07	3.6796e-06
Bacterial invasion of epithelial cells	6.41186e-06	5.93843e-06	6.59506e-06	5.83456e-06	6.45839e-06	4.0363e-06	1.03344e-06	5.1947e-06	4.71987e-05	5.05869e-06	5.53473e-06	3.66708e-06	1.96928e-05	4.15205e-06	4.24769e-06	3.19013e-06	5.82624e-06	3.16436e-06	4.70196e-06	5.50113e-06	2.98041e-06	5.95321e-06	1.13967e-05	4.79299e-06	1.13551e-05	3.3166e-06	5.42673e-06	8.63723e-06	1.00494e-05	1.82493e-06	4.59211e-06	8.02608e-06	5.81033e-06	9.21884e-06	4.17356e-06	1.18408e-05	2.78797e-06	5.19597e-06	6.72541e-06	3.77771e-06	3.20952e-06	3.16611e-06	3.5071e-06	8.46997e-06	5.52282e-06	5.52672e-06	1.22087e-05	3.14376e-06	1.11312e-06
Caffeine metabolism	5.6123e-06	3.33466e-06	7.13243e-06	4.9188e-06	6.4645e-06	6.15333e-06	5.02941e-06	3.45722e-05	3.85864e-05	2.99248e-05	9.17375e-06	1.61668e-05	9.9221e-06	9.88367e-06	1.98196e-05	2.30889e-05	2.44505e-05	1.9521e-05	2.28829e-05	2.21895e-05	1.7569e-05	3.15698e-05	8.69209e-06	9.2563e-06	5.90725e-05	1.59339e-05	1.00103e-05	1.84437e-05	1.97307e-05	1.64939e-05	1.46797e-05	1.42037e-05	2.67184e-06	7.27541e-06	2.40948e-05	2.03509e-05	3.95737e-06	7.22487e-06	3.46941e-05	1.67686e-05	2.0113e-05	1.84467e-05	3.45678e-06	2.99367e-06	8.75088e-06	1.96707e-05	2.98112e-05	5.39987e-06	1.10511e-05
Biosynthesis of type II polyketide backbone	4.48984e-06	7.78087e-06	2.006e-05	6.70745e-06	3.3437e-06	0	0	1.08038e-06	4.04046e-06	6.36697e-06	9.7593e-07	3.14937e-06	4.51004e-06	4.39274e-06	1.06557e-06	0	3.082e-06	2.169e-06	1.01252e-06	0	0	8.99141e-06	2.06954e-06	2.77689e-06	1.58797e-05	1.03467e-06	2.12984e-06	0	1.0495e-06	2.1146e-06	2.19101e-06	0	0	2.02095e-06	0	0	9.4223e-07	0	0	1.01016e-06	0	0	1.08024e-06	2.30282e-06	1.04177e-06	1.00361e-06	2.07023e-06	0	0
Retrograde endocannabinoid signaling	4.1597e-06	5.12809e-06	5.36618e-06	4.79103e-06	4.49574e-06	1.16046e-05	2.18364e-06	7.98028e-06	3.08128e-06	7.27654e-06	1.90183e-05	6.13995e-06	5.6565e-06	8.85932e-06	1.21422e-05	6.12181e-06	7.53665e-06	5.41338e-06	1.0006e-05	1.40458e-05	2.11158e-06	3.52604e-06	1.18173e-05	5.25042e-06	4.4303e-06	2.86924e-06	7.0607e-06	3.59539e-06	2.80456e-06	6.71696e-06	6.84919e-06	3.58077e-06	5.27632e-06	1.00368e-05	1.06426e-05	7.07468e-06	6.29473e-06	9.21412e-06	8.77393e-06	9.65166e-06	8.06426e-06	6.67472e-06	3.48583e-06	6.85041e-06	4.64858e-06	5.21201e-06	3.99258e-06	7.46452e-06	6.20018e-06
GnRH signaling pathway	4.10399e-06	4.74147e-06	4.07468e-06	4.29696e-06	5.22454e-06	1.60859e-06	1.66774e-05	8.30542e-06	4.59287e-06	5.62084e-06	1.17112e-05	6.34795e-06	2.06123e-06	8.69969e-06	3.54636e-06	1.68409e-05	2.08998e-05	5.28693e-06	3.70201e-06	4.23968e-06	1.72371e-05	6.93088e-06	4.17143e-06	2.94611e-05	7.09624e-06	4.074e-06	1.18306e-05	8.64549e-06	6.83817e-06	1.2192e-05	6.77842e-06	1.09661e-05	1.10109e-05	6.44177e-06	2.02086e-05	1.31545e-05	1.40009e-05	5.92665e-06	8.74513e-06	5.01921e-06	1.36906e-05	6.15454e-06	1.60518e-05	4.58765e-06	3.36948e-06	1.30783e-05	5.5799e-06	4.13427e-05	6.50063e-06
Fc gamma R-mediated phagocytosis	4.06408e-06	5.00199e-06	4.26562e-06	4.51018e-06	5.47676e-06	1.16293e-06	1.84026e-05	8.38226e-06	5.06799e-06	4.50079e-06	1.2115e-05	5.91865e-06	2.27446e-06	9.31565e-06	3.69276e-06	1.8583e-05	2.23179e-05	5.77776e-06	4.08498e-06	4.0545e-06	1.86504e-05	7.64786e-06	4.44238e-06	3.23173e-05	4.10682e-06	4.49545e-06	1.28341e-05	7.70953e-06	6.78558e-06	1.33439e-05	7.19632e-06	1.16144e-05	1.20924e-05	6.37644e-06	2.20932e-05	1.43491e-05	1.51569e-05	5.22081e-06	9.14192e-06	5.32944e-06	1.47195e-05	6.45446e-06	1.76564e-05	4.1689e-06	2.4787e-06	1.43793e-05	5.35403e-06	4.56196e-05	7.1731e-06
Sphingolipid signaling pathway	3.36738e-06	4.53172e-06	3.77196e-06	3.82669e-06	4.37254e-06	1.04679e-06	1.37556e-05	6.52383e-06	3.76851e-06	3.51e-06	9.49655e-06	5.04707e-06	2.08156e-06	6.96926e-06	2.86885e-06	1.40478e-05	1.66744e-05	4.54655e-06	3.23226e-06	3.06127e-06	1.38682e-05	5.68687e-06	3.34311e-06	2.40308e-05	3.05379e-06	3.8601e-06	9.74813e-06	5.81521e-06	5.12642e-06	1.02477e-05	5.64605e-06	9.31919e-06	9.29149e-06	4.93578e-06	1.6658e-05	1.07934e-05	1.15967e-05	3.92301e-06	6.92372e-06	4.23489e-06	1.18505e-05	4.88294e-06	1.32953e-05	3.14424e-06	2.12361e-06	1.07695e-05	4.57838e-06	3.39569e-05	5.62554e-06
RIG-I-like receptor signaling pathway	2.8591e-06	4.46718e-06	3.72182e-06	4.04978e-06	4.54239e-06	5.96131e-06	7.38068e-06	1.21084e-05	1.49802e-05	1.49564e-05	9.94344e-06	8.61621e-06	2.93578e-06	1.46079e-05	5.72997e-06	1.67872e-05	1.55263e-05	7.18225e-06	5.96047e-06	1.13997e-05	1.45702e-05	8.70866e-06	2.81146e-06	4.25441e-05	1.13255e-05	1.03076e-05	2.15195e-05	5.21992e-06	3.86138e-06	1.38845e-05	1.85409e-05	7.33045e-06	2.45759e-06	1.29836e-05	2.94187e-05	1.05493e-05	8.0534e-06	4.93151e-06	2.87162e-05	7.26169e-06	2.58578e-05	5.58928e-06	3.60761e-06	1.11448e-05	3.24325e-06	1.76105e-05	6.67941e-06	6.72436e-06	8.21777e-06
Synaptic vesicle cycle	2.44135e-06	2.41763e-06	2.5075e-06	2.01223e-06	1.1703e-06	3.55e-07	0	1.29646e-06	8.33345e-07	7.95872e-06	2.92779e-07	2.36203e-07	3.38253e-07	6.58912e-07	3.9959e-07	0	1.541e-07	3.2535e-06	3.41724e-06	3.61786e-07	3.83046e-07	2.99714e-07	7.76079e-08	1.38845e-07	3.01714e-06	6.984e-07	2.39607e-07	1.20635e-06	6.29702e-07	2.14103e-06	1.06812e-06	3.13318e-07	1.6699e-07	1.51571e-07	1.49348e-07	8.03327e-08	2.12002e-07	4.06399e-06	0	3.18199e-06	4.0119e-07	8.13824e-08	1.05324e-06	6.04491e-07	9.53221e-06	2.25812e-07	5.43434e-07	3.37492e-07	2.43773e-07
Systemic lupus erythematosus	2.09526e-06	2.37131e-06	2.45177e-06	2.83203e-06	2.08053e-06	3.31333e-06	1.86274e-06	4.46557e-06	8.08092e-07	7.78186e-06	2.60248e-06	3.91922e-06	1.12751e-06	2.78207e-06	3.55191e-06	2.85294e-06	9.1775e-06	4.1934e-06	1.55252e-06	3.13548e-06	3.06437e-06	9.32442e-07	5.24285e-06	2.03639e-06	8.18687e-06	1.79342e-06	5.82157e-06	3.78882e-06	2.09901e-06	3.24239e-06	1.97191e-06	3.06355e-06	8.90612e-07	7.14068e-06	4.84551e-06	2.35643e-06	2.26135e-06	3.39994e-06	3.78217e-06	3.16516e-06	3.56613e-06	2.24254e-06	5.04114e-07	4.14508e-06	2.91696e-06	3.7468e-06	4.83053e-06	3.59991e-07	2.52802e-06
Melanogenesis	2.01038e-06	1.8913e-06	2.84432e-06	8.00889e-07	1.59699e-06	5.24552e-06	3.75329e-07	1.11263e-06	7.68894e-07	2.32822e-06	7.42872e-07	1.92723e-06	6.56312e-07	5.3598e-06	1.5745e-06	1.33685e-07	1.932e-06	2.91358e-07	7.70721e-07	3.45587e-06	3.20158e-07	4.47334e-07	2.64099e-06	7.04584e-07	3.98178e-06	4.63284e-08	1.71659e-06	2.06459e-06	8.92861e-07	5.2076e-07	4.41471e-07	9.82041e-07	9.96954e-08	2.08127e-06	8.47048e-07	1.34287e-06	9.70356e-07	1.71266e-06	2.29601e-06	1.35693e-06	1.10178e-06	1.65194e-06	9.67383e-08	3.04179e-06	2.09909e-06	4.49377e-07	1.15871e-06	1.20893e-07	4.36609e-07
Calcium signaling pathway	1.57772e-06	1.51575e-06	1.75349e-06	1.7824e-06	1.56663e-06	3.27692e-06	2.16886e-06	5.43967e-06	2.37977e-05	6.01078e-06	1.78124e-06	3.78806e-06	6.33929e-06	1.88919e-06	3.46497e-06	1.77468e-06	1.91817e-06	4.09531e-06	1.16829e-06	2.30228e-06	2.93579e-06	8.59319e-07	1.48703e-05	1.47583e-06	6.3963e-06	1.08531e-06	1.83196e-06	3.48688e-06	2.97237e-06	3.54898e-06	1.93054e-06	3.28655e-06	8.40788e-07	2.43786e-06	2.29766e-06	5.64014e-06	2.31275e-06	2.45188e-06	1.73951e-06	1.99206e-06	2.08731e-06	2.8683e-06	2.7195e-07	1.40102e-06	3.05975e-06	2.90555e-06	4.2997e-06	7.55226e-07	3.00029e-06
Endocytosis	1.4373e-06	1.78933e-06	1.52896e-06	1.59506e-06	1.95729e-06	4.1128e-07	6.50824e-06	2.96446e-06	1.79234e-06	1.64998e-06	4.28457e-06	2.09318e-06	8.04383e-07	3.29456e-06	1.30598e-06	6.57204e-06	7.89292e-06	2.04336e-06	1.44469e-06	1.43391e-06	6.59586e-06	2.70473e-06	2.59324e-06	1.14293e-05	1.49114e-06	1.58985e-06	4.53891e-06	2.72654e-06	2.39978e-06	4.73851e-06	2.54504e-06	4.10752e-06	4.27657e-06	2.25508e-06	7.81344e-06	5.09427e-06	5.3776e-06	1.86582e-06	3.23312e-06	1.8848e-06	5.20568e-06	2.34222e-06	6.24434e-06	1.47437e-06	8.76613e-07	5.10371e-06	1.8935e-06	1.61337e-05	2.53683e-06
Ras signaling pathway	1.32824e-06	1.66733e-06	1.37448e-06	1.50918e-06	1.78331e-06	3.94444e-07	5.92973e-06	2.70095e-06	1.63302e-06	1.45026e-06	4.05011e-06	1.9946e-06	7.32882e-07	3.00171e-06	1.18989e-06	5.98786e-06	7.19133e-06	1.86172e-06	1.31627e-06	1.30645e-06	6.00957e-06	2.46431e-06	1.43144e-06	1.04133e-05	1.32331e-06	1.44853e-06	4.13545e-06	2.48418e-06	2.18647e-06	4.29969e-06	2.33707e-06	3.74241e-06	3.89643e-06	2.05463e-06	7.11892e-06	4.62359e-06	4.94671e-06	1.69997e-06	2.94573e-06	1.71727e-06	4.81428e-06	2.07977e-06	5.70729e-06	1.34331e-06	7.98692e-07	4.63332e-06	1.72519e-06	1.46996e-05	2.31133e-06
Phototransduction - fly	1.30954e-06	1.85259e-07	7.42962e-07	1.86318e-07	7.43046e-07	1.775e-06	0	2.52089e-06	0	5.48267e-06	1.13859e-06	2.62448e-06	0	9.15155e-07	7.10382e-07	0	2.39711e-06	1.8075e-07	0	2.00992e-06	1.1917e-06	0	5.17386e-07	6.17087e-07	1.1998e-05	0	7.09948e-07	5.8977e-06	2.44884e-06	3.52433e-07	7.30335e-07	1.56659e-06	1.85544e-07	2.35777e-06	6.63768e-07	5.35551e-07	3.14077e-07	4.07284e-06	1.63652e-06	6.73437e-07	5.3492e-07	1.0851e-06	0	2.87853e-06	3.99346e-06	1.67268e-07	2.58778e-06	0	0
Brassinosteroid biosynthesis	1.2245e-06	1.8189e-06	9.11816e-07	1.21954e-06	3.03973e-07	3.22727e-07	5.08021e-07	0	0	0	2.66163e-06	4.00829e-06	2.15252e-06	2.99505e-07	2.90611e-07	1.62853e-06	5.60363e-07	1.18309e-06	2.76141e-07	3.28896e-07	0	0	0	0	0	3.104e-06	8.713e-07	2.92448e-07	0	5.76709e-07	2.09141e-06	4.27251e-06	0	5.51168e-07	1.35771e-06	0	1.54183e-06	2.89767e-07	5.95097e-07	2.75497e-07	4.37662e-06	0	2.94612e-07	3.14021e-07	2.8412e-07	2.73711e-07	3.38764e-06	0	1.18193e-06
Notch signaling pathway	1.19488e-06	3.22709e-07	7.54945e-07	4.32739e-07	6.47169e-07	3.32096e-06	9.01327e-08	3.45025e-06	9.77531e-08	4.00503e-06	1.13334e-06	2.23504e-06	2.18228e-07	1.91297e-06	1.0312e-06	1.92622e-07	2.0878e-06	1.57427e-06	0	1.98399e-06	1.18621e-06	2.90045e-07	5.50766e-06	9.85348e-07	1.10646e-05	3.00387e-07	2.8856e-06	3.94333e-06	1.62504e-06	7.16235e-07	6.36098e-07	1.21284e-06	4.30942e-07	1.66239e-06	1.34895e-06	3.10965e-07	4.55918e-07	3.08462e-06	2.11163e-06	1.56411e-06	4.14132e-07	1.1551e-06	1.0454e-07	2.8971e-06	4.53675e-06	4.85617e-07	2.40413e-06	0	2.09698e-07
Type I polyketide structures	1.17126e-06	1.13088e-06	7.55883e-07	1.34149e-06	8.72271e-07	4.63043e-07	7.289e-08	2.81838e-07	3.68912e-07	4.4292e-07	1.06928e-06	8.76347e-07	1.02947e-06	1.43242e-07	1.38988e-07	3.89431e-07	2.144e-07	3.11204e-07	7.6599e-07	4.08976e-07	2.66467e-07	4.43055e-07	1.07976e-07	1.93175e-07	7.45656e-07	4.85844e-07	3.05586e-07	2.23786e-07	9.85621e-07	2.75817e-07	4.57253e-07	5.9939e-07	2.61375e-07	1.31801e-07	3.11683e-07	2.79418e-07	5.65338e-07	2.49452e-07	2.84611e-07	3.16223e-07	1.11635e-06	1.98148e-07	4.50885e-07	6.00736e-08	5.43533e-08	3.14173e-07	1.16113e-06	7.0433e-08	3.10899e-07
Olfactory transduction	9.42866e-07	1.33386e-07	5.34932e-07	1.34149e-07	5.34993e-07	1.278e-06	0	1.81504e-06	0	3.94752e-06	8.19782e-07	1.88962e-06	0	6.58912e-07	5.11475e-07	0	1.72592e-06	1.3014e-07	0	1.44714e-06	8.58023e-07	0	3.72518e-07	4.44302e-07	8.63856e-06	0	5.11163e-07	4.24634e-06	1.76317e-06	2.53752e-07	5.25841e-07	1.12794e-06	1.33592e-07	1.6976e-06	4.77913e-07	3.85597e-07	2.26135e-07	2.93245e-06	1.17829e-06	4.84875e-07	3.85142e-07	7.81271e-07	0	2.07254e-06	2.87529e-06	1.20433e-07	1.8632e-06	0	0
Pancreatic secretion	8.28893e-07	1.12865e-06	1.23446e-06	1.08351e-06	6.68741e-07	8.1923e-07	8.59728e-08	1.99455e-07	0	4.60381e-06	4.05386e-07	1.45356e-07	5.72429e-07	1.11508e-06	3.93442e-07	1.19425e-06	9.00891e-07	2.45264e-06	2.80389e-07	1.66978e-07	1.41432e-07	9.22196e-08	3.34311e-06	2.47784e-06	7.8177e-07	4.77539e-08	2.45751e-07	2.47456e-07	5.32825e-07	1.46395e-07	2.02247e-07	3.85622e-07	5.13815e-07	4.3839e-06	4.59532e-08	2.47177e-07	1.13068e-06	3.43263e-07	6.54606e-07	1.30543e-06	9.87544e-08	1.00163e-07	0	3.29481e-06	8.65472e-07	4.63204e-08	2.38872e-07	0	1.0001e-07
Gastric acid secretion	8.24664e-07	4.08326e-07	1.15993e-06	5.47547e-07	5.45911e-07	7.96938e-07	0	1.12448e-06	0	7.7963e-06	4.18256e-07	9.64094e-07	0	1.74813e-06	5.87152e-07	1.52328e-06	2.01273e-06	2.92151e-06	3.71945e-07	8.86007e-07	5.62843e-07	0	1.26707e-06	3.45695e-06	5.44447e-06	0	4.56395e-07	2.42911e-06	1.41362e-06	1.29465e-07	3.35358e-07	7.03366e-07	6.81591e-08	5.56792e-06	3.04792e-07	3.27888e-07	7.49938e-07	1.8214e-06	1.33593e-06	6.80309e-07	2.62002e-07	3.98607e-07	0	4.65264e-06	2.55128e-06	1.22891e-07	1.07736e-06	0	6.63329e-08
Chronic myeloid leukemia	6.51751e-07	3.22709e-07	3.77472e-07	3.78646e-07	3.77515e-07	1.71774e-06	4.50664e-08	1.72512e-06	4.88765e-08	2.00252e-06	9.91671e-07	1.3715e-06	1.09114e-07	9.56485e-07	5.156e-07	9.63108e-08	1.0439e-06	7.87137e-07	0	9.91994e-07	5.93103e-07	1.45023e-07	2.75383e-06	4.92674e-07	5.53228e-06	1.50194e-07	1.4428e-06	1.97166e-06	8.12519e-07	3.58118e-07	3.71057e-07	6.06421e-07	2.15471e-07	8.31196e-07	6.74474e-07	1.55483e-07	4.10326e-07	1.59372e-06	1.05582e-06	7.82056e-07	4.14132e-07	5.77552e-07	1.0454e-07	1.44855e-06	2.26837e-06	2.42808e-07	1.20207e-06	0	1.04849e-07
Aldosterone-regulated sodium reabsorption	6.47573e-07	6.41281e-07	1.67166e-06	9.02926e-07	5.14416e-07	2.73077e-07	0	3.73978e-07	0	1.08973e-05	0	0	0	2.66099e-06	6.14753e-07	2.8708e-06	2.13369e-06	5.38078e-06	7.00973e-07	2.78297e-07	2.35721e-07	0	2.02975e-06	6.0878e-06	1.95443e-06	0	3.68627e-07	4.94912e-07	9.68773e-07	0	1.26404e-07	2.41014e-07	0	8.86108e-06	1.14883e-07	2.47177e-07	1.19591e-06	6.1297e-07	1.38474e-06	8.15895e-07	1.23443e-07	0	0	6.77561e-06	2.04348e-06	1.15801e-07	2.38872e-07	0	1.25012e-07
Aldosterone synthesis and secretion	6.41405e-07	3.17587e-07	9.02168e-07	4.2587e-07	4.24597e-07	6.19841e-07	0	8.74593e-07	0	6.06379e-06	3.2531e-07	7.49851e-07	0	1.35966e-06	4.56674e-07	1.18478e-06	1.56546e-06	2.27228e-06	2.8929e-07	6.89116e-07	4.37767e-07	0	9.85497e-07	2.68874e-06	4.23459e-06	0	3.54974e-07	1.88931e-06	1.09948e-06	1.00695e-07	2.60834e-07	5.47063e-07	5.30126e-08	4.3306e-06	2.3706e-07	2.55024e-07	5.83285e-07	1.41664e-06	1.03906e-06	5.29129e-07	2.03779e-07	3.10028e-07	0	3.61872e-06	1.98433e-06	9.55817e-08	8.37948e-07	0	5.15923e-08
Insulin secretion	6.03113e-07	2.98626e-07	8.48307e-07	4.00445e-07	3.99248e-07	5.82835e-07	0	8.22379e-07	0	5.70177e-06	3.05889e-07	7.05083e-07	0	1.27849e-06	4.2941e-07	1.11404e-06	1.472e-06	2.13663e-06	2.72019e-07	6.47975e-07	4.11631e-07	0	9.26662e-07	2.52821e-06	3.98178e-06	0	3.33782e-07	1.77651e-06	1.03384e-06	9.46835e-08	2.45262e-07	5.14402e-07	4.98477e-08	4.07206e-06	2.22907e-07	2.39799e-07	5.48462e-07	1.33207e-06	9.77024e-07	4.9754e-07	1.91613e-07	2.91519e-07	0	3.40268e-06	1.86586e-06	8.98753e-08	7.87922e-07	0	4.85121e-08
Wnt signaling pathway	5.82816e-07	1.28256e-07	3.53621e-07	1.61237e-07	3.2151e-07	1.29711e-06	2.68665e-08	1.46475e-06	2.91379e-08	2.14273e-06	5.34885e-07	1.12045e-06	6.50487e-08	7.28604e-07	4.30327e-07	5.74161e-08	1.03721e-06	5.00538e-07	0	9.39252e-07	5.59836e-07	8.64558e-08	1.73125e-06	4.00513e-07	5.37467e-06	8.95385e-08	9.83005e-07	2.19617e-06	9.08224e-07	2.74491e-07	3.1601e-07	6.32661e-07	1.60567e-07	9.03597e-07	5.16973e-07	1.85383e-07	1.90258e-07	1.62437e-06	9.12672e-07	5.82782e-07	2.16025e-07	5.32115e-07	3.11609e-08	1.36177e-06	2.04348e-06	1.73701e-07	1.1645e-06	0	6.2506e-08
Endocrine and other factor-regulated calcium reabsorption	5.80583e-07	5.74941e-07	1.49873e-06	8.0952e-07	4.61201e-07	2.44827e-07	0	3.3529e-07	0	9.77001e-06	0	0	0	2.38571e-06	5.51158e-07	2.57382e-06	1.91296e-06	4.82415e-06	6.28458e-07	2.49508e-07	2.11336e-07	0	1.81977e-06	5.45803e-06	1.75224e-06	0	3.30493e-07	4.43714e-07	8.68555e-07	0	1.13328e-07	2.16081e-07	0	7.94442e-06	1.02999e-07	2.21607e-07	1.07219e-06	5.49559e-07	1.24149e-06	7.31492e-07	1.10673e-07	0	0	6.07469e-06	1.83208e-06	1.03822e-07	2.14161e-07	0	1.1208e-07
Long-term potentiation	5.48178e-07	7.75502e-08	3.11007e-07	7.79936e-08	3.11042e-07	7.43022e-07	0	1.05525e-06	0	2.29507e-06	4.76617e-07	1.09862e-06	0	3.83088e-07	2.97369e-07	0	1.00344e-06	7.56627e-08	0	8.41363e-07	4.98851e-07	0	2.1658e-07	2.58315e-07	5.02242e-06	0	2.97188e-07	2.4688e-06	1.0251e-06	1.4753e-07	3.05722e-07	6.55781e-07	7.76697e-08	9.86974e-07	2.77857e-07	2.24184e-07	1.31474e-07	1.70491e-06	6.85053e-07	2.81904e-07	2.2392e-07	4.54227e-07	0	1.20497e-06	1.67168e-06	7.00192e-08	1.08326e-06	0	0
Glioma	5.18058e-07	2.56512e-07	2.57179e-07	2.57979e-07	3.2151e-07	6.82692e-07	0	8.72614e-07	0	1.89785e-06	9.00859e-07	1.2113e-06	0	3.16784e-07	2.45901e-07	0	8.29768e-07	6.25673e-08	0	6.95742e-07	4.12511e-07	0	1.79095e-07	2.13607e-07	4.15315e-06	0	2.45751e-07	2.04151e-06	8.47676e-07	1.21996e-07	3.1601e-07	5.42281e-07	6.42269e-08	8.16152e-07	2.29766e-07	1.85383e-07	3.26157e-07	1.47113e-06	5.66486e-07	2.33113e-07	4.32051e-07	3.75611e-07	6.23218e-08	9.96414e-07	1.38235e-06	5.79005e-08	8.95771e-07	0	0
Other types of O-glycan biosynthesis	5.18058e-07	1.28256e-06	7.71537e-07	1.54787e-06	1.54325e-06	0	0	0	0	2.44884e-07	2.25215e-07	0	0	0	0	0	0	7.50807e-07	0	0	0	0	0	0	2.44303e-07	0	0	0	0	0	0	0	7.70722e-07	0	0	0	0	0	0	2.33113e-07	0	0	6.98004e-06	0	4.80818e-07	0	0	0	0
Adrenergic signaling in cardiomyocytes	4.39223e-07	2.17478e-07	6.17789e-07	2.91628e-07	2.90757e-07	4.24456e-07	0	5.98906e-07	0	4.15237e-06	2.22767e-07	5.13485e-07	0	9.31071e-07	3.12722e-07	8.11314e-07	1.072e-06	1.55602e-06	1.98101e-07	4.71895e-07	2.99775e-07	0	6.74852e-07	1.8412e-06	2.89977e-06	0	2.4308e-07	1.29376e-06	7.52905e-07	6.89543e-08	1.78615e-07	3.74619e-07	3.63021e-08	2.96552e-06	1.62335e-07	1.74636e-07	3.99424e-07	9.70091e-07	7.11529e-07	3.62339e-07	1.39544e-07	2.12302e-07	0	2.47804e-06	1.35883e-06	6.54527e-08	5.73813e-07	0	3.53295e-08
ErbB signaling pathway	3.90421e-07	1.93314e-07	1.93816e-07	1.94419e-07	2.42297e-07	5.14492e-07	0	6.57622e-07	0	1.43026e-06	6.78908e-07	9.12862e-07	0	2.38736e-07	1.85317e-07	0	6.25333e-07	4.71521e-08	0	5.24328e-07	3.10878e-07	0	1.3497e-07	1.60979e-07	3.12991e-06	0	1.85204e-07	1.53853e-06	6.38828e-07	9.19391e-08	2.38153e-07	4.08675e-07	4.84029e-08	6.15071e-07	1.73157e-07	1.39709e-07	2.45799e-07	1.10868e-06	4.26917e-07	1.75679e-07	3.25603e-07	2.83069e-07	4.69672e-08	7.5092e-07	1.04177e-06	4.36351e-08	6.75074e-07	0	0
Inflammatory mediator regulation of TRP channels	3.51816e-07	4.9771e-08	1.99602e-07	5.00556e-08	1.99624e-07	4.76865e-07	0	6.77253e-07	0	1.47296e-06	3.05889e-07	7.05083e-07	0	2.45863e-07	1.90849e-07	0	6.43999e-07	4.85597e-08	0	5.39979e-07	3.20158e-07	0	1.38999e-07	1.65785e-07	3.22334e-06	0	1.90732e-07	1.58446e-06	6.57898e-07	9.46835e-08	1.96209e-07	4.20875e-07	4.98477e-08	6.33431e-07	1.78326e-07	1.43879e-07	8.43788e-08	1.0942e-06	4.39661e-07	1.80923e-07	1.4371e-07	2.91519e-07	0	7.73336e-07	1.07287e-06	4.49377e-08	6.95225e-07	0	0
Oocyte meiosis	3.02201e-07	4.2752e-08	1.71453e-07	4.29965e-08	1.71472e-07	4.09615e-07	0	5.81743e-07	0	1.26523e-06	2.62751e-07	6.05649e-07	0	2.1119e-07	1.63934e-07	0	5.53179e-07	4.17115e-08	0	4.63828e-07	2.75007e-07	0	1.19397e-07	1.42405e-07	2.76877e-06	0	1.63834e-07	1.36101e-06	5.65117e-07	8.13307e-08	1.68539e-07	3.6152e-07	4.28179e-08	5.44101e-07	1.53177e-07	1.23589e-07	7.24792e-08	9.39887e-07	3.77658e-07	1.55409e-07	1.23443e-07	2.50407e-07	0	6.64276e-07	9.21567e-07	3.86003e-08	5.9718e-07	0	0
Circadian entrainment	3.02201e-07	4.2752e-08	2.57179e-07	1.28989e-07	3.00076e-07	6.82692e-07	0	6.23296e-07	0	1.38767e-06	2.62751e-07	6.05649e-07	2.60195e-07	2.53428e-07	2.45901e-07	1.14832e-07	5.53179e-07	1.66846e-07	7.78858e-08	5.56594e-07	2.75007e-07	1.92124e-07	2.38794e-07	1.42405e-07	2.8502e-06	0	1.63834e-07	1.40225e-06	6.05483e-07	1.62661e-07	1.68539e-07	6.02534e-07	1.71272e-07	5.82966e-07	1.53177e-07	3.70766e-07	1.08719e-07	9.39887e-07	4.19619e-07	3.10817e-07	1.23443e-07	2.50407e-07	1.24644e-07	8.85701e-07	9.21567e-07	1.15801e-07	5.9718e-07	0	3.33365e-07
Cholinergic synapse	2.99323e-07	7.41035e-08	1.48592e-07	3.72636e-08	3.3437e-07	5.12777e-07	0	7.56266e-07	1.68353e-06	1.16728e-06	2.92779e-07	5.94881e-07	7.51674e-08	2.19637e-07	2.84153e-07	0	5.13666e-07	2.5305e-07	6.75011e-08	7.23572e-07	3.74534e-07	1.66508e-07	1.03477e-07	3.70252e-07	2.43489e-06	4.13867e-07	7.80943e-07	1.32251e-06	5.59735e-07	3.1719e-07	2.92134e-07	3.82944e-07	3.71089e-08	5.05237e-07	3.65073e-07	1.42814e-07	9.4223e-08	8.14569e-07	3.27303e-07	2.35703e-07	1.78307e-07	2.8936e-07	3.60082e-08	6.14086e-07	8.33418e-07	1.00361e-07	5.86564e-07	2.99993e-08	0
Neurotrophin signaling pathway	2.99323e-07	1.48207e-07	1.48592e-07	1.49054e-07	1.85761e-07	3.94444e-07	0	5.04177e-07	0	1.09653e-06	5.20496e-07	6.99861e-07	0	1.83031e-07	1.42076e-07	0	4.79422e-07	3.615e-08	0	4.01985e-07	2.3834e-07	0	1.03477e-07	1.23417e-07	2.3996e-06	0	1.4199e-07	1.17954e-06	4.89768e-07	7.04866e-08	1.82584e-07	3.13318e-07	3.71089e-08	4.71554e-07	1.32754e-07	1.0711e-07	1.88446e-07	8.49985e-07	3.27303e-07	1.34687e-07	2.49629e-07	2.1702e-07	3.60082e-08	5.75706e-07	7.98692e-07	3.34536e-08	5.17556e-07	0	0
Salivary secretion	2.67252e-07	2.64655e-07	7.9603e-07	4.79103e-07	3.71523e-07	4.50793e-07	0	2.05787e-07	0	4.6489e-06	0	0	3.22146e-07	1.15048e-06	3.55191e-07	1.32695e-06	8.80571e-07	2.37557e-06	3.8572e-07	2.29705e-07	9.72815e-08	2.37868e-07	9.85497e-07	2.51242e-06	9.07412e-07	0	1.52132e-07	2.55312e-07	4.49787e-07	1.00695e-07	5.21668e-08	3.97864e-07	1.59038e-07	3.70507e-06	4.7412e-08	4.08039e-07	5.38417e-07	2.52972e-07	6.23435e-07	5.29129e-07	5.09448e-08	0	1.54321e-07	3.07043e-06	8.43339e-07	1.43373e-07	9.85822e-08	0	4.6433e-07
Monoterpenoid biosynthesis	2.1725e-07	8.60557e-07	1.07849e-06	1.08185e-07	2.15723e-07	3.43548e-07	2.70398e-07	9.40976e-07	4.00788e-06	1.64309e-06	8.50004e-07	2.03185e-06	3.27342e-07	7.43932e-07	6.29032e-06	8.66798e-07	6.95935e-06	1.57427e-06	4.40934e-06	1.63387e-06	6.91954e-07	2.41704e-06	2.60362e-06	2.41858e-06	1.4343e-06	2.50323e-06	2.26725e-06	1.86789e-06	3.85947e-06	2.04639e-07	1.9083e-06	7.07492e-07	1.07735e-07	6.74736e-06	1.15624e-06	7.25585e-07	3.64734e-07	1.02821e-06	5.38467e-06	2.93271e-07	1.34593e-06	4.20038e-07	0	1.11427e-07	8.06533e-07	1.84534e-06	3.29567e-05	2.61284e-07	1.04849e-07
Axon guidance	1.9321e-07	2.73333e-08	1.09617e-07	2.74895e-08	1.0963e-07	2.61885e-07	0	3.71934e-07	0	8.08919e-07	1.67988e-07	3.87218e-07	0	1.35023e-07	1.0481e-07	0	3.53672e-07	2.6668e-08	0	2.96546e-07	1.75824e-07	0	7.63357e-08	9.10456e-08	1.7702e-06	0	1.04746e-07	8.70152e-07	3.61305e-07	5.19983e-08	1.07754e-07	2.31136e-07	2.73754e-08	3.47868e-07	9.7933e-08	7.90157e-08	4.63392e-08	6.00911e-07	2.41453e-07	9.93596e-08	7.89226e-08	1.60096e-07	0	4.24701e-07	5.89199e-07	2.46789e-08	3.81804e-07	0	0
Neuroactive ligand-receptor interaction	1.63597e-07	2.70013e-07	1.48893e-07	2.30823e-07	1.35373e-07	2.01214e-07	2.26244e-08	1.3122e-08	0	6.44431e-08	2.13361e-07	1.02004e-07	1.50639e-07	1.33383e-08	3.88265e-08	1.20876e-08	1.24777e-08	7.90323e-08	0	1.46472e-08	1.24063e-08	2.42683e-08	6.66108e-07	1.12425e-08	0	1.25668e-08	2.58686e-08	1.3024e-08	3.8241e-08	3.85251e-08	5.32228e-08	7.61096e-08	1.35214e-07	2.20913e-07	0	3.9028e-08	2.17438e-07	3.87139e-08	2.65023e-08	2.57651e-07	6.497e-08	2.63587e-08	1.31204e-08	1.53832e-07	1.26531e-08	0	3.77167e-08	0	1.31592e-08
cGMP-PKG signaling pathway	1.43905e-07	1.42507e-07	4.28632e-07	2.57979e-07	2.00051e-07	2.42735e-07	0	1.10808e-07	0	2.50325e-06	0	0	1.73463e-07	6.1949e-07	1.91257e-07	7.14511e-07	4.74153e-07	1.27915e-06	2.07696e-07	1.23688e-07	5.23824e-08	1.28083e-07	5.30652e-07	1.35284e-06	4.88606e-07	0	8.19171e-08	1.37475e-07	2.42193e-07	5.42205e-08	2.80898e-08	2.14234e-07	8.56358e-08	1.99504e-06	2.55296e-08	2.19713e-07	2.89917e-07	1.36215e-07	3.35696e-07	2.84916e-07	2.74318e-08	0	8.30958e-08	1.65331e-06	4.54106e-07	7.72006e-08	5.30827e-08	0	2.50024e-07
Spliceosome	1.38007e-07	2.18666e-07	2.74043e-07	4.67322e-07	3.01482e-07	2.90983e-07	5.49662e-07	9.82968e-07	2.98067e-07	1.69612e-06	3.11978e-07	5.42105e-07	1.9408e-07	7.56128e-07	1.0481e-06	8.32063e-07	2.98095e-06	1.06672e-06	3.23673e-07	4.15164e-07	9.0424e-07	3.19367e-07	1.14503e-06	4.77989e-07	7.28905e-07	2.79869e-07	1.93781e-06	3.16419e-07	1.29037e-07	5.45983e-07	3.23263e-07	4.10909e-07	2.46378e-07	2.01267e-06	1.39555e-06	5.00433e-07	5.09731e-07	4.96405e-07	6.97531e-07	1.73879e-07	6.31381e-07	4.26924e-07	2.65634e-08	1.01928e-06	2.30556e-07	1.30798e-06	8.14515e-07	1.10653e-07	6.39406e-07
Gap junction	5.70742e-08	1.69559e-07	1.13333e-07	2.84214e-07	2.26692e-07	4.21186e-07	0	5.49346e-08	0	3.23744e-07	4.46612e-07	2.66896e-07	3.43986e-07	5.584e-08	1.08363e-07	1.51812e-07	0	1.65432e-07	1.02968e-07	1.22639e-07	0	2.53995e-07	2.99909e-06	0	2.15318e-07	0	0	5.45242e-08	5.33646e-08	1.61283e-07	5.57035e-08	3.18628e-07	1.6982e-07	5.138e-08	0	3.8124e-07	2.8746e-07	5.40244e-08	5.54751e-08	2.05455e-07	2.17595e-07	1.65523e-07	2.19711e-07	2.92732e-07	0	1.53093e-07	0	0	4.4072e-07
[truncated: 167 more columns]
