# Supplementary material for: Insights into the composition and assembly mechanism of microbial communities on intertidal microsand grains
Source: Front Microbiol. 2023 Nov 30;14:1308767. doi: 10.3389/fmicb.2023.1308767 (PMC10719935; doi:10.3389/fmicb.2023.1308767)
Supplement: Supplementary file 3 [file Table_3.xlsx]

## Sheet: Sheet1
Table S3. Classification of MAGs.
Genomes	Phylum	Class	Order	Family	Genus	Species
MAG1	p__Bacteroidota	c__Bacteroidia	o__Flavobacteriales	f__Crocinitomicaceae	g__	s__
MAG2	p__Actinobacteriota	c__Acidimicrobiia	o__Acidimicrobiales	f__Ilumatobacteraceae	g__Ilumatobacter_A	s__Ilumatobacter_A sp018666235
MAG3	p__Proteobacteria	c__Gammaproteobacteria	o__Pseudomonadales	f__Halieaceae	g__Halioglobus	s__
MAG4	p__Proteobacteria	c__Gammaproteobacteria	o__Woeseiales	f__Woeseiaceae	g__SZUA-117	s__SZUA-117 sp905480255
MAG5	p__Actinobacteriota	c__Acidimicrobiia	o__UBA5794	f__JAENVV01	g__	s__
MAG6	p__Deinococcota	c__Deinococci	o__Deinococcales	f__Trueperaceae	g__	s__
MAG7	p__Proteobacteria	c__Gammaproteobacteria	o__XN24	f__XN24	g__	s__
MAG8	p__Proteobacteria	c__Gammaproteobacteria	o__UBA6522	f__UBA6522	g__	s__
MAG9	p__Actinobacteriota	c__Acidimicrobiia	o__Acidimicrobiales	f__SHLQ01	g__	s__
MAG10	p__Proteobacteria	c__Gammaproteobacteria	o__Pseudomonadales	f__HTCC2089	g__UBA4421	s__
MAG11	p__Chloroflexota	c__Anaerolineae	o__Promineofilales	f__Promineofilaceae	g__GCA-2699125	s__
MAG12	p__Proteobacteria	c__Gammaproteobacteria	o__Pseudomonadales	f__HTCC2089	g__UBA9659	s__
MAG13	p__Planctomycetota	c__Planctomycetia	o__Pirellulales	f__Pirellulaceae	g__	s__
MAG14	p__Proteobacteria	c__Alphaproteobacteria	o__Rhizobiales	f__Methyloligellaceae	g__Methyloceanibacter	s__Methyloceanibacter sp002390155
MAG15	p__Bacteroidota	c__Bacteroidia	o__NS11-12g	f__UBA9320	g__WGNA01	s__
MAG16	p__Proteobacteria	c__Gammaproteobacteria	o__Pseudomonadales	f__DC-out160	g__	s__
MAG17	p__Actinobacteriota	c__Acidimicrobiia	o__UBA5794	f__UBA5794	g__	s__
MAG18	p__Proteobacteria	c__Gammaproteobacteria	o__Pseudomonadales	f__Halieaceae	g__Halioglobus	s__
MAG19	p__Proteobacteria	c__Gammaproteobacteria	o__Woeseiales	f__Woeseiaceae	g__UBA1847	s__
MAG20	p__Proteobacteria	c__Gammaproteobacteria	o__Woeseiales	f__Woeseiaceae	g__UBA1847	s__
MAG21	p__Chloroflexota	c__Anaerolineae	o__4572-78	f__NAK82	g__	s__
MAG22	p__Proteobacteria	c__Gammaproteobacteria	o__Enterobacterales	f__Kangiellaceae	g__Aliikangiella	s__
MAG23	p__Planctomycetota	c__Planctomycetia	o__Pirellulales	f__Pirellulaceae	g__	s__
MAG24	p__Proteobacteria	c__Gammaproteobacteria	o__GCA-2729495	f__GCA-2729495	g__J054	s__
MAG25	p__Proteobacteria	c__Gammaproteobacteria	o__GCA-001735895	f__GCA-001735895	g__	s__
MAG26	p__Proteobacteria	c__Gammaproteobacteria	o__SZUA-229	f__SZUA-229	g__SZUA-116	s__
MAG27	p__Actinobacteriota	c__Acidimicrobiia	o__UBA5794	f__SHLN01	g__SHLN01	s__
MAG28	p__Proteobacteria	c__Gammaproteobacteria	o__Competibacterales	f__	g__	s__
MAG29	p__Proteobacteria	c__Gammaproteobacteria	o__Pseudomonadales	f__Halieaceae	g__Congregibacter	s__
MAG30	p__Proteobacteria	c__Gammaproteobacteria	o__GCA-2729495	f__GCA-2729495	g__GCA-2729495	s__
MAG31	p__Bacteroidota	c__Bacteroidia	o__NS11-12g	f__UBA9320	g__	s__
MAG32	p__Proteobacteria	c__Alphaproteobacteria	o__Rhodobacterales	f__Rhodobacteraceae	g__	s__
MAG33	p__Planctomycetota	c__Phycisphaerae	o__Phycisphaerales	f__SM1A02	g__	s__
MAG34	p__Myxococcota_A	c__UBA9160	o__UBA9160	f__UBA4427	g__	s__
MAG35	p__Proteobacteria	c__Gammaproteobacteria	o__Arenicellales	f__LS-SOB	g__VYFG01	s__
MAG36	p__Proteobacteria	c__Gammaproteobacteria	o__SZUA-229	f__SZUA-229	g__	s__
MAG37	p__Proteobacteria	c__Gammaproteobacteria	o__DSM-19610	f__DSM-19610	g__	s__
MAG38	p__Proteobacteria	c__Gammaproteobacteria	o__GCA-001735895	f__GCA-001735895	g__	s__
MAG39	p__Proteobacteria	c__Gammaproteobacteria	o__Granulosicoccales	f__Granulosicoccaceae	g__Granulosicoccus	s__
MAG40	p__BMS3Abin14	c__BMS3Abin14	o__BMS3Abin14	f__JAFGWO01	g__	s__
MAG41	p__Actinobacteriota	c__Acidimicrobiia	o__Acidimicrobiales	f__Bin134	g__	s__
MAG42	p__Actinobacteriota	c__Acidimicrobiia	o__UBA5794	f__	g__	s__
MAG43	p__Bacteroidota	c__Bacteroidia	o__Cytophagales	f__Cyclobacteriaceae	g__	s__
MAG44	p__Proteobacteria	c__Gammaproteobacteria	o__Chromatiales	f__Sedimenticolaceae	g__	s__
MAG45	p__Proteobacteria	c__Alphaproteobacteria	o__Rhizobiales	f__Aestuariivirgaceae	g__JABDJG01	s__
MAG46	p__Verrucomicrobiota	c__Kiritimatiellae	o__SS1-B-03-39	f__	g__	s__
MAG47	p__Chloroflexota	c__Anaerolineae	o__Promineofilales	f__Promineofilaceae	g__S016-13	s__
MAG48	p__Proteobacteria	c__Gammaproteobacteria	o__Pseudomonadales	f__HTCC2089	g__UBA2965	s__
MAG49	p__Planctomycetota	c__PLA2	o__PLA2	f__PLA2	g__	s__
MAG50	p__Desulfobacterota	c__Desulfobacteria	o__Desulfobacterales	f__SG8-13	g__SG8-13	s__
MAG51	p__Eisenbacteria	c__RBG-16-71-46	o__	f__	g__	s__
MAG52	p__Actinobacteriota	c__Acidimicrobiia	o__UBA5794	f__UBA5794	g__	s__
MAG53	p__Proteobacteria	c__Gammaproteobacteria	o__SZUA-146	f__SZUA-146	g__	s__
MAG54	p__Proteobacteria	c__Alphaproteobacteria	o__Rhodobacterales	f__Rhodobacteraceae	g__IMCC34051	s__
MAG55	p__Krumholzibacteriota	c__Krumholzibacteria	o__	f__	g__	s__
MAG56	p__Proteobacteria	c__Gammaproteobacteria	o__Pseudomonadales	f__HTCC2089	g__UBA4421	s__
MAG57	p__Verrucomicrobiota	c__Verrucomicrobiae	o__Pedosphaerales	f__DSYF01	g__	s__
MAG58	p__Actinobacteriota	c__Acidimicrobiia	o__Acidimicrobiales	f__UBA10347	g__UBA10347	s__
MAG59	p__Proteobacteria	c__Gammaproteobacteria	o__Pseudomonadales	f__Pseudohongiellaceae	g__UBA9145	s__
MAG60	p__Proteobacteria	c__Gammaproteobacteria	o__Competibacterales	f__Competibacteraceae	g__	s__
MAG61	p__Proteobacteria	c__Gammaproteobacteria	o__Arenicellales	f__JAANXG01	g__JAANXG01	s__
MAG62	p__Proteobacteria	c__Gammaproteobacteria	o__Pseudomonadales	f__HTCC2089	g__UBA2965	s__
MAG63	p__Bacteroidota	c__Bacteroidia	o__Chitinophagales	f__Saprospiraceae	g__RFSX01	s__
MAG64	p__Proteobacteria	c__Alphaproteobacteria	o__Rhodobacterales	f__Rhodobacteraceae	g__IMCC34051	s__
MAG65	p__Planctomycetota	c__UBA1135	o__UBA1135	f__GCA-002686595	g__	s__
MAG66	p__Proteobacteria	c__Alphaproteobacteria	o__Rhodobacterales	f__Rhodobacteraceae	g__	s__
MAG67	p__Proteobacteria	c__Gammaproteobacteria	o__UBA6429	f__UBA6429	g__	s__
MAG68	p__Chloroflexota	c__Anaerolineae	o__Promineofilales	f__Promineofilaceae	g__UBA11865	s__
MAG69	p__Proteobacteria	c__Alphaproteobacteria	o__DSM-16000	f__Inquilinaceae	g__JABDIP01	s__
MAG70	p__Proteobacteria	c__Gammaproteobacteria	o__JAADJB01	f__JAADJB01	g__	s__
MAG71	p__Proteobacteria	c__Gammaproteobacteria	o__Woeseiales	f__Woeseiaceae	g__SZUA-117	s__
MAG72	p__Verrucomicrobiota	c__Verrucomicrobiae	o__Verrucomicrobiales	f__DEV007	g__	s__
MAG73	p__Proteobacteria	c__Gammaproteobacteria	o__UBA4486	f__UBA4486	g__	s__
MAG74	p__Chloroflexota	c__Anaerolineae	o__Anaerolineales	f__E44-bin32	g__E44-bin32	s__
MAG75	p__Proteobacteria	c__Gammaproteobacteria	o__Competibacterales	f__Competibacteraceae	g__	s__
MAG76	p__Bacteroidota	c__Bacteroidia	o__Flavobacteriales	f__Flavobacteriaceae	g__Robiginitalea	s__Robiginitalea sp006227965
MAG77	p__Actinobacteriota	c__Acidimicrobiia	o__UBA5794	f__ZC4RG35	g__	s__
MAG78	p__Proteobacteria	c__Gammaproteobacteria	o__Pseudomonadales	f__HTCC2089	g__UBA4421	s__
MAG79	p__Actinobacteriota	c__Acidimicrobiia	o__Acidimicrobiales	f__SZUA-35	g__CADEDH01	s__
MAG80	p__Gemmatimonadota	c__Gemmatimonadetes	o__KS3-K002	f__JABDQB01	g__JAENXO01	s__
MAG81	p__Bacteroidota	c__Bacteroidia	o__Chitinophagales	f__Saprospiraceae	g__	s__
MAG82	p__Proteobacteria	c__Gammaproteobacteria	o__Arenicellales	f__JAANXG01	g__	s__
MAG83	p__Bacteroidota	c__Bacteroidia	o__Flavobacteriales	f__Flavobacteriaceae	g__HDS-28	s__
MAG84	p__Verrucomicrobiota	c__Verrucomicrobiae	o__Verrucomicrobiales	f__Akkermansiaceae	g__UBA985	s__
MAG85	p__Myxococcota_A	c__UBA9160	o__UBA9160	f__PR03	g__	s__
MAG86	p__Proteobacteria	c__Gammaproteobacteria	o__Chromatiales	f__Sedimenticolaceae	g__41T-STBD-0c-01a	s__
MAG87	p__Myxococcota	c__Polyangia	o__Polyangiales	f__SG8-38	g__	s__
MAG88	p__Proteobacteria	c__Gammaproteobacteria	o__Chromatiales	f__Sedimenticolaceae	g__41T-STBD-0c-01a	s__
MAG89	p__Chloroflexota	c__Anaerolineae	o__Anaerolineales	f__	g__	s__
MAG90	p__Planctomycetota	c__Planctomycetia	o__Pirellulales	f__Pirellulaceae	g__Rubripirellula	s__
MAG91	p__Bacteroidota	c__Rhodothermia	o__Rhodothermales	f__UBA10348	g__JABDJZ01	s__
MAG92	p__Bacteroidota	c__Bacteroidia	o__Chitinophagales	f__Saprospiraceae	g__	s__
MAG93	p__Desulfobacterota_D	c__UBA1144	o__UBA2774	f__UBA2774	g__CR02bin9	s__
MAG94	p__Bacteroidota	c__Bacteroidia	o__Chitinophagales	f__Saprospiraceae	g__	s__
MAG95	p__Actinobacteriota	c__Thermoleophilia	o__Miltoncostaeales	f__	g__	s__
MAG96	p__Proteobacteria	c__Gammaproteobacteria	o__Pseudomonadales	f__Pseudohongiellaceae	g__UBA9145	s__
MAG97	p__Myxococcota	c__Polyangia	o__Polyangiales	f__SG8-38	g__	s__
MAG98	p__Proteobacteria	c__Gammaproteobacteria	o__UBA4575	f__UBA4575	g__JABDMD01	s__
MAG99	p__Planctomycetota	c__Planctomycetia	o__Pirellulales	f__Pirellulaceae	g__Mariniblastus	s__
MAG100	p__Acidobacteriota	c__Thermoanaerobaculia	o__UBA5704	f__UBA5704	g__	s__
MAG101	p__Myxococcota	c__Polyangia	o__Haliangiales	f__Haliangiaceae	g__NORP324	s__
MAG102	p__Actinobacteriota	c__Acidimicrobiia	o__UBA5794	f__JAENVV01	g__	s__
MAG103	p__Bacteroidota	c__Bacteroidia	o__Cytophagales	f__Cyclobacteriaceae	g__SZUA-230	s__
MAG104	p__Verrucomicrobiota	c__Kiritimatiellae	o__SS1-B-03-39	f__	g__	s__
MAG105	p__Proteobacteria	c__Gammaproteobacteria	o__Pseudomonadales	f__Halieaceae	g__Halioglobus_A	s__
MAG106	p__Bacteroidota	c__Bacteroidia	o__Chitinophagales	f__Saprospiraceae	g__B8-G4	s__
MAG107	p__Verrucomicrobiota	c__Verrucomicrobiae	o__Verrucomicrobiales	f__DEV007	g__	s__
MAG108	p__Nitrospirota	c__Thermodesulfovibrionia	o__SZUA-242	f__SZUA-242	g__	s__
MAG109	p__Acidobacteriota	c__Blastocatellia	o__Pyrinomonadales	f__Pyrinomonadaceae	g__QQUY01	s__
MAG110	p__Proteobacteria	c__Gammaproteobacteria	o__Francisellales	f__Francisellaceae	g__	s__
MAG111	p__Omnitrophota	c__Koll11	o__UBA10015	f__Kpj58rc	g__	s__
MAG112	p__Proteobacteria	c__Alphaproteobacteria	o__Kiloniellales	f__J153	g__	s__
MAG113	p__Omnitrophota	c__Koll11	o__UBA10015	f__Kpj58rc	g__JAGOSC01	s__
MAG114	p__Proteobacteria	c__Gammaproteobacteria	o__QNFN01	f__QNFN01	g__QNFN01	s__
MAG115	p__Myxococcota	c__Bradymonadia	o__Bradymonadales	f__Bradymonadaceae	g__	s__
MAG116	p__Acidobacteriota	c__UBA890	o__UBA890	f__UBA890	g__	s__
MAG117	p__Verrucomicrobiota	c__Kiritimatiellae	o__SS1-B-03-39	f__	g__	s__
MAG118	p__Proteobacteria	c__Alphaproteobacteria	o__UBA6615	f__UBA6615	g__JABDJY01	s__
MAG119	p__Bacteroidota	c__Bacteroidia	o__Chitinophagales	f__Saprospiraceae	g__RFSX01	s__
MAG120	p__Proteobacteria	c__Gammaproteobacteria	o__J044	f__J044	g__	s__
MAG121	p__Actinobacteriota	c__Acidimicrobiia	o__Acidimicrobiales	f__SZUA-35	g__SZUA-35	s__
MAG122	p__Bacteroidota	c__Bacteroidia	o__AKYH767-A	f__OLB10	g__JABDLV01	s__
MAG123	p__Chloroflexota	c__Anaerolineae	o__Promineofilales	f__Promineofilaceae	g__CAADGU01	s__
MAG124	p__Proteobacteria	c__Gammaproteobacteria	o__Xanthomonadales	f__SZUA-36	g__	s__
MAG125	p__Planctomycetota	c__Planctomycetia	o__Pirellulales	f__	g__	s__
MAG126	p__Acidobacteriota	c__Mor1	o__Mor1	f__Mor1	g__	s__
MAG127	p__Proteobacteria	c__Gammaproteobacteria	o__Acidiferrobacterales	f__SZUA-150	g__	s__
MAG128	p__Proteobacteria	c__Gammaproteobacteria	o__UBA6429	f__UBA6429	g__	s__
MAG129	p__Bacteroidota	c__Bacteroidia	o__Chitinophagales	f__Saprospiraceae	g__	s__
MAG130	p__Myxococcota_A	c__UBA9160	o__UBA9160	f__UBA4427	g__	s__
MAG131	p__Proteobacteria	c__Gammaproteobacteria	o__GCA-001735895	f__GCA-001735895	g__GCA-001735895	s__
MAG132	p__B130-G9	c__	o__	f__	g__	s__
MAG133	p__Myxococcota	c__Polyangia	o__Haliangiales	f__Haliangiaceae	g__	s__
MAG134	p__Bacteroidota	c__Bacteroidia	o__Flavobacteriales	f__Flavobacteriaceae	g__Muriicola	s__
MAG135	p__Bacteroidota	c__Bacteroidia	o__Flavobacteriales	f__Flavobacteriaceae	g__SHLJ01	s__
MAG136	p__Proteobacteria	c__Gammaproteobacteria	o__UBA4575	f__UBA4575	g__JABDMD01	s__JABDMD01 sp013001685
MAG137	p__Firmicutes	c__Bacilli	o__Mycoplasmatales	f__Metamycoplasmataceae	g__RYZV01	s__
MAG138	p__Proteobacteria	c__Gammaproteobacteria	o__JAADHQ01	f__JAADHQ01	g__	s__
MAG139	p__Zixibacteria	c__MSB-5A5	o__DSPP01	f__	g__	s__
MAG140	p__Proteobacteria	c__Gammaproteobacteria	o__Woeseiales	f__Woeseiaceae	g__SZUA-117	s__
MAG141	p__Bacteroidota	c__Bacteroidia	o__Flavobacteriales	f__Flavobacteriaceae	g__Algibacter_D	s__Algibacter_D aestuarii
MAG142	p__Verrucomicrobiota	c__Verrucomicrobiae	o__Verrucomicrobiales	f__Akkermansiaceae	g__Roseibacillus_B	s__
MAG143	p__Actinobacteriota	c__Acidimicrobiia	o__UBA5794	f__UBA4744	g__UBA4744	s__
MAG144	p__Myxococcota	c__Polyangia	o__Polyangiales	f__SG8-38	g__SG8-38	s__
MAG145	p__Actinobacteriota	c__Acidimicrobiia	o__UBA5794	f__UBA4744	g__UBA4744	s__
MAG146	p__Proteobacteria	c__Gammaproteobacteria	o__Xanthomonadales	f__SZUA-36	g__WVWV01	s__
MAG147	p__Acidobacteriota	c__Thermoanaerobaculia	o__Gp7-AA8	f__Gp7-AA8	g__	s__
MAG148	p__Proteobacteria	c__Alphaproteobacteria	o__Rhodobacterales	f__Rhodobacteraceae	g__JABDJX01	s__
MAG149	p__Proteobacteria	c__Gammaproteobacteria	o__Pseudomonadales	f__HTCC2089	g__UBA4421	s__
MAG150	p__Planctomycetota	c__B15-G4	o__B15-G4	f__SIAN01	g__	s__
MAG151	p__Bacteroidota	c__Bacteroidia	o__Chitinophagales	f__Saprospiraceae	g__	s__
MAG152	p__Thermoproteota	c__Nitrososphaeria	o__Nitrososphaerales	f__Nitrosopumilaceae	g__JACEMX01	s__JACEMX01 sp013867335
MAG153	p__Proteobacteria	c__Alphaproteobacteria	o__Rhizobiales	f__Methyloligellaceae	g__Methyloceanibacter	s__
MAG154	p__Proteobacteria	c__Gammaproteobacteria	o__Pseudomonadales	f__HTCC2089	g__UBA4421	s__
MAG155	p__Verrucomicrobiota	c__Verrucomicrobiae	o__Verrucomicrobiales	f__DEV007	g__SZUA-55	s__
MAG156	p__Proteobacteria	c__Gammaproteobacteria	o__Arenicellales	f__JAANXG01	g__	s__
MAG157	p__Myxococcota	c__Polyangia	o__Polyangiales	f__SG8-38	g__SG8-38	s__
MAG158	p__Proteobacteria	c__Gammaproteobacteria	o__Pseudomonadales	f__Halieaceae	g__Halioglobus	s__
MAG159	p__Bacteroidota	c__Bacteroidia	o__Cytophagales	f__Cyclobacteriaceae	g__SZUA-230	s__
MAG160	p__Bacteroidota	c__Bacteroidia	o__Flavobacteriales	f__Flavobacteriaceae	g__Eudoraea	s__
MAG161	p__Bacteroidota	c__Bacteroidia	o__Chitinophagales	f__Saprospiraceae	g__JABDMH01	s__
MAG162	p__Myxococcota	c__Polyangia	o__Polyangiales	f__SG8-38	g__SG8-38	s__
MAG163	p__Actinobacteriota	c__Acidimicrobiia	o__UBA5794	f__UBA11373	g__	s__
MAG164	p__Bacteroidota	c__Bacteroidia	o__Flavobacteriales	f__Flavobacteriaceae	g__Muriicola	s__
MAG165	p__Proteobacteria	c__Alphaproteobacteria	o__Rhodobacterales	f__Rhodobacteraceae	g__Boseongicola	s__
MAG166	p__Krumholzibacteriota	c__Krumholzibacteria	o__	f__	g__	s__
MAG167	p__Proteobacteria	c__Alphaproteobacteria	o__Rhizobiales	f__Afifellaceae	g__	s__
MAG168	p__Proteobacteria	c__Gammaproteobacteria	o__DSM-19610	f__DSM-19610	g__Thiogranum	s__
MAG169	p__Proteobacteria	c__Gammaproteobacteria	o__Xanthomonadales	f__SZUA-38	g__	s__
MAG170	p__Actinobacteriota	c__Acidimicrobiia	o__Acidimicrobiales	f__SZUA-35	g__JABDIY01	s__
MAG171	p__Bacteroidota	c__Ignavibacteria	o__Ignavibacteriales	f__Melioribacteraceae	g__	s__
MAG172	p__Proteobacteria	c__Alphaproteobacteria	o__Rhodobacterales	f__Rhodobacteraceae	g__Sulfitobacter	s__Sulfitobacter sediminilitoris
MAG173	p__Chloroflexota	c__Anaerolineae	o__Anaerolineales	f__JABWBV01	g__JABWBV01	s__
MAG174	p__Dependentiae	c__Babeliae	o__Babeliales	f__RVW-14	g__	s__
MAG175	p__Actinobacteriota	c__Acidimicrobiia	o__Acidimicrobiales	f__SZUA-35	g__JABDIY01	s__
MAG176	p__Omnitrophota	c__Koll11	o__UBA10015	f__Kpj58rc	g__	s__
MAG177	p__Bacteroidota	c__Bacteroidia	o__Bacteroidales	f__GCA-2748055	g__GCA-2748055	s__
MAG178	p__Bacteroidota	c__Bacteroidia	o__Cytophagales	f__Cyclobacteriaceae	g__JAAUQL01	s__
MAG179	p__Actinobacteriota	c__Acidimicrobiia	o__Acidimicrobiales	f__SZUA-35	g__CADEDH01	s__
MAG180	p__Krumholzibacteriota	c__Krumholzibacteria	o__WVZY01	f__	g__	s__
MAG181	p__Bacteroidota	c__Bacteroidia	o__Chitinophagales	f__Saprospiraceae	g__	s__
MAG182	p__Planctomycetota	c__UBA1135	o__UBA2386	f__UBA2386	g__	s__
MAG183	p__Acidobacteriota	c__Thermoanaerobaculia	o__UBA5704	f__UBA5704	g__	s__
MAG184	p__Proteobacteria	c__Gammaproteobacteria	o__Chromatiales	f__Sedimenticolaceae	g__HyVt-443	s__
MAG185	p__Bacteroidota	c__Bacteroidia	o__Chitinophagales	f__Saprospiraceae	g__JABDLO01	s__
MAG186	p__Bacteroidota	c__Bacteroidia	o__Flavobacteriales	f__Flavobacteriaceae	g__Muriicola	s__
MAG187	p__Bacteroidota	c__Bacteroidia	o__Flavobacteriales	f__Flavobacteriaceae	g__Muriicola	s__
MAG188	p__Proteobacteria	c__Gammaproteobacteria	o__XN24	f__XN24	g__	s__
MAG189	p__Bacteroidota	c__Rhodothermia	o__Rhodothermales	f__UBA10348	g__JABDKH01	s__
MAG190	p__Proteobacteria	c__Gammaproteobacteria	o__Pseudomonadales	f__Halieaceae	g__Halioglobus	s__
MAG191	p__Planctomycetota	c__Planctomycetia	o__Pirellulales	f__Pirellulaceae	g__CAJQPP01	s__
MAG192	p__Desulfobacterota	c__Desulfobacteria	o__Desulfobacterales	f__	g__	s__
MAG193	p__Verrucomicrobiota	c__Verrucomicrobiae	o__Verrucomicrobiales	f__Akkermansiaceae	g__UBA985	s__UBA985 sp009937455
MAG194	p__Proteobacteria	c__Alphaproteobacteria	o__Rhodobacterales	f__Rhodobacteraceae	g__Sulfitobacter	s__
MAG195	p__Proteobacteria	c__Gammaproteobacteria	o__UBA6429	f__UBA6429	g__	s__
MAG196	p__Patescibacteria	c__Saccharimonadia	o__Saccharimonadales	f__	g__	s__
MAG197	p__Proteobacteria	c__Gammaproteobacteria	o__Francisellales	f__Francisellaceae	g__Francisella_A	s__
MAG198	p__Verrucomicrobiota	c__Verrucomicrobiae	o__Verrucomicrobiales	f__DEV007	g__Arctic95D-9	s__
MAG199	p__Bacteroidota	c__Bacteroidia	o__Cytophagales	f__Cyclobacteriaceae	g__	s__
MAG200	p__Actinobacteriota	c__Acidimicrobiia	o__Acidimicrobiales	f__SZUA-35	g__CADEDH01	s__
MAG201	p__Proteobacteria	c__Gammaproteobacteria	o__Pseudomonadales	f__	g__	s__
MAG202	p__Proteobacteria	c__Gammaproteobacteria	o__GCA-001735895	f__GCA-001735895	g__GCA-001735895	s__
MAG203	p__Proteobacteria	c__Alphaproteobacteria	o__Rhodobacterales	f__Rhodobacteraceae	g__Aestuariivita	s__
MAG204	p__Proteobacteria	c__Gammaproteobacteria	o__Pseudomonadales	f__HTCC2089	g__SZUA-309	s__
MAG205	p__Actinobacteriota	c__Acidimicrobiia	o__Acidimicrobiales	f__Ilumatobacteraceae	g__Ilumatobacter	s__
MAG206	p__Bacteroidota	c__Bacteroidia	o__Chitinophagales	f__Saprospiraceae	g__	s__
MAG207	p__Bacteroidota	c__Rhodothermia	o__Rhodothermales	f__UBA10348	g__JABDKH01	s__
MAG208	p__Planctomycetota	c__UBA1135	o__UBA1135	f__UBA1135	g__GCA-2746235	s__
MAG209	p__Bacteroidota	c__Rhodothermia	o__Rhodothermales	f__Bin80	g__	s__
MAG210	p__Acidobacteriota	c__Thermoanaerobaculia	o__UBA5704	f__UBA5704	g__M0029	s__
MAG211	p__Nitrospirota	c__Thermodesulfovibrionia	o__SZUA-242	f__	g__	s__
MAG212	p__Proteobacteria	c__Gammaproteobacteria	o__Xanthomonadales	f__SZUA-38	g__	s__
MAG213	p__Proteobacteria	c__Gammaproteobacteria	o__Xanthomonadales	f__SZUA-38	g__	s__
MAG214	p__Omnitrophota	c__Koll11	o__UBA10015	f__Kpj58rc	g__	s__
MAG215	p__Chloroflexota	c__Limnocylindria	o__Limnocylindrales	f__CSP1-4	g__JAFMJV01	s__
MAG216	p__Proteobacteria	c__Gammaproteobacteria	o__Xanthomonadales	f__SZUA-36	g__SZUA-36	s__
MAG217	p__Bacteroidota	c__Bacteroidia	o__Chitinophagales	f__S012-47	g__	s__
MAG218	p__Chloroflexota	c__Anaerolineae	o__Promineofilales	f__Promineofilaceae	g__CAADGU01	s__
MAG219	p__Verrucomicrobiota	c__Verrucomicrobiae	o__Opitutales	f__DSM-45221	g__BACL24	s__
MAG220	p__Proteobacteria	c__Gammaproteobacteria	o__UBA9214	f__UBA9214	g__UBA9214	s__
MAG221	p__Actinobacteriota	c__Thermoleophilia	o__Miltoncostaeales	f__	g__	s__
MAG222	p__Patescibacteria	c__Paceibacteria	o__Paceibacterales	f__JAHIOY01	g__	s__
MAG223	p__Actinobacteriota	c__Acidimicrobiia	o__UBA5794	f__	g__	s__
MAG224	p__Desulfobacterota	c__Desulfobacteria	o__Desulfobacterales	f__	g__	s__
MAG225	p__Gemmatimonadota	c__Gemmatimonadetes	o__Gemmatimonadales	f__GWC2-71-9	g__	s__
MAG226	p__Chloroflexota	c__Anaerolineae	o__B4-G1	f__DUEL01	g__JAFGOJ01	s__
MAG227	p__Desulfobacterota	c__Desulfobulbia	o__Desulfobulbales	f__BM004	g__BM004	s__
MAG228	p__Gemmatimonadota	c__Gemmatimonadetes	o__Longimicrobiales	f__UBA6960	g__UBA2982	s__
MAG229	p__TA06	c__DG-26	o__E44-bin18	f__	g__	s__
MAG230	p__Gemmatimonadota	c__Gemmatimonadetes	o__Gemmatimonadales	f__GWC2-71-9	g__WVYX01	s__
MAG231	p__Schekmanbacteria	c__	o__	f__	g__	s__
MAG232	p__Planctomycetota	c__Planctomycetia	o__Pirellulales	f__Pirellulaceae	g__CAJQPP01	s__
MAG233	p__Proteobacteria	c__Alphaproteobacteria	o__UBA6615	f__UBA6615	g__	s__
MAG234	p__Acidobacteriota	c__Thermoanaerobaculia	o__UBA5704	f__UBA5704	g__M0029	s__
MAG235	p__Acidobacteriota	c__Aminicenantia	o__Aminicenantales	f__Aminicenantaceae	g__	s__
MAG236	p__Desulfobacterota	c__Syntrophobacteria	o__BM002	f__BM002	g__BM002	s__
MAG237	p__Zixibacteria	c__MSB-5A5	o__UBA10806	f__UBA10806	g__	s__
MAG238	p__Krumholzibacteriota	c__Krumholzibacteria	o__LZORAL124-64-63	f__LZORAL124-64-63	g__LZORAL124-64-63	s__
MAG239	p__Chloroflexota	c__Anaerolineae	o__Anaerolineales	f__	g__	s__
MAG240	p__Krumholzibacteriota	c__Krumholzibacteria	o__WVZY01	f__	g__	s__
MAG241	p__Chloroflexota	c__Dehalococcoidia	o__Dehalococcoidales	f__W111	g__	s__
MAG242	p__Proteobacteria	c__Gammaproteobacteria	o__SZUA-229	f__SZUA-229	g__JABDQW01	s__
MAG243	p__Chloroflexota	c__Anaerolineae	o__B4-G1	f__DUEL01	g__JAFGEI01	s__
MAG244	p__Fibrobacterota	c__Fibrobacteria	o__UBA11236	f__JADFYW01	g__	s__
MAG245	p__Desulfobacterota	c__Desulfobacteria	o__Desulfobacterales	f__SG8-13	g__	s__
MAG246	p__Thermoproteota	c__Bathyarchaeia	o__B26-1	f__UBA233	g__DRUK01	s__
MAG247	p__Calditrichota	c__Calditrichia	o__	f__	g__	s__
MAG248	p__Chloroflexota	c__Anaerolineae	o__Anaerolineales	f__	g__	s__
MAG249	p__Proteobacteria	c__Gammaproteobacteria	o__Arenicellales	f__JAANXG01	g__	s__
MAG250	p__Chloroflexota	c__Anaerolineae	o__Anaerolineales	f__E44-bin32	g__W1033	s__
MAG251	p__Proteobacteria	c__Gammaproteobacteria	o__Arenicellales	f__JAANXG01	g__	s__
MAG252	p__Chloroflexota	c__Anaerolineae	o__Anaerolineales	f__UBA11858	g__B10-G9	s__
MAG253	p__Margulisbacteria	c__WOR-1	o__JAHJIW01	f__	g__	s__
MAG254	p__Chloroflexota	c__Anaerolineae	o__B4-G1	f__B4-G1	g__	s__
MAG255	p__Desulfobacterota	c__Desulfobacteria	o__Desulfobacterales	f__	g__	s__
MAG256	p__Acidobacteriota	c__Thermoanaerobaculia	o__Thermoanaerobaculales	f__FEB-10	g__FEB-10	s__
MAG257	p__Nitrospirota	c__Nitrospiria	o__Nitrospirales	f__UBA8639	g__UBA8639	s__
MAG258	p__Asgardarchaeota	c__Heimdallarchaeia	o__Hodarchaeales	f__Hodarchaeaceae	g__Hodarchaeum	s__
MAG259	p__Acidobacteriota	c__UBA6911	o__UBA6911	f__UBA6911	g__	s__
MAG260	p__Krumholzibacteriota	c__Krumholzibacteria	o__Krumholzibacteriales	f__Krumholzibacteriaceae	g__	s__
MAG261	p__Proteobacteria	c__Alphaproteobacteria	o__Kiloniellales	f__J153	g__	s__
MAG262	p__Chloroflexota	c__Anaerolineae	o__B4-G1	f__DUEL01	g__JAFGEI01	s__
MAG263	p__Planctomycetota	c__	o__	f__	g__	s__
MAG264	p__Acidobacteriota	c__Vicinamibacteria	o__Bin61	f__SMYC01	g__	s__
MAG265	p__Acidobacteriota	c__Aminicenantia	o__Aminicenantales	f__Aminicenantaceae	g__	s__
MAG266	p__Gemmatimonadota	c__Gemmatimonadetes	o__KS3-K002	f__JABDQB01	g__JABDQB01	s__
MAG267	p__Proteobacteria	c__Gammaproteobacteria	o__UBA6522	f__	g__	s__
MAG268	p__Chloroflexota	c__Anaerolineae	o__Promineofilales	f__Promineofilaceae	g__UBA11865	s__UBA11865 sp003519205
MAG269	p__Proteobacteria	c__Gammaproteobacteria	o__SZUA-229	f__SZUA-229	g__JABDQW01	s__
MAG270	p__Desulfobacterota	c__DSM-4660	o__Desulfatiglandales	f__HGW-15	g__	s__
MAG271	p__Actinobacteriota	c__Acidimicrobiia	o__UBA5794	f__UBA11373	g__	s__
MAG272	p__Chloroflexota	c__Anaerolineae	o__Anaerolineales	f__DRMV01	g__	s__
MAG273	p__Eisenbacteria	c__RBG-16-71-46	o__CAIMUX01	f__VGJL01	g__	s__
MAG274	p__Chloroflexota	c__Anaerolineae	o__Anaerolineales	f__UBA11858	g__G519	s__
MAG275	p__Planctomycetota	c__Planctomycetia	o__Pirellulales	f__Pirellulaceae	g__Rubripirellula	s__
MAG276	p__Acidobacteriota	c__Thermoanaerobaculia	o__UBA5704	f__UBA5704	g__M0029	s__
MAG277	p__Proteobacteria	c__Gammaproteobacteria	o__Arenicellales	f__JAANXG01	g__	s__
MAG278	p__Chloroflexota	c__Anaerolineae	o__Anaerolineales	f__	g__	s__
MAG279	p__Thermoplasmatota	c__Thermoplasmata	o__	f__	g__	s__
MAG280	p__Chloroflexota	c__Anaerolineae	o__Anaerolineales	f__UBA11858	g__NIOZ-UU35	s__
MAG281	p__Proteobacteria	c__Gammaproteobacteria	o__Arenicellales	f__JAANXG01	g__	s__
MAG282	p__Acidobacteriota	c__Aminicenantia	o__Aminicenantales	f__Aminicenantaceae	g__	s__
MAG283	p__Desulfobacterota	c__DSM-4660	o__Desulfatiglandales	f__HGW-15	g__	s__
MAG284	p__Desulfobacterota	c__Desulfobacteria	o__Desulfobacterales	f__JAHDSC01	g__	s__
MAG285	p__Acidobacteriota	c__Aminicenantia	o__UBA2199	f__UBA2199	g__	s__
MAG286	p__Myxococcota_A	c__UBA9160	o__UBA9160	f__SMWR01	g__	s__
MAG287	p__Patescibacteria	c__Paceibacteria	o__Paceibacterales	f__MHMH01	g__	s__
MAG288	p__Planctomycetota	c__Planctomycetia	o__Pirellulales	f__	g__	s__
MAG289	p__Nitrospirota	c__Thermodesulfovibrionia	o__Thermodesulfovibrionales	f__JdFR-86	g__	s__
MAG290	p__Gemmatimonadota	c__Gemmatimonadetes	o__KS3-K002	f__KS3-K002	g__KS3-K002	s__
MAG291	p__Asgardarchaeota	c__Heimdallarchaeia	o__UBA460	f__UBA460	g__UBA460	s__
MAG292	p__Bacteroidota	c__Bacteroidia	o__Bacteroidales	f__GCA-2748055	g__GCA-2748055	s__
MAG293	p__Thermoproteota	c__Bathyarchaeia	o__B26-1	f__SOJC01	g__	s__
MAG294	p__Thermoplasmatota	c__Thermoplasmata	o__SG8-5	f__SG8-5	g__SG8-5	s__
MAG295	p__Fibrobacterota	c__OXYB2-FULL-49-7	o__OXYB2-FULL-49-7	f__JAEUSG01	g__	s__
MAG296	p__Myxococcota_A	c__UBA9160	o__UBA9160	f__	g__	s__
MAG297	p__Thermoproteota	c__Bathyarchaeia	o__B26-1	f__SOJC01	g__	s__
MAG298	p__Myxococcota	c__Polyangia	o__Polyangiales	f__SG8-38	g__SG8-38	s__
MAG299	p__Myxococcota_A	c__UBA9160	o__UBA9160	f__SMWR01	g__	s__
MAG300	p__Acidobacteriota	c__Mor1	o__Mor1	f__	g__	s__
MAG301	p__Gemmatimonadota	c__Gemmatimonadetes	o__KS3-K002	f__JABDQB01	g__	s__
MAG302	p__Spirochaetota	c__B62-G9	o__B62-G9	f__B62-G9	g__	s__
MAG303	p__Desulfobacterota	c__BSN033	o__WVXP01	f__WVXP01	g__	s__
MAG304	p__Acidobacteriota	c__Aminicenantia	o__Aminicenantales	f__Aminicenantaceae	g__	s__
MAG305	p__Chloroflexota	c__Anaerolineae	o__B4-G1	f__B4-G1	g__	s__
MAG306	p__WOR-3	c__WOR-3	o__SM23-42	f__SM23-42	g__DRIG01	s__
MAG307	p__Acidobacteriota	c__Aminicenantia	o__Aminicenantales	f__Aminicenantaceae	g__	s__
MAG308	p__Proteobacteria	c__Gammaproteobacteria	o__Woeseiales	f__Woeseiaceae	g__JAACFB01	s__
MAG309	p__Planctomycetota	c__Planctomycetia	o__Pirellulales	f__Pirellulaceae	g__	s__
MAG310	p__Calditrichota	c__Calditrichia	o__	f__	g__	s__
MAG311	p__TA06	c__DG-26	o__E44-bin18	f__E44-bin18	g__	s__
MAG312	p__Acidobacteriota	c__Aminicenantia	o__Aminicenantales	f__Aminicenantaceae	g__SOIV01	s__
MAG313	p__Proteobacteria	c__Gammaproteobacteria	o__Woeseiales	f__Woeseiaceae	g__UBA1847	s__
MAG314	p__Desulfobacterota	c__Desulfobacteria	o__Desulfobacterales	f__BuS5	g__	s__
MAG315	p__Bacteroidota	c__Ignavibacteria	o__Ignavibacteriales	f__Ignavibacteriaceae	g__IGN2	s__
MAG316	p__Chloroflexota	c__Anaerolineae	o__Anaerolineales	f__UBA4823	g__9FT-COMBO-55-16	s__
MAG317	p__Nitrospirota	c__Thermodesulfovibrionia	o__UBA6902	f__UBA6902	g__	s__
MAG318	p__Thermoplasmatota	c__EX4484-6	o__	f__	g__	s__
MAG319	p__Bacteroidota	c__Bacteroidia	o__Bacteroidales	f__GCA-2748055	g__GCA-2748055	s__
MAG320	p__Fermentibacterota	c__JAFGKV01	o__	f__	g__	s__
MAG321	p__Asgardarchaeota	c__Lokiarchaeia	o__CR-4	f__SOKP01	g__YT1-065	s__
MAG322	p__Chloroflexota	c__Anaerolineae	o__Promineofilales	f__Promineofilaceae	g__UBA11865	s__
MAG323	p__Desulfobacterota	c__Desulfobacteria	o__Desulfobacterales	f__BuS5	g__	s__
MAG324	p__Bacteroidota	c__Ignavibacteria	o__SJA-28	f__B-1AR	g__BS750m-G4	s__
MAG325	p__Gemmatimonadota	c__Gemmatimonadetes	o__Gemmatimonadales	f__GWC2-71-9	g__JABDII01	s__
MAG326	p__Chloroflexota	c__Anaerolineae	o__Anaerolineales	f__E44-bin32	g__	s__
MAG327	p__Acidobacteriota	c__Aminicenantia	o__Aminicenantales	f__Aminicenantaceae	g__	s__
MAG328	p__Proteobacteria	c__Gammaproteobacteria	o__JAABTG01	f__JAABTG01	g__	s__
MAG329	p__	c__	o__	f__	g__	s__
MAG330	p__Gemmatimonadota	c__Gemmatimonadetes	o__KS3-K002	f__JABDQB01	g__JABDQB01	s__
MAG331	p__Spirochaetota	c__UBA12135	o__COTS27	f__	g__	s__
MAG332	p__Actinobacteriota	c__Geothermincolia	o__Geothermincolales	f__RBG-13-55-18	g__	s__
MAG333	p__Acidobacteriota	c__Vicinamibacteria	o__Bin61	f__	g__	s__
MAG334	p__Zixibacteria	c__MSB-5A5	o__DSPP01	f__	g__	s__
MAG335	p__Acidobacteriota	c__Thermoanaerobaculia	o__Thermoanaerobaculales	f__FEB-10	g__JACXWA01	s__
MAG336	p__Chloroflexota	c__Anaerolineae	o__4572-78	f__J111	g__J095	s__
MAG337	p__Acidobacteriota	c__Thermoanaerobaculia	o__Thermoanaerobaculales	f__FEB-10	g__JACXWA01	s__
MAG338	p__Thermoproteota	c__Bathyarchaeia	o__TCS64	f__TCS64	g__GCA-2726865	s__
MAG339	p__Acidobacteriota	c__Mor1	o__Mor1	f__Mor1	g__	s__
MAG340	p__VGIX01	c__VGIX01	o__	f__	g__	s__
MAG341	p__Proteobacteria	c__Gammaproteobacteria	o__SZUA-146	f__SZUA-146	g__	s__
MAG342	p__Desulfobacterota	c__Desulfobacteria	o__Desulfobacterales	f__SG8-13	g__	s__
MAG343	p__Proteobacteria	c__Alphaproteobacteria	o__UBA6615	f__UBA6615	g__	s__
MAG344	p__Acidobacteriota	c__Thermoanaerobaculia	o__UBA5704	f__UBA5704	g__M0029	s__
MAG345	p__Gemmatimonadota	c__Gemmatimonadetes	o__KS3-K002	f__JABDQB01	g__	s__
MAG346	p__Calditrichota	c__Calditrichia	o__	f__	g__	s__
MAG347	p__Proteobacteria	c__Gammaproteobacteria	o__Woeseiales	f__Woeseiaceae	g__UBA1847	s__
MAG348	p__Actinobacteriota	c__Acidimicrobiia	o__UBA5794	f__	g__	s__
MAG349	p__Gemmatimonadota	c__Gemmatimonadetes	o__Gemmatimonadales	f__GWC2-71-9	g__WVYX01	s__
MAG350	p__Proteobacteria	c__Alphaproteobacteria	o__Rhizobiales	f__Afifellaceae	g__	s__
MAG351	p__Planctomycetota	c__Phycisphaerae	o__Sedimentisphaerales	f__SG8-4	g__	s__
MAG352	p__Myxococcota	c__Polyangia	o__Polyangiales	f__SG8-38	g__SG8-38	s__
MAG353	p__Myxococcota_A	c__UBA9160	o__UBA9160	f__UBA6930	g__	s__
MAG354	p__Proteobacteria	c__Alphaproteobacteria	o__Kiloniellales	f__J153	g__	s__
MAG355	p__Acidobacteriota	c__Aminicenantia	o__Aminicenantales	f__Aminicenantaceae	g__	s__
MAG356	p__Planctomycetota	c__PLA2	o__PLA2	f__PLA2	g__	s__
MAG357	p__Myxococcota	c__Polyangia	o__Polyangiales	f__SG8-38	g__SG8-38	s__
MAG358	p__Krumholzibacteriota	c__Krumholzibacteria	o__WVZY01	f__	g__	s__
MAG359	p__Proteobacteria	c__Gammaproteobacteria	o__Arenicellales	f__JAANXG01	g__	s__
MAG360	p__Eisenbacteria	c__RBG-16-71-46	o__JAFGJU01	f__JAFGJU01	g__	s__
MAG361	p__Myxococcota	c__Polyangia	o__Polyangiales	f__SG8-38	g__SG8-38	s__
MAG362	p__Gemmatimonadota	c__Gemmatimonadetes	o__KS3-K002	f__KS3-K002	g__KS3-K002	s__
MAG363	p__Proteobacteria	c__Gammaproteobacteria	o__HK1	f__HK1	g__	s__
MAG364	p__Gemmatimonadota	c__Gemmatimonadetes	o__KS3-K002	f__JABDQB01	g__	s__
MAG365	p__Fermentibacterota	c__Fermentibacteria	o__Fermentibacterales	f__Fermentibacteraceae	g__	s__
MAG366	p__Actinobacteriota	c__Acidimicrobiia	o__UBA5794	f__JAENVV01	g__	s__
MAG367	p__Asgardarchaeota	c__LC30	o__	f__	g__	s__
MAG368	p__Myxococcota	c__Polyangia	o__HGW-17	f__	g__	s__
MAG369	p__Actinobacteriota	c__Acidimicrobiia	o__UBA5794	f__UBA5794	g__	s__
MAG370	p__Nitrospirota	c__Thermodesulfovibrionia	o__Thermodesulfovibrionales	f__BMS3Bbin05	g__	s__
MAG371	p__Proteobacteria	c__Alphaproteobacteria	o__Rhodobacterales	f__Rhodobacteraceae	g__JABDJO01	s__
MAG372	p__Chloroflexota	c__Anaerolineae	o__Anaerolineales	f__E44-bin32	g__W1033	s__
MAG373	p__Acidobacteriota	c__Mor1	o__Mor1	f__Mor1	g__	s__
MAG374	p__VGIX01	c__VGIX01	o__	f__	g__	s__
MAG375	p__Myxococcota_A	c__UBA9160	o__UBA9160	f__SMWR01	g__	s__
MAG376	p__Planctomycetota	c__B15-G4	o__B15-G4	f__	g__	s__
MAG377	p__Desulfobacterota	c__Desulfobaccia	o__Desulfobaccales	f__0-14-0-80-60-11	g__DTKJ01	s__
MAG378	p__Actinobacteriota	c__Humimicrobiia	o__Humimicrobiales	f__Humimicrobiaceae	g__M55B120	s__
MAG379	p__Zixibacteria	c__MSB-5A5	o__GN15	f__FEB-12	g__	s__
MAG380	p__Nitrospirota	c__Thermodesulfovibrionia	o__Thermodesulfovibrionales	f__BMS3Bbin05	g__	s__
MAG381	p__Proteobacteria	c__Gammaproteobacteria	o__DSM-19610	f__DSM-19610	g__Thiogranum	s__
MAG382	p__Planctomycetota	c__PLA2	o__PLA2	f__PLA2	g__	s__
MAG383	p__Desulfobacterota	c__Desulfobacteria	o__Desulfobacterales	f__SG8-13	g__SG8-13	s__
MAG384	p__Altiarchaeota	c__Altiarchaeia	o__IMC4	f__QMZM01	g__	s__
MAG385	p__Acidobacteriota	c__Aminicenantia	o__Aminicenantales	f__Aminicenantaceae	g__	s__
MAG386	p__Acidobacteriota	c__Aminicenantia	o__UBA2199	f__UBA2199	g__	s__
MAG387	p__Proteobacteria	c__Gammaproteobacteria	o__Arenicellales	f__JAANXG01	g__	s__
MAG388	p__Proteobacteria	c__Gammaproteobacteria	o__SZUA-229	f__SZUA-229	g__JABDQW01	s__
MAG389	p__Chloroflexota	c__Anaerolineae	o__Anaerolineales	f__DRMV01	g__	s__
MAG390	p__Chloroflexota	c__Dehalococcoidia	o__E44-bin15	f__E44-bin15	g__JAAXQM01	s__
MAG391	p__Myxococcota_A	c__UBA9160	o__UBA9160	f__UBA6930	g__	s__
MAG392	p__VGIX01	c__VGIX01	o__VGIX01	f__VGIX01	g__	s__
MAG393	p__Chloroflexota	c__Anaerolineae	o__Anaerolineales	f__	g__	s__
MAG394	p__Acidobacteriota	c__Mor1	o__	f__	g__	s__
MAG395	p__Myxococcota_A	c__UBA9160	o__UBA9160	f__UBA6930	g__	s__
MAG396	p__Gemmatimonadota	c__Gemmatimonadetes	o__KS3-K002	f__JABDQB01	g__	s__
MAG397	p__Chloroflexota	c__Anaerolineae	o__Anaerolineales	f__E44-bin32	g__W1033	s__
MAG398	p__Actinobacteriota	c__Acidimicrobiia	o__UBA5794	f__SHLN01	g__	s__
MAG399	p__Gemmatimonadota	c__Gemmatimonadetes	o__Gemmatimonadales	f__GWC2-71-9	g__WVYX01	s__
MAG400	p__Asgardarchaeota	c__Hermodarchaeia	o__Hermodarchaeles	f__Hermodarchaeaceae	g__YT-063	s__
MAG401	p__Chloroflexota	c__Anaerolineae	o__Anaerolineales	f__JABWBV01	g__	s__
MAG402	p__Proteobacteria	c__Gammaproteobacteria	o__UBA9214	f__UBA9214	g__UBA9214	s__
MAG403	p__Desulfobacterota	c__Desulfobacteria	o__Desulfobacterales	f__B30-G6	g__	s__
MAG404	p__Desulfobacterota	c__Desulfobacteria	o__Desulfobacterales	f__SG8-13	g__SG8-13	s__
MAG405	p__Thermoproteota	c__Bathyarchaeia	o__	f__	g__	s__
MAG406	p__Desulfobacterota	c__Desulfobacteria	o__Desulfobacterales	f__UBA11574	g__	s__
MAG407	p__WOR-3	c__WOR-3	o__SM23-42	f__SM23-42	g__SM23-42	s__
MAG408	p__Nanoarchaeota	c__Nanoarchaeia	o__Woesearchaeales	f__	g__	s__
MAG409	p__Desulfobacterota	c__Desulfobacteria	o__Desulfobacterales	f__B30-G6	g__B30-G6	s__
MAG410	p__Asgardarchaeota	c__Lokiarchaeia	o__CR-4	f__AMARA-1	g__	s__
MAG411	p__Patescibacteria	c__ABY1	o__GCA-002772895	f__GCA-002772895	g__	s__
MAG412	p__Acidobacteriota	c__Thermoanaerobaculia	o__Thermoanaerobaculales	f__FEB-10	g__FEB-10	s__
MAG413	p__Nanoarchaeota	c__Nanoarchaeia	o__Woesearchaeales	f__JACPBV01	g__JAHJAV01	s__
MAG414	p__Proteobacteria	c__Gammaproteobacteria	o__Woeseiales	f__Woeseiaceae	g__UBA1847	s__
MAG415	p__Desulfobacterota	c__Desulfobulbia	o__Desulfobulbales	f__BM004	g__BM004	s__
MAG416	p__Chloroflexota	c__Dehalococcoidia	o__Dehalococcoidales	f__Dehalococcoidaceae	g__	s__
MAG417	p__Nanoarchaeota	c__Nanoarchaeia	o__B33-G15	f__	g__	s__
MAG418	p__Gemmatimonadota	c__Gemmatimonadetes	o__KS3-K002	f__KS3-K002	g__KS3-K002	s__
MAG419	p__Spirochaetota	c__B62-G9	o__B62-G9	f__B62-G9	g__	s__
MAG420	p__Acidobacteriota	c__Thermoanaerobaculia	o__UBA5704	f__UBA5704	g__M0029	s__
MAG421	p__Desulfobacterota	c__Desulfobacteria	o__Desulfobacterales	f__4be13	g__Desulfonema_C	s__
MAG422	p__Proteobacteria	c__Gammaproteobacteria	o__SZUA-229	f__SZUA-229	g__JABDQW01	s__
MAG423	p__Chloroflexota	c__Anaerolineae	o__Anaerolineales	f__UBA11858	g__B10-G9	s__
MAG424	p__Acidobacteriota	c__Aminicenantia	o__Aminicenantales	f__RBG-16-66-30	g__	s__
MAG425	p__Actinobacteriota	c__Acidimicrobiia	o__Acidimicrobiales	f__JAEUJM01	g__	s__
MAG426	p__Desulfobacterota	c__Desulfobacteria	o__C00003060	f__C00003060	g__S7086C20	s__
MAG427	p__Krumholzibacteriota	c__Krumholzibacteria	o__Krumholzibacteriales	f__Krumholzibacteriaceae	g__	s__
MAG428	p__Patescibacteria	c__ABY1	o__SG8-24	f__SG8-24	g__JAHJAU01	s__
MAG429	p__Desulfobacterota	c__Desulfobacteria	o__Desulfobacterales	f__UBA11574	g__	s__
MAG430	p__Thermoplasmatota	c__EX4484-6	o__EX4484-6	f__EX4484-6	g__	s__
MAG431	p__Chloroflexota	c__Anaerolineae	o__Anaerolineales	f__E44-bin32	g__E44-bin32	s__
MAG432	p__WOR-3	c__WOR-3	o__SM23-42	f__SM23-42	g__	s__
MAG433	p__Myxococcota_A	c__UBA9160	o__UBA9160	f__UBA4427	g__	s__
MAG434	p__Acidobacteriota	c__Mor1	o__J045	f__J045	g__JAGOJY01	s__
MAG435	p__Proteobacteria	c__Gammaproteobacteria	o__Acidiferrobacterales	f__SZUA-150	g__	s__
MAG436	p__Asgardarchaeota	c__Heimdallarchaeia	o__JABLTI01	f__JABLTI01	g__JABLTI01	s__
MAG437	p__Thermoproteota	c__Bathyarchaeia	o__B26-1	f__UBA233	g__	s__
MAG438	p__Thermoproteota	c__Bathyarchaeia	o__40CM-2-53-6	f__RBG-13-38-9	g__RBG-13-38-9	s__
MAG439	p__Krumholzibacteriota	c__Krumholzibacteria	o__WVZY01	f__	g__	s__
MAG440	p__Acidobacteriota	c__Aminicenantia	o__Aminicenantales	f__Aminicenantaceae	g__	s__
MAG441	p__Proteobacteria	c__Gammaproteobacteria	o__GCA-2729495	f__GCA-2729495	g__J054	s__
MAG442	p__Asgardarchaeota	c__Thorarchaeia	o__Thorarchaeales	f__Thorarchaeaceae	g__WTCK01	s__
MAG443	p__Proteobacteria	c__Gammaproteobacteria	o__UBA9214	f__UBA9214	g__UBA9214	s__
MAG444	p__Desulfobacterota	c__DSM-4660	o__Desulfatiglandales	f__HGW-15	g__	s__
MAG445	p__Desulfobacterota	c__Desulfobacteria	o__Desulfobacterales	f__UBA11574	g__	s__
MAG446	p__Chloroflexota	c__Anaerolineae	o__Anaerolineales	f__UBA11858	g__G519	s__
MAG447	p__Desulfobacterota	c__Desulfobacteria	o__Desulfobacterales	f__B30-G6	g__	s__
MAG448	p__Desulfobacterota	c__Syntrophobacteria	o__BM002	f__BM002	g__BM002	s__
MAG449	p__Nitrospirota	c__Thermodesulfovibrionia	o__UBA6902	f__UBA6902	g__Glo-13	s__
MAG450	p__Proteobacteria	c__Gammaproteobacteria	o__HK1	f__HK1	g__	s__
MAG451	p__Chloroflexota	c__Anaerolineae	o__Anaerolineales	f__UBA11579	g__	s__
MAG452	p__Chloroflexota	c__Anaerolineae	o__4572-78	f__NAK82	g__	s__
MAG453	p__Chloroflexota	c__Anaerolineae	o__Anaerolineales	f__UBA11579	g__	s__
MAG454	p__Desulfobacterota	c__Desulfobacteria	o__Desulfobacterales	f__SG8-13	g__	s__
MAG455	p__Zixibacteria	c__MSB-5A5	o__MSB-5A5	f__SM1-73	g__SM23-73-3	s__
MAG456	p__4572-55	c__	o__	f__	g__	s__
MAG457	p__WOR-3	c__WOR-3	o__SM23-42	f__SM23-42	g__DRIG01	s__
MAG458	p__Myxococcota	c__Polyangia	o__Polyangiales	f__SG8-38	g__	s__
MAG459	p__WOR-3	c__Hydrothermia	o__UBA1063	f__DRBW01	g__	s__
MAG460	p__Actinobacteriota	c__Acidimicrobiia	o__UBA5794	f__ZC4RG35	g__	s__
MAG461	p__Desulfobacterota	c__Desulfobacteria	o__Desulfobacterales	f__	g__	s__
MAG462	p__Thermoplasmatota	c__Thermoplasmata	o__UBA10834	f__UBA10834	g__UBA10834	s__
MAG463	p__Chloroflexota	c__Dehalococcoidia	o__GIF9	f__AB-539-J10	g__	s__
MAG464	p__Chloroflexota	c__Anaerolineae	o__Anaerolineales	f__E44-bin32	g__DUEZ01	s__
MAG465	p__Proteobacteria	c__Gammaproteobacteria	o__DSM-19610	f__DSM-19610	g__	s__
MAG466	p__Thermoproteota	c__Bathyarchaeia	o__B26-1	f__BA1	g__BIN-L-1	s__
MAG467	p__Proteobacteria	c__Alphaproteobacteria	o__Rhizobiales	f__Methyloligellaceae	g__	s__
MAG468	p__Proteobacteria	c__Gammaproteobacteria	o__UBA9214	f__UBA9214	g__UBA9214	s__
MAG469	p__Desulfobacterota	c__Desulfobacteria	o__Desulfobacterales	f__SG8-13	g__	s__
MAG470	p__Patescibacteria	c__ABY1	o__CAIXNZ01	f__	g__	s__
MAG471	p__Asgardarchaeota	c__Lokiarchaeia	o__CR-4	f__SOKP01	g__Loki-b32	s__
MAG472	p__Actinobacteriota	c__Acidimicrobiia	o__UBA5794	f__UBA5794	g__	s__
MAG473	p__Proteobacteria	c__Gammaproteobacteria	o__Arenicellales	f__JAANXG01	g__	s__
MAG474	p__Proteobacteria	c__Gammaproteobacteria	o__UBA6429	f__UBA6429	g__	s__
MAG475	p__Thermoproteota	c__Bathyarchaeia	o__B26-1	f__BA1	g__SOJZ01	s__
MAG476	p__Chloroflexota	c__Anaerolineae	o__B4-G1	f__B4-G1	g__	s__
MAG477	p__Myxococcota_A	c__UBA9160	o__UBA9160	f__UBA4427	g__	s__
MAG478	p__Margulisbacteria	c__WOR-1	o__O2-12-FULL-45-9	f__O2-12-FULL-45-9	g__	s__
MAG479	p__Myxococcota_A	c__UBA9160	o__UBA9160	f__SMWR01	g__	s__
MAG480	p__Chloroflexota	c__Anaerolineae	o__Anaerolineales	f__E44-bin32	g__	s__
MAG481	p__Gemmatimonadota	c__Gemmatimonadetes	o__KS3-K002	f__JABDQB01	g__	s__
MAG482	p__Acidobacteriota	c__Mor1	o__Mor1	f__Mor1	g__	s__
MAG483	p__Thermoproteota	c__Bathyarchaeia	o__B26-1	f__B26-1	g__	s__
MAG484	p__Bacteroidota	c__Ignavibacteria	o__Ignavibacteriales	f__Ignavibacteriaceae	g__IGN2	s__
