# Supplementary material for: Insights into the composition and assembly mechanism of microbial communities on intertidal microsand grains
Source: Front Microbiol. 2023 Nov 30;14:1308767. doi: 10.3389/fmicb.2023.1308767 (PMC10719935; doi:10.3389/fmicb.2023.1308767)
Supplement: Supplementary file 4 [file Table_4.xlsx]

## Sheet: Sheet1
Table S4. The MIP values between pairwise MAGs.
MAG_1	MAG_2	MIP values							median
MAG258	MAG299	5	5	5	5	5	5	5	5
MAG213	MAG258	2	5	4	2	4	3	5	4
MAG143	MAG361	2	4	2	4	2	2	5	2
MAG201	MAG311	2	2	3	3	2	2	5	2
MAG41	MAG64	1	1	4	1	4	5	4	4
MAG1	MAG139	4	4	4	4	4	4	4	4
MAG1	MAG475	4	4	4	4	4	4	4	4
MAG5	MAG64	4	4	4	4	4	4	4	4
MAG5	MAG121	4	4	4	4	4	4	4	4
MAG5	MAG194	4	4	4	4	4	4	4	4
MAG5	MAG232	4	4	4	4	4	4	4	4
MAG5	MAG271	4	4	4	4	4	4	4	4
MAG5	MAG280	4	4	4	4	4	4	4	4
MAG5	MAG369	4	4	4	4	4	4	4	4
MAG5	MAG438	4	4	4	4	4	4	4	4
MAG7	MAG244	4	4	4	4	4	4	4	4
MAG7	MAG367	4	4	4	4	4	4	4	4
MAG7	MAG384	4	4	4	4	4	4	4	4
MAG15	MAG139	4	4	4	4	4	4	4	4
MAG15	MAG244	4	4	4	4	4	4	4	4
MAG15	MAG332	4	4	4	4	4	4	4	4
MAG21	MAG367	4	4	4	4	4	4	4	4
MAG22	MAG231	4	4	4	4	4	4	4	4
MAG24	MAG475	4	4	4	4	4	4	4	4
MAG33	MAG332	4	4	4	4	4	4	4	4
MAG38	MAG332	4	4	4	4	4	4	4	4
MAG41	MAG367	4	4	4	4	4	4	4	4
MAG50	MAG483	4	4	4	4	4	4	4	4
MAG63	MAG244	4	4	4	4	4	4	4	4
MAG63	MAG258	4	4	4	4	4	4	4	4
MAG63	MAG367	4	4	4	4	4	4	4	4
MAG67	MAG305	4	4	4	4	4	4	4	4
MAG70	MAG102	4	4	4	4	4	4	4	4
MAG70	MAG217	4	4	4	4	4	4	4	4
MAG70	MAG218	4	4	4	4	4	4	4	4
MAG70	MAG258	4	4	4	4	4	4	4	4
MAG70	MAG431	4	4	4	4	4	4	4	4
MAG71	MAG229	4	4	4	4	4	4	4	4
MAG71	MAG258	4	4	4	4	4	4	4	4
MAG71	MAG475	4	4	4	4	4	4	4	4
MAG83	MAG405	4	4	4	4	4	4	4	4
MAG83	MAG475	4	4	4	4	4	4	4	4
MAG95	MAG320	4	4	4	4	4	4	4	4
MAG98	MAG332	4	4	4	4	4	4	4	4
MAG101	MAG384	4	4	4	4	4	4	4	4
MAG101	MAG475	4	4	4	4	4	4	4	4
MAG118	MAG332	4	4	4	4	4	4	4	4
MAG122	MAG244	4	4	4	4	4	4	4	4
MAG122	MAG332	4	4	4	4	4	4	4	4
MAG122	MAG367	4	4	4	4	4	4	4	4
MAG122	MAG375	4	4	4	4	4	4	4	4
MAG152	MAG214	4	4	4	4	4	4	4	4
MAG152	MAG375	4	4	4	4	4	4	4	4
MAG157	MAG258	4	4	4	4	4	4	4	4
MAG157	MAG451	4	4	4	4	4	4	4	4
MAG157	MAG475	4	4	4	4	4	4	4	4
MAG160	MAG384	4	4	4	4	4	4	4	4
MAG168	MAG375	4	4	4	4	4	4	4	4
MAG170	MAG160	4	4	4	4	4	4	4	4
MAG175	MAG468	4	4	4	4	4	4	4	4
MAG188	MAG244	4	4	4	4	4	4	4	4
MAG188	MAG367	4	4	4	4	4	4	4	4
MAG189	MAG209	4	4	4	4	4	4	4	4
MAG189	MAG375	4	4	4	4	4	4	4	4
MAG194	MAG229	4	4	4	4	4	4	4	4
MAG194	MAG367	4	4	4	4	4	4	4	4
MAG194	MAG426	4	4	4	4	4	4	4	4
MAG196	MAG332	4	4	4	4	4	4	4	4
MAG196	MAG360	4	4	4	4	4	4	4	4
MAG214	MAG275	4	4	4	4	4	4	4	4
MAG214	MAG291	4	4	4	4	4	4	4	4
MAG214	MAG442	4	4	4	4	4	4	4	4
MAG214	MAG462	4	4	4	4	4	4	4	4
MAG216	MAG327	4	4	4	4	4	4	4	4
MAG216	MAG332	4	4	4	4	4	4	4	4
MAG218	MAG475	4	4	4	4	4	4	4	4
MAG228	MAG332	4	4	4	4	4	4	4	4
MAG244	MAG264	4	4	4	4	4	4	4	4
MAG244	MAG468	4	4	4	4	4	4	4	4
MAG246	MAG436	4	4	4	4	4	4	4	4
MAG247	MAG332	4	4	4	4	4	4	4	4
MAG251	MAG332	4	4	4	4	4	4	4	4
MAG258	MAG390	4	4	4	4	4	4	4	4
MAG258	MAG426	4	4	4	4	4	4	4	4
MAG258	MAG476	4	4	4	4	4	4	4	4
MAG264	MAG367	4	4	4	4	4	4	4	4
MAG291	MAG375	4	4	4	4	4	4	4	4
MAG296	MAG431	4	4	4	4	4	4	4	4
MAG305	MAG468	4	4	4	4	4	4	4	4
MAG322	MAG475	4	4	4	4	4	4	4	4
MAG332	MAG343	4	4	4	4	4	4	4	4
MAG332	MAG359	4	4	4	4	4	4	4	4
MAG332	MAG361	4	4	4	4	4	4	4	4
MAG332	MAG362	4	4	4	4	4	4	4	4
MAG332	MAG363	4	4	4	4	4	4	4	4
MAG332	MAG388	4	4	4	4	4	4	4	4
MAG332	MAG421	4	4	4	4	4	4	4	4
MAG332	MAG454	4	4	4	4	4	4	4	4
MAG332	MAG473	4	4	4	4	4	4	4	4
MAG361	MAG475	4	4	4	4	4	4	4	4
MAG367	MAG468	4	4	4	4	4	4	4	4
MAG372	MAG475	4	4	4	4	4	4	4	4
MAG374	MAG431	4	4	4	4	4	4	4	4
MAG375	MAG447	4	4	4	4	4	4	4	4
MAG375	MAG462	4	4	4	4	4	4	4	4
MAG375	MAG466	4	4	4	4	4	4	4	4
MAG375	MAG473	4	4	4	4	4	4	4	4
MAG375	MAG476	4	4	4	4	4	4	4	4
MAG384	MAG484	4	4	4	4	4	4	4	4
MAG386	MAG468	4	4	4	4	4	4	4	4
MAG390	MAG436	4	4	4	4	4	4	4	4
MAG390	MAG463	4	4	4	4	4	4	4	4
MAG426	MAG478	4	4	4	4	4	4	4	4
MAG431	MAG468	4	4	4	4	4	4	4	4
MAG452	MAG468	4	4	4	4	4	4	4	4
MAG22	MAG458	4	4	1	4	4	4	4	4
MAG231	MAG247	4	4	4	1	4	4	4	4
MAG151	MAG279	2	4	1	1	4	4	4	4
MAG148	MAG157	2	4	4	0	4	4	4	4
MAG195	MAG443	3	1	0	0	4	4	4	3
MAG332	MAG446	4	4	4	4	3	4	4	4
MAG163	MAG484	5	3	4	4	3	4	4	4
MAG65	MAG231	4	4	3	4	3	4	4	4
MAG7	MAG311	3	5	4	3	3	4	4	4
MAG442	MAG484	4	4	4	3	3	4	4	4
MAG100	MAG233	3	2	2	3	3	4	4	3
MAG129	MAG468	3	2	2	3	3	4	4	3
MAG24	MAG89	3	0	2	3	2	4	4	3
MAG86	MAG233	4	3	3	2	2	4	4	3
MAG258	MAG389	4	4	2	2	2	4	4	4
MAG95	MAG458	2	2	2	2	2	4	4	2
MAG34	MAG96	2	2	1	2	2	4	4	2
MAG146	MAG350	3	2	2	3	5	3	4	3
MAG160	MAG430	4	4	4	4	4	3	4	4
MAG305	MAG332	4	4	4	4	4	3	4	4
MAG194	MAG231	2	3	4	4	4	3	4	4
MAG63	MAG168	1	1	3	2	4	3	4	3
MAG258	MAG311	3	4	3	3	3	3	4	3
MAG332	MAG460	3	3	3	3	3	3	4	3
MAG190	MAG258	3	3	1	3	3	3	4	3
MAG34	MAG104	2	3	2	2	3	3	4	3
MAG143	MAG362	2	3	2	2	3	3	4	3
MAG143	MAG218	2	2	2	2	3	3	4	2
MAG41	MAG107	0	3	1	3	2	3	4	3
MAG330	MAG353	1	1	2	3	1	3	4	2
MAG449	MAG484	1	3	2	1	1	3	4	2
MAG378	MAG484	4	2	2	1	1	3	4	2
MAG39	MAG66	1	1	1	0	1	3	4	1
MAG125	MAG325	1	1	3	3	4	2	4	3
MAG258	MAG298	2	2	4	2	4	2	4	2
MAG375	MAG458	2	2	2	2	4	2	4	2
MAG85	MAG311	3	3	3	3	3	2	4	3
MAG216	MAG458	2	2	2	3	3	2	4	2
MAG258	MAG484	3	3	2	2	3	2	4	3
MAG207	MAG309	2	3	2	2	3	2	4	2
MAG143	MAG190	2	1	1	2	3	2	4	2
MAG7	MAG216	2	2	3	3	2	2	4	2
MAG73	MAG484	4	2	2	3	2	2	4	2
MAG189	MAG231	2	2	1	3	2	2	4	2
MAG193	MAG458	2	2	3	2	2	2	4	2
MAG83	MAG258	2	5	2	2	2	2	4	2
MAG3	MAG213	2	2	2	2	2	2	4	2
MAG255	MAG258	2	2	2	2	2	2	4	2
MAG101	MAG284	0	2	2	2	2	2	4	2
MAG108	MAG157	2	1	2	2	2	2	4	2
MAG59	MAG443	4	4	3	1	2	2	4	3
MAG311	MAG447	2	2	2	1	2	2	4	2
MAG64	MAG264	4	3	1	1	2	2	4	2
MAG28	MAG67	0	3	2	0	2	2	4	2
MAG258	MAG289	2	1	2	3	1	2	4	2
MAG231	MAG484	4	0	3	4	0	2	4	3
MAG125	MAG207	0	0	3	1	0	2	4	1
MAG129	MAG363	0	2	0	1	0	2	4	1
MAG63	MAG64	4	5	0	4	4	1	4	4
MAG100	MAG208	1	1	1	2	3	1	4	1
MAG160	MAG458	3	1	1	1	3	1	4	1
MAG108	MAG276	3	3	3	5	2	1	4	3
MAG204	MAG258	3	4	4	3	2	1	4	3
MAG255	MAG293	1	1	1	2	2	1	4	1
MAG34	MAG311	3	4	4	4	1	1	4	4
MAG21	MAG114	1	1	4	4	1	1	4	1
MAG307	MAG484	4	4	1	4	1	1	4	4
MAG340	MAG368	1	1	1	3	1	1	4	1
MAG191	MAG286	1	1	1	2	1	1	4	1
MAG7	MAG265	0	1	0	2	1	1	4	1
MAG29	MAG245	1	1	2	1	1	1	4	1
MAG66	MAG484	1	2	1	1	1	1	4	1
MAG94	MAG458	5	1	1	1	1	1	4	1
MAG36	MAG467	1	1	1	1	1	1	4	1
MAG77	MAG97	1	1	1	1	1	1	4	1
MAG188	MAG298	1	1	1	1	1	1	4	1
MAG251	MAG311	1	1	1	1	1	1	4	1
MAG249	MAG359	4	0	1	1	1	1	4	1
MAG190	MAG231	3	3	4	4	0	1	4	3
MAG247	MAG458	3	2	4	3	4	0	4	3
MAG143	MAG374	0	2	3	2	2	0	4	2
MAG66	MAG80	0	1	0	1	1	0	4	1
MAG69	MAG484	0	0	3	0	1	0	4	0
MAG231	MAG267	4	3	1	1	0	0	4	1
MAG100	MAG289	1	1	1	0	0	0	4	1
MAG100	MAG460	0	0	0	0	0	0	4	0
MAG195	MAG189	2	3	3	3	3	5	3	3
MAG7	MAG307	2	1	2	2	3	5	3	2
MAG64	MAG70	4	4	4	4	4	4	3	4
MAG80	MAG231	2	3	4	3	3	4	3	3
MAG70	MAG80	3	3	3	3	3	4	3	3
MAG108	MAG152	3	3	3	3	3	4	3	3
MAG431	MAG458	3	3	2	3	3	4	3	3
MAG318	MAG445	3	0	3	2	3	4	3	3
MAG258	MAG376	2	2	2	2	3	4	3	2
MAG106	MAG233	3	3	2	1	3	4	3	3
MAG231	MAG273	0	3	2	0	3	4	3	3
MAG232	MAG298	4	3	3	4	2	4	3	3
MAG151	MAG258	2	3	4	2	2	4	3	3
MAG258	MAG441	2	4	3	2	2	4	3	3
MAG67	MAG278	2	0	2	0	2	4	3	2
MAG216	MAG468	4	3	3	3	1	4	3	3
MAG143	MAG177	2	3	2	3	1	4	3	3
MAG168	MAG363	0	3	0	2	0	4	3	2
MAG311	MAG340	3	3	3	3	4	3	3	3
MAG258	MAG387	2	5	2	2	4	3	3	3
MAG108	MAG346	4	3	2	1	4	3	3	3
MAG142	MAG231	4	4	3	0	4	3	3	3
MAG284	MAG311	3	4	4	4	3	3	3	3
MAG3	MAG258	4	3	4	4	3	3	3	3
MAG1	MAG143	3	5	3	4	3	3	3	3
MAG298	MAG434	3	3	3	4	3	3	3	3
MAG258	MAG414	2	2	3	4	3	3	3	3
MAG131	MAG258	4	3	3	3	3	3	3	3
MAG1	MAG104	3	3	3	3	3	3	3	3
MAG1	MAG170	3	3	3	3	3	3	3	3
MAG1	MAG196	3	3	3	3	3	3	3	3
MAG1	MAG324	3	3	3	3	3	3	3	3
MAG1	MAG332	3	3	3	3	3	3	3	3
MAG1	MAG375	3	3	3	3	3	3	3	3
MAG1	MAG426	3	3	3	3	3	3	3	3
MAG1	MAG428	3	3	3	3	3	3	3	3
MAG1	MAG436	3	3	3	3	3	3	3	3
MAG1	MAG444	3	3	3	3	3	3	3	3
MAG1	MAG457	3	3	3	3	3	3	3	3
MAG2	MAG475	3	3	3	3	3	3	3	3
MAG3	MAG246	3	3	3	3	3	3	3	3
MAG3	MAG394	3	3	3	3	3	3	3	3
MAG3	MAG475	3	3	3	3	3	3	3	3
MAG3	MAG478	3	3	3	3	3	3	3	3
MAG4	MAG63	3	3	3	3	3	3	3	3
MAG4	MAG109	3	3	3	3	3	3	3	3
MAG4	MAG160	3	3	3	3	3	3	3	3
MAG4	MAG189	3	3	3	3	3	3	3	3
MAG4	MAG301	3	3	3	3	3	3	3	3
MAG4	MAG330	3	3	3	3	3	3	3	3
MAG4	MAG468	3	3	3	3	3	3	3	3
MAG5	MAG7	3	3	3	3	3	3	3	3
MAG5	MAG9	3	3	3	3	3	3	3	3
MAG5	MAG15	3	3	3	3	3	3	3	3
MAG5	MAG21	3	3	3	3	3	3	3	3
MAG5	MAG25	3	3	3	3	3	3	3	3
MAG5	MAG38	3	3	3	3	3	3	3	3
MAG5	MAG41	3	3	3	3	3	3	3	3
MAG5	MAG49	3	3	3	3	3	3	3	3
MAG5	MAG58	3	3	3	3	3	3	3	3
MAG5	MAG63	3	3	3	3	3	3	3	3
MAG5	MAG66	3	3	3	3	3	3	3	3
MAG5	MAG72	3	3	3	3	3	3	3	3
MAG5	MAG76	3	3	3	3	3	3	3	3
MAG5	MAG78	3	3	3	3	3	3	3	3
MAG5	MAG84	3	3	3	3	3	3	3	3
MAG5	MAG86	3	3	3	3	3	3	3	3
MAG5	MAG90	3	3	3	3	3	3	3	3
MAG5	MAG100	3	3	3	3	3	3	3	3
MAG5	MAG103	3	3	3	3	3	3	3	3
MAG5	MAG119	3	3	3	3	3	3	3	3
MAG5	MAG123	3	3	3	3	3	3	3	3
MAG5	MAG125	3	3	3	3	3	3	3	3
MAG5	MAG142	3	3	3	3	3	3	3	3
MAG5	MAG151	3	3	3	3	3	3	3	3
MAG5	MAG179	3	3	3	3	3	3	3	3
MAG5	MAG183	3	3	3	3	3	3	3	3
MAG5	MAG188	3	3	3	3	3	3	3	3
MAG5	MAG191	3	3	3	3	3	3	3	3
MAG5	MAG193	3	3	3	3	3	3	3	3
MAG5	MAG204	3	3	3	3	3	3	3	3
MAG5	MAG212	3	3	3	3	3	3	3	3
MAG5	MAG223	3	3	3	3	3	3	3	3
MAG5	MAG230	3	3	3	3	3	3	3	3
MAG5	MAG247	3	3	3	3	3	3	3	3
MAG5	MAG258	3	3	3	3	3	3	3	3
MAG5	MAG264	3	3	3	3	3	3	3	3
MAG5	MAG275	3	3	3	3	3	3	3	3
MAG5	MAG278	3	3	3	3	3	3	3	3
MAG5	MAG291	3	3	3	3	3	3	3	3
MAG5	MAG309	3	3	3	3	3	3	3	3
MAG5	MAG316	3	3	3	3	3	3	3	3
MAG5	MAG328	3	3	3	3	3	3	3	3
MAG5	MAG368	3	3	3	3	3	3	3	3
MAG5	MAG397	3	3	3	3	3	3	3	3
MAG5	MAG417	3	3	3	3	3	3	3	3
MAG5	MAG462	3	3	3	3	3	3	3	3
MAG5	MAG468	3	3	3	3	3	3	3	3
MAG6	MAG332	3	3	3	3	3	3	3	3
MAG6	MAG375	3	3	3	3	3	3	3	3
MAG7	MAG19	3	3	3	3	3	3	3	3
MAG7	MAG51	3	3	3	3	3	3	3	3
MAG7	MAG139	3	3	3	3	3	3	3	3
MAG7	MAG140	3	3	3	3	3	3	3	3
MAG7	MAG144	3	3	3	3	3	3	3	3
MAG7	MAG150	3	3	3	3	3	3	3	3
MAG7	MAG168	3	3	3	3	3	3	3	3
MAG7	MAG196	3	3	3	3	3	3	3	3
MAG7	MAG209	3	3	3	3	3	3	3	3
MAG7	MAG219	3	3	3	3	3	3	3	3
MAG7	MAG229	3	3	3	3	3	3	3	3
MAG7	MAG375	3	3	3	3	3	3	3	3
MAG7	MAG475	3	3	3	3	3	3	3	3
MAG7	MAG476	3	3	3	3	3	3	3	3
MAG9	MAG70	3	3	3	3	3	3	3	3
MAG10	MAG101	3	3	3	3	3	3	3	3
MAG11	MAG66	3	3	3	3	3	3	3	3
MAG11	MAG95	3	3	3	3	3	3	3	3
MAG11	MAG258	3	3	3	3	3	3	3	3
MAG11	MAG311	3	3	3	3	3	3	3	3
MAG11	MAG375	3	3	3	3	3	3	3	3
MAG11	MAG449	3	3	3	3	3	3	3	3
MAG13	MAG332	3	3	3	3	3	3	3	3
MAG13	MAG476	3	3	3	3	3	3	3	3
MAG14	MAG390	3	3	3	3	3	3	3	3
MAG15	MAG104	3	3	3	3	3	3	3	3
MAG15	MAG196	3	3	3	3	3	3	3	3
MAG15	MAG229	3	3	3	3	3	3	3	3
MAG15	MAG311	3	3	3	3	3	3	3	3
MAG15	MAG367	3	3	3	3	3	3	3	3
MAG15	MAG375	3	3	3	3	3	3	3	3
MAG15	MAG457	3	3	3	3	3	3	3	3
MAG15	MAG471	3	3	3	3	3	3	3	3
MAG15	MAG475	3	3	3	3	3	3	3	3
MAG20	MAG483	3	3	3	3	3	3	3	3
MAG21	MAG139	3	3	3	3	3	3	3	3
MAG21	MAG229	3	3	3	3	3	3	3	3
MAG21	MAG244	3	3	3	3	3	3	3	3
MAG21	MAG294	3	3	3	3	3	3	3	3
MAG21	MAG375	3	3	3	3	3	3	3	3
MAG21	MAG424	3	3	3	3	3	3	3	3
MAG21	MAG426	3	3	3	3	3	3	3	3
MAG21	MAG433	3	3	3	3	3	3	3	3
MAG21	MAG475	3	3	3	3	3	3	3	3
MAG22	MAG70	3	3	3	3	3	3	3	3
MAG22	MAG170	3	3	3	3	3	3	3	3
MAG22	MAG229	3	3	3	3	3	3	3	3
MAG22	MAG244	3	3	3	3	3	3	3	3
MAG22	MAG367	3	3	3	3	3	3	3	3
MAG22	MAG384	3	3	3	3	3	3	3	3
MAG22	MAG433	3	3	3	3	3	3	3	3
MAG22	MAG475	3	3	3	3	3	3	3	3
MAG23	MAG444	3	3	3	3	3	3	3	3
MAG23	MAG476	3	3	3	3	3	3	3	3
MAG24	MAG139	3	3	3	3	3	3	3	3
MAG25	MAG170	3	3	3	3	3	3	3	3
MAG25	MAG229	3	3	3	3	3	3	3	3
MAG25	MAG244	3	3	3	3	3	3	3	3
MAG25	MAG367	3	3	3	3	3	3	3	3
MAG25	MAG375	3	3	3	3	3	3	3	3
MAG25	MAG426	3	3	3	3	3	3	3	3
MAG27	MAG484	3	3	3	3	3	3	3	3
MAG29	MAG95	3	3	3	3	3	3	3	3
MAG29	MAG102	3	3	3	3	3	3	3	3
MAG29	MAG160	3	3	3	3	3	3	3	3
MAG29	MAG214	3	3	3	3	3	3	3	3
MAG29	MAG217	3	3	3	3	3	3	3	3
MAG29	MAG332	3	3	3	3	3	3	3	3
MAG30	MAG95	3	3	3	3	3	3	3	3
MAG30	MAG217	3	3	3	3	3	3	3	3
MAG30	MAG375	3	3	3	3	3	3	3	3
MAG32	MAG475	3	3	3	3	3	3	3	3
MAG33	MAG478	3	3	3	3	3	3	3	3
MAG34	MAG196	3	3	3	3	3	3	3	3
MAG34	MAG426	3	3	3	3	3	3	3	3
MAG34	MAG475	3	3	3	3	3	3	3	3
MAG35	MAG95	3	3	3	3	3	3	3	3
MAG35	MAG332	3	3	3	3	3	3	3	3
MAG35	MAG375	3	3	3	3	3	3	3	3
MAG36	MAG332	3	3	3	3	3	3	3	3
MAG37	MAG436	3	3	3	3	3	3	3	3
MAG37	MAG475	3	3	3	3	3	3	3	3
MAG38	MAG67	3	3	3	3	3	3	3	3
MAG38	MAG114	3	3	3	3	3	3	3	3
MAG38	MAG258	3	3	3	3	3	3	3	3
MAG38	MAG375	3	3	3	3	3	3	3	3
MAG38	MAG394	3	3	3	3	3	3	3	3
MAG39	MAG95	3	3	3	3	3	3	3	3
MAG39	MAG160	3	3	3	3	3	3	3	3
MAG39	MAG217	3	3	3	3	3	3	3	3
MAG39	MAG258	3	3	3	3	3	3	3	3
MAG39	MAG375	3	3	3	3	3	3	3	3
MAG41	MAG196	3	3	3	3	3	3	3	3
MAG41	MAG229	3	3	3	3	3	3	3	3
MAG41	MAG324	3	3	3	3	3	3	3	3
MAG41	MAG350	3	3	3	3	3	3	3	3
MAG41	MAG426	3	3	3	3	3	3	3	3
MAG41	MAG475	3	3	3	3	3	3	3	3
MAG42	MAG122	3	3	3	3	3	3	3	3
MAG44	MAG95	3	3	3	3	3	3	3	3
MAG44	MAG216	3	3	3	3	3	3	3	3
MAG44	MAG332	3	3	3	3	3	3	3	3
MAG44	MAG375	3	3	3	3	3	3	3	3
MAG46	MAG484	3	3	3	3	3	3	3	3
MAG47	MAG229	3	3	3	3	3	3	3	3
MAG49	MAG108	3	3	3	3	3	3	3	3
MAG49	MAG229	3	3	3	3	3	3	3	3
MAG50	MAG109	3	3	3	3	3	3	3	3
MAG50	MAG177	3	3	3	3	3	3	3	3
MAG50	MAG452	3	3	3	3	3	3	3	3
MAG51	MAG484	3	3	3	3	3	3	3	3
MAG52	MAG67	3	3	3	3	3	3	3	3
MAG52	MAG444	3	3	3	3	3	3	3	3
MAG52	MAG475	3	3	3	3	3	3	3	3
MAG53	MAG87	3	3	3	3	3	3	3	3
MAG53	MAG353	3	3	3	3	3	3	3	3
MAG54	MAG97	3	3	3	3	3	3	3	3
MAG54	MAG468	3	3	3	3	3	3	3	3
MAG55	MAG152	3	3	3	3	3	3	3	3
MAG55	MAG291	3	3	3	3	3	3	3	3
MAG55	MAG442	3	3	3	3	3	3	3	3
MAG55	MAG462	3	3	3	3	3	3	3	3
MAG55	MAG466	3	3	3	3	3	3	3	3
MAG57	MAG101	3	3	3	3	3	3	3	3
MAG57	MAG189	3	3	3	3	3	3	3	3
MAG58	MAG229	3	3	3	3	3	3	3	3
MAG58	MAG244	3	3	3	3	3	3	3	3
MAG58	MAG311	3	3	3	3	3	3	3	3
MAG58	MAG327	3	3	3	3	3	3	3	3
MAG58	MAG367	3	3	3	3	3	3	3	3
MAG58	MAG426	3	3	3	3	3	3	3	3
MAG58	MAG433	3	3	3	3	3	3	3	3
MAG58	MAG436	3	3	3	3	3	3	3	3
MAG60	MAG352	3	3	3	3	3	3	3	3
MAG60	MAG468	3	3	3	3	3	3	3	3
MAG61	MAG332	3	3	3	3	3	3	3	3
MAG62	MAG484	3	3	3	3	3	3	3	3
MAG63	MAG131	3	3	3	3	3	3	3	3
MAG63	MAG219	3	3	3	3	3	3	3	3
MAG63	MAG229	3	3	3	3	3	3	3	3
MAG63	MAG375	3	3	3	3	3	3	3	3
MAG63	MAG436	3	3	3	3	3	3	3	3
MAG63	MAG475	3	3	3	3	3	3	3	3
MAG64	MAG170	3	3	3	3	3	3	3	3
MAG64	MAG229	3	3	3	3	3	3	3	3
MAG64	MAG235	3	3	3	3	3	3	3	3
MAG64	MAG236	3	3	3	3	3	3	3	3
MAG64	MAG244	3	3	3	3	3	3	3	3
MAG64	MAG367	3	3	3	3	3	3	3	3
MAG64	MAG374	3	3	3	3	3	3	3	3
MAG64	MAG390	3	3	3	3	3	3	3	3
MAG64	MAG442	3	3	3	3	3	3	3	3
MAG65	MAG139	3	3	3	3	3	3	3	3
MAG65	MAG375	3	3	3	3	3	3	3	3
MAG67	MAG177	3	3	3	3	3	3	3	3
MAG67	MAG322	3	3	3	3	3	3	3	3
MAG67	MAG326	3	3	3	3	3	3	3	3
MAG68	MAG484	3	3	3	3	3	3	3	3
MAG70	MAG42	3	3	3	3	3	3	3	3
MAG70	MAG89	3	3	3	3	3	3	3	3
MAG70	MAG101	3	3	3	3	3	3	3	3
MAG70	MAG109	3	3	3	3	3	3	3	3
MAG70	MAG119	3	3	3	3	3	3	3	3
MAG70	MAG142	3	3	3	3	3	3	3	3
MAG70	MAG151	3	3	3	3	3	3	3	3
MAG70	MAG180	3	3	3	3	3	3	3	3
MAG70	MAG183	3	3	3	3	3	3	3	3
MAG70	MAG212	3	3	3	3	3	3	3	3
MAG70	MAG226	3	3	3	3	3	3	3	3
MAG70	MAG232	3	3	3	3	3	3	3	3
MAG70	MAG247	3	3	3	3	3	3	3	3
MAG70	MAG248	3	3	3	3	3	3	3	3
MAG70	MAG271	3	3	3	3	3	3	3	3
MAG70	MAG273	3	3	3	3	3	3	3	3
MAG70	MAG305	3	3	3	3	3	3	3	3
MAG70	MAG324	3	3	3	3	3	3	3	3
MAG70	MAG332	3	3	3	3	3	3	3	3
MAG70	MAG344	3	3	3	3	3	3	3	3
MAG70	MAG368	3	3	3	3	3	3	3	3
MAG70	MAG394	3	3	3	3	3	3	3	3
MAG70	MAG475	3	3	3	3	3	3	3	3
MAG70	MAG482	3	3	3	3	3	3	3	3
MAG71	MAG93	3	3	3	3	3	3	3	3
MAG71	MAG102	3	3	3	3	3	3	3	3
MAG71	MAG126	3	3	3	3	3	3	3	3
MAG71	MAG200	3	3	3	3	3	3	3	3
MAG71	MAG209	3	3	3	3	3	3	3	3
MAG71	MAG246	3	3	3	3	3	3	3	3
MAG71	MAG282	3	3	3	3	3	3	3	3
MAG71	MAG294	3	3	3	3	3	3	3	3
MAG71	MAG296	3	3	3	3	3	3	3	3
MAG71	MAG318	3	3	3	3	3	3	3	3
MAG71	MAG327	3	3	3	3	3	3	3	3
MAG71	MAG332	3	3	3	3	3	3	3	3
MAG71	MAG394	3	3	3	3	3	3	3	3
MAG71	MAG424	3	3	3	3	3	3	3	3
MAG71	MAG453	3	3	3	3	3	3	3	3
MAG71	MAG457	3	3	3	3	3	3	3	3
MAG72	MAG375	3	3	3	3	3	3	3	3
MAG72	MAG394	3	3	3	3	3	3	3	3
MAG73	MAG390	3	3	3	3	3	3	3	3
MAG74	MAG332	3	3	3	3	3	3	3	3
MAG76	MAG139	3	3	3	3	3	3	3	3
MAG78	MAG85	3	3	3	3	3	3	3	3
MAG78	MAG108	3	3	3	3	3	3	3	3
MAG78	MAG296	3	3	3	3	3	3	3	3
MAG78	MAG374	3	3	3	3	3	3	3	3
MAG78	MAG466	3	3	3	3	3	3	3	3
MAG78	MAG475	3	3	3	3	3	3	3	3
MAG79	MAG102	3	3	3	3	3	3	3	3
MAG79	MAG436	3	3	3	3	3	3	3	3
MAG80	MAG332	3	3	3	3	3	3	3	3
MAG80	MAG390	3	3	3	3	3	3	3	3
MAG80	MAG476	3	3	3	3	3	3	3	3
MAG81	MAG375	3	3	3	3	3	3	3	3
MAG83	MAG139	3	3	3	3	3	3	3	3
MAG83	MAG196	3	3	3	3	3	3	3	3
MAG83	MAG293	3	3	3	3	3	3	3	3
MAG83	MAG332	3	3	3	3	3	3	3	3
MAG83	MAG413	3	3	3	3	3	3	3	3
MAG83	MAG483	3	3	3	3	3	3	3	3
MAG84	MAG170	3	3	3	3	3	3	3	3
MAG84	MAG332	3	3	3	3	3	3	3	3
MAG85	MAG95	3	3	3	3	3	3	3	3
MAG85	MAG160	3	3	3	3	3	3	3	3
MAG85	MAG305	3	3	3	3	3	3	3	3
MAG85	MAG478	3	3	3	3	3	3	3	3
MAG86	MAG196	3	3	3	3	3	3	3	3
MAG86	MAG244	3	3	3	3	3	3	3	3
MAG87	MAG95	3	3	3	3	3	3	3	3
MAG87	MAG278	3	3	3	3	3	3	3	3
MAG87	MAG375	3	3	3	3	3	3	3	3
MAG87	MAG475	3	3	3	3	3	3	3	3
MAG89	MAG122	3	3	3	3	3	3	3	3
MAG89	MAG139	3	3	3	3	3	3	3	3
MAG90	MAG229	3	3	3	3	3	3	3	3
MAG90	MAG327	3	3	3	3	3	3	3	3
MAG90	MAG367	3	3	3	3	3	3	3	3
MAG90	MAG375	3	3	3	3	3	3	3	3
MAG90	MAG426	3	3	3	3	3	3	3	3
MAG91	MAG332	3	3	3	3	3	3	3	3
MAG92	MAG142	3	3	3	3	3	3	3	3
MAG92	MAG218	3	3	3	3	3	3	3	3
MAG92	MAG332	3	3	3	3	3	3	3	3
MAG92	MAG436	3	3	3	3	3	3	3	3
MAG93	MAG431	3	3	3	3	3	3	3	3
MAG93	MAG467	3	3	3	3	3	3	3	3
MAG93	MAG476	3	3	3	3	3	3	3	3
MAG94	MAG436	3	3	3	3	3	3	3	3
MAG95	MAG120	3	3	3	3	3	3	3	3
MAG95	MAG137	3	3	3	3	3	3	3	3
MAG95	MAG140	3	3	3	3	3	3	3	3
MAG95	MAG142	3	3	3	3	3	3	3	3
MAG95	MAG145	3	3	3	3	3	3	3	3
MAG95	MAG152	3	3	3	3	3	3	3	3
MAG95	MAG156	3	3	3	3	3	3	3	3
MAG95	MAG170	3	3	3	3	3	3	3	3
MAG95	MAG184	3	3	3	3	3	3	3	3
MAG95	MAG237	3	3	3	3	3	3	3	3
MAG95	MAG240	3	3	3	3	3	3	3	3
MAG95	MAG242	3	3	3	3	3	3	3	3
MAG95	MAG251	3	3	3	3	3	3	3	3
MAG95	MAG252	3	3	3	3	3	3	3	3
MAG95	MAG266	3	3	3	3	3	3	3	3
MAG95	MAG291	3	3	3	3	3	3	3	3
MAG95	MAG297	3	3	3	3	3	3	3	3
MAG95	MAG302	3	3	3	3	3	3	3	3
MAG95	MAG304	3	3	3	3	3	3	3	3
MAG95	MAG315	3	3	3	3	3	3	3	3
MAG95	MAG325	3	3	3	3	3	3	3	3
MAG95	MAG340	3	3	3	3	3	3	3	3
MAG95	MAG348	3	3	3	3	3	3	3	3
MAG95	MAG353	3	3	3	3	3	3	3	3
MAG95	MAG354	3	3	3	3	3	3	3	3
MAG95	MAG359	3	3	3	3	3	3	3	3
MAG95	MAG361	3	3	3	3	3	3	3	3
MAG95	MAG365	3	3	3	3	3	3	3	3
MAG95	MAG409	3	3	3	3	3	3	3	3
MAG95	MAG430	3	3	3	3	3	3	3	3
MAG95	MAG441	3	3	3	3	3	3	3	3
MAG95	MAG447	3	3	3	3	3	3	3	3
MAG95	MAG454	3	3	3	3	3	3	3	3
MAG95	MAG460	3	3	3	3	3	3	3	3
MAG95	MAG462	3	3	3	3	3	3	3	3
MAG95	MAG463	3	3	3	3	3	3	3	3
MAG95	MAG466	3	3	3	3	3	3	3	3
MAG95	MAG472	3	3	3	3	3	3	3	3
MAG95	MAG473	3	3	3	3	3	3	3	3
MAG95	MAG475	3	3	3	3	3	3	3	3
MAG96	MAG375	3	3	3	3	3	3	3	3
MAG97	MAG180	3	3	3	3	3	3	3	3
MAG97	MAG332	3	3	3	3	3	3	3	3
MAG97	MAG375	3	3	3	3	3	3	3	3
MAG97	MAG386	3	3	3	3	3	3	3	3
MAG97	MAG475	3	3	3	3	3	3	3	3
MAG98	MAG160	3	3	3	3	3	3	3	3
MAG98	MAG214	3	3	3	3	3	3	3	3
MAG98	MAG216	3	3	3	3	3	3	3	3
MAG98	MAG217	3	3	3	3	3	3	3	3
MAG98	MAG222	3	3	3	3	3	3	3	3
MAG98	MAG305	3	3	3	3	3	3	3	3
MAG98	MAG375	3	3	3	3	3	3	3	3
MAG98	MAG438	3	3	3	3	3	3	3	3
MAG99	MAG426	3	3	3	3	3	3	3	3
MAG100	MAG209	3	3	3	3	3	3	3	3
MAG100	MAG229	3	3	3	3	3	3	3	3
MAG100	MAG244	3	3	3	3	3	3	3	3
MAG100	MAG332	3	3	3	3	3	3	3	3
MAG100	MAG367	3	3	3	3	3	3	3	3
MAG100	MAG384	3	3	3	3	3	3	3	3
MAG100	MAG390	3	3	3	3	3	3	3	3
MAG100	MAG475	3	3	3	3	3	3	3	3
MAG101	MAG139	3	3	3	3	3	3	3	3
MAG101	MAG196	3	3	3	3	3	3	3	3
MAG101	MAG209	3	3	3	3	3	3	3	3
MAG101	MAG332	3	3	3	3	3	3	3	3
MAG101	MAG375	3	3	3	3	3	3	3	3
MAG101	MAG381	3	3	3	3	3	3	3	3
MAG101	MAG408	3	3	3	3	3	3	3	3
MAG101	MAG451	3	3	3	3	3	3	3	3
MAG101	MAG481	3	3	3	3	3	3	3	3
MAG102	MAG122	3	3	3	3	3	3	3	3
MAG102	MAG160	3	3	3	3	3	3	3	3
MAG102	MAG209	3	3	3	3	3	3	3	3
MAG102	MAG236	3	3	3	3	3	3	3	3
MAG102	MAG278	3	3	3	3	3	3	3	3
MAG102	MAG375	3	3	3	3	3	3	3	3
MAG102	MAG425	3	3	3	3	3	3	3	3
MAG102	MAG453	3	3	3	3	3	3	3	3
MAG102	MAG475	3	3	3	3	3	3	3	3
MAG103	MAG361	3	3	3	3	3	3	3	3
MAG104	MAG468	3	3	3	3	3	3	3	3
MAG105	MAG332	3	3	3	3	3	3	3	3
MAG106	MAG196	3	3	3	3	3	3	3	3
MAG106	MAG332	3	3	3	3	3	3	3	3
MAG106	MAG375	3	3	3	3	3	3	3	3
MAG106	MAG436	3	3	3	3	3	3	3	3
MAG106	MAG444	3	3	3	3	3	3	3	3
MAG106	MAG457	3	3	3	3	3	3	3	3
MAG106	MAG475	3	3	3	3	3	3	3	3
MAG108	MAG111	3	3	3	3	3	3	3	3
MAG108	MAG169	3	3	3	3	3	3	3	3
MAG108	MAG189	3	3	3	3	3	3	3	3
MAG108	MAG241	3	3	3	3	3	3	3	3
MAG108	MAG246	3	3	3	3	3	3	3	3
MAG108	MAG257	3	3	3	3	3	3	3	3
MAG108	MAG294	3	3	3	3	3	3	3	3
MAG108	MAG303	3	3	3	3	3	3	3	3
MAG108	MAG321	3	3	3	3	3	3	3	3
MAG108	MAG408	3	3	3	3	3	3	3	3
MAG108	MAG466	3	3	3	3	3	3	3	3
MAG108	MAG470	3	3	3	3	3	3	3	3
MAG108	MAG481	3	3	3	3	3	3	3	3
MAG108	MAG483	3	3	3	3	3	3	3	3
MAG109	MAG170	3	3	3	3	3	3	3	3
MAG109	MAG332	3	3	3	3	3	3	3	3
MAG109	MAG379	3	3	3	3	3	3	3	3
MAG109	MAG403	3	3	3	3	3	3	3	3
MAG110	MAG332	3	3	3	3	3	3	3	3
MAG111	MAG214	3	3	3	3	3	3	3	3
MAG112	MAG258	3	3	3	3	3	3	3	3
MAG112	MAG275	3	3	3	3	3	3	3	3
MAG112	MAG326	3	3	3	3	3	3	3	3
MAG112	MAG378	3	3	3	3	3	3	3	3
MAG113	MAG170	3	3	3	3	3	3	3	3
MAG113	MAG299	3	3	3	3	3	3	3	3
MAG114	MAG121	3	3	3	3	3	3	3	3
MAG114	MAG260	3	3	3	3	3	3	3	3
MAG114	MAG305	3	3	3	3	3	3	3	3
MAG114	MAG332	3	3	3	3	3	3	3	3
MAG114	MAG386	3	3	3	3	3	3	3	3
MAG115	MAG189	3	3	3	3	3	3	3	3
MAG116	MAG375	3	3	3	3	3	3	3	3
MAG116	MAG475	3	3	3	3	3	3	3	3
MAG117	MAG302	3	3	3	3	3	3	3	3
MAG118	MAG375	3	3	3	3	3	3	3	3
MAG120	MAG375	3	3	3	3	3	3	3	3
MAG121	MAG122	3	3	3	3	3	3	3	3
MAG122	MAG218	3	3	3	3	3	3	3	3
MAG122	MAG229	3	3	3	3	3	3	3	3
MAG122	MAG258	3	3	3	3	3	3	3	3
MAG122	MAG274	3	3	3	3	3	3	3	3
MAG122	MAG371	3	3	3	3	3	3	3	3
MAG122	MAG394	3	3	3	3	3	3	3	3
MAG122	MAG436	3	3	3	3	3	3	3	3
MAG122	MAG444	3	3	3	3	3	3	3	3
MAG123	MAG229	3	3	3	3	3	3	3	3
MAG123	MAG367	3	3	3	3	3	3	3	3
MAG123	MAG375	3	3	3	3	3	3	3	3
MAG125	MAG229	3	3	3	3	3	3	3	3
MAG125	MAG244	3	3	3	3	3	3	3	3
MAG125	MAG367	3	3	3	3	3	3	3	3
MAG125	MAG375	3	3	3	3	3	3	3	3
MAG126	MAG215	3	3	3	3	3	3	3	3
MAG126	MAG322	3	3	3	3	3	3	3	3
MAG126	MAG353	3	3	3	3	3	3	3	3
MAG127	MAG214	3	3	3	3	3	3	3	3
MAG127	MAG332	3	3	3	3	3	3	3	3
MAG128	MAG332	3	3	3	3	3	3	3	3
MAG129	MAG142	3	3	3	3	3	3	3	3
MAG130	MAG258	3	3	3	3	3	3	3	3
MAG130	MAG367	3	3	3	3	3	3	3	3
MAG130	MAG475	3	3	3	3	3	3	3	3
MAG131	MAG209	3	3	3	3	3	3	3	3
MAG131	MAG217	3	3	3	3	3	3	3	3
MAG131	MAG246	3	3	3	3	3	3	3	3
MAG131	MAG294	3	3	3	3	3	3	3	3
MAG131	MAG301	3	3	3	3	3	3	3	3
MAG131	MAG332	3	3	3	3	3	3	3	3
MAG131	MAG353	3	3	3	3	3	3	3	3
MAG132	MAG332	3	3	3	3	3	3	3	3
MAG133	MAG209	3	3	3	3	3	3	3	3
MAG133	MAG215	3	3	3	3	3	3	3	3
MAG133	MAG217	3	3	3	3	3	3	3	3
MAG133	MAG246	3	3	3	3	3	3	3	3
MAG133	MAG258	3	3	3	3	3	3	3	3
MAG133	MAG274	3	3	3	3	3	3	3	3
MAG133	MAG353	3	3	3	3	3	3	3	3
MAG133	MAG372	3	3	3	3	3	3	3	3
MAG133	MAG475	3	3	3	3	3	3	3	3
MAG134	MAG246	3	3	3	3	3	3	3	3
MAG134	MAG258	3	3	3	3	3	3	3	3
MAG134	MAG274	3	3	3	3	3	3	3	3
MAG134	MAG318	3	3	3	3	3	3	3	3
MAG134	MAG475	3	3	3	3	3	3	3	3
MAG134	MAG483	3	3	3	3	3	3	3	3
MAG135	MAG372	3	3	3	3	3	3	3	3
MAG136	MAG246	3	3	3	3	3	3	3	3
MAG136	MAG258	3	3	3	3	3	3	3	3
MAG136	MAG294	3	3	3	3	3	3	3	3
MAG136	MAG332	3	3	3	3	3	3	3	3
MAG136	MAG394	3	3	3	3	3	3	3	3
MAG136	MAG457	3	3	3	3	3	3	3	3
MAG136	MAG478	3	3	3	3	3	3	3	3
MAG136	MAG483	3	3	3	3	3	3	3	3
MAG137	MAG160	3	3	3	3	3	3	3	3
MAG137	MAG217	3	3	3	3	3	3	3	3
MAG137	MAG218	3	3	3	3	3	3	3	3
MAG137	MAG280	3	3	3	3	3	3	3	3
MAG137	MAG311	3	3	3	3	3	3	3	3
MAG137	MAG332	3	3	3	3	3	3	3	3
MAG138	MAG274	3	3	3	3	3	3	3	3
MAG138	MAG446	3	3	3	3	3	3	3	3
MAG139	MAG166	3	3	3	3	3	3	3	3
MAG139	MAG177	3	3	3	3	3	3	3	3
MAG139	MAG188	3	3	3	3	3	3	3	3
MAG139	MAG264	3	3	3	3	3	3	3	3
MAG139	MAG333	3	3	3	3	3	3	3	3
MAG139	MAG358	3	3	3	3	3	3	3	3
MAG139	MAG362	3	3	3	3	3	3	3	3
MAG139	MAG368	3	3	3	3	3	3	3	3
MAG139	MAG391	3	3	3	3	3	3	3	3
MAG139	MAG423	3	3	3	3	3	3	3	3
MAG139	MAG449	3	3	3	3	3	3	3	3
MAG139	MAG464	3	3	3	3	3	3	3	3
MAG139	MAG468	3	3	3	3	3	3	3	3
MAG139	MAG474	3	3	3	3	3	3	3	3
MAG139	MAG484	3	3	3	3	3	3	3	3
MAG140	MAG217	3	3	3	3	3	3	3	3
MAG140	MAG267	3	3	3	3	3	3	3	3
MAG140	MAG375	3	3	3	3	3	3	3	3
MAG140	MAG478	3	3	3	3	3	3	3	3
MAG142	MAG196	3	3	3	3	3	3	3	3
MAG142	MAG207	3	3	3	3	3	3	3	3
MAG142	MAG209	3	3	3	3	3	3	3	3
MAG142	MAG211	3	3	3	3	3	3	3	3
MAG142	MAG229	3	3	3	3	3	3	3	3
MAG142	MAG244	3	3	3	3	3	3	3	3
MAG142	MAG290	3	3	3	3	3	3	3	3
MAG142	MAG298	3	3	3	3	3	3	3	3
MAG142	MAG311	3	3	3	3	3	3	3	3
MAG142	MAG367	3	3	3	3	3	3	3	3
MAG142	MAG384	3	3	3	3	3	3	3	3
MAG142	MAG390	3	3	3	3	3	3	3	3
MAG142	MAG419	3	3	3	3	3	3	3	3
MAG142	MAG427	3	3	3	3	3	3	3	3
MAG142	MAG442	3	3	3	3	3	3	3	3
MAG142	MAG474	3	3	3	3	3	3	3	3
MAG142	MAG475	3	3	3	3	3	3	3	3
MAG145	MAG160	3	3	3	3	3	3	3	3
MAG145	MAG217	3	3	3	3	3	3	3	3
MAG145	MAG375	3	3	3	3	3	3	3	3
MAG145	MAG484	3	3	3	3	3	3	3	3
MAG146	MAG332	3	3	3	3	3	3	3	3
MAG147	MAG216	3	3	3	3	3	3	3	3
MAG147	MAG438	3	3	3	3	3	3	3	3
MAG148	MAG333	3	3	3	3	3	3	3	3
MAG150	MAG267	3	3	3	3	3	3	3	3
MAG150	MAG328	3	3	3	3	3	3	3	3
MAG150	MAG330	3	3	3	3	3	3	3	3
MAG151	MAG246	3	3	3	3	3	3	3	3
MAG151	MAG483	3	3	3	3	3	3	3	3
MAG152	MAG164	3	3	3	3	3	3	3	3
MAG152	MAG216	3	3	3	3	3	3	3	3
MAG152	MAG332	3	3	3	3	3	3	3	3
MAG155	MAG332	3	3	3	3	3	3	3	3
MAG155	MAG468	3	3	3	3	3	3	3	3
MAG156	MAG217	3	3	3	3	3	3	3	3
MAG157	MAG391	3	3	3	3	3	3	3	3
MAG158	MAG375	3	3	3	3	3	3	3	3
MAG159	MAG332	3	3	3	3	3	3	3	3
MAG160	MAG213	3	3	3	3	3	3	3	3
MAG160	MAG269	3	3	3	3	3	3	3	3
MAG160	MAG282	3	3	3	3	3	3	3	3
MAG160	MAG292	3	3	3	3	3	3	3	3
MAG160	MAG325	3	3	3	3	3	3	3	3
MAG160	MAG348	3	3	3	3	3	3	3	3
MAG160	MAG359	3	3	3	3	3	3	3	3
MAG160	MAG381	3	3	3	3	3	3	3	3
MAG160	MAG409	3	3	3	3	3	3	3	3
MAG160	MAG421	3	3	3	3	3	3	3	3
MAG160	MAG436	3	3	3	3	3	3	3	3
MAG160	MAG446	3	3	3	3	3	3	3	3
MAG160	MAG460	3	3	3	3	3	3	3	3
MAG160	MAG469	3	3	3	3	3	3	3	3
MAG160	MAG472	3	3	3	3	3	3	3	3
MAG160	MAG473	3	3	3	3	3	3	3	3
MAG160	MAG475	3	3	3	3	3	3	3	3
MAG160	MAG481	3	3	3	3	3	3	3	3
MAG161	MAG436	3	3	3	3	3	3	3	3
MAG162	MAG375	3	3	3	3	3	3	3	3
MAG164	MAG246	3	3	3	3	3	3	3	3
MAG164	MAG258	3	3	3	3	3	3	3	3
MAG164	MAG294	3	3	3	3	3	3	3	3
MAG164	MAG332	3	3	3	3	3	3	3	3
MAG164	MAG361	3	3	3	3	3	3	3	3
MAG164	MAG367	3	3	3	3	3	3	3	3
MAG164	MAG384	3	3	3	3	3	3	3	3
MAG164	MAG408	3	3	3	3	3	3	3	3
MAG164	MAG416	3	3	3	3	3	3	3	3
MAG164	MAG437	3	3	3	3	3	3	3	3
MAG164	MAG462	3	3	3	3	3	3	3	3
MAG164	MAG466	3	3	3	3	3	3	3	3
MAG164	MAG483	3	3	3	3	3	3	3	3
MAG165	MAG484	3	3	3	3	3	3	3	3
MAG166	MAG258	3	3	3	3	3	3	3	3
MAG166	MAG375	3	3	3	3	3	3	3	3
MAG168	MAG217	3	3	3	3	3	3	3	3
MAG168	MAG458	3	3	3	3	3	3	3	3
MAG169	MAG350	3	3	3	3	3	3	3	3
MAG169	MAG475	3	3	3	3	3	3	3	3
MAG170	MAG189	3	3	3	3	3	3	3	3
MAG170	MAG212	3	3	3	3	3	3	3	3
MAG170	MAG247	3	3	3	3	3	3	3	3
MAG170	MAG301	3	3	3	3	3	3	3	3
MAG170	MAG328	3	3	3	3	3	3	3	3
MAG170	MAG375	3	3	3	3	3	3	3	3
MAG176	MAG258	3	3	3	3	3	3	3	3
MAG176	MAG279	3	3	3	3	3	3	3	3
MAG176	MAG332	3	3	3	3	3	3	3	3
MAG176	MAG390	3	3	3	3	3	3	3	3
MAG176	MAG394	3	3	3	3	3	3	3	3
MAG176	MAG437	3	3	3	3	3	3	3	3
MAG176	MAG466	3	3	3	3	3	3	3	3
MAG177	MAG367	3	3	3	3	3	3	3	3
MAG177	MAG482	3	3	3	3	3	3	3	3
MAG178	MAG214	3	3	3	3	3	3	3	3
MAG178	MAG258	3	3	3	3	3	3	3	3
MAG178	MAG332	3	3	3	3	3	3	3	3
MAG178	MAG375	3	3	3	3	3	3	3	3
MAG178	MAG387	3	3	3	3	3	3	3	3
MAG178	MAG431	3	3	3	3	3	3	3	3
MAG179	MAG229	3	3	3	3	3	3	3	3
MAG179	MAG361	3	3	3	3	3	3	3	3
MAG179	MAG367	3	3	3	3	3	3	3	3
MAG180	MAG360	3	3	3	3	3	3	3	3
MAG180	MAG466	3	3	3	3	3	3	3	3
MAG180	MAG475	3	3	3	3	3	3	3	3
MAG181	MAG332	3	3	3	3	3	3	3	3
MAG181	MAG375	3	3	3	3	3	3	3	3
MAG181	MAG476	3	3	3	3	3	3	3	3
MAG182	MAG244	3	3	3	3	3	3	3	3
MAG182	MAG327	3	3	3	3	3	3	3	3
MAG182	MAG332	3	3	3	3	3	3	3	3
MAG182	MAG375	3	3	3	3	3	3	3	3
MAG183	MAG229	3	3	3	3	3	3	3	3
MAG183	MAG244	3	3	3	3	3	3	3	3
MAG183	MAG367	3	3	3	3	3	3	3	3
MAG183	MAG475	3	3	3	3	3	3	3	3
MAG184	MAG332	3	3	3	3	3	3	3	3
MAG185	MAG229	3	3	3	3	3	3	3	3
MAG185	MAG282	3	3	3	3	3	3	3	3
MAG185	MAG367	3	3	3	3	3	3	3	3
MAG186	MAG258	3	3	3	3	3	3	3	3
MAG186	MAG468	3	3	3	3	3	3	3	3
MAG186	MAG475	3	3	3	3	3	3	3	3
MAG187	MAG332	3	3	3	3	3	3	3	3
MAG187	MAG483	3	3	3	3	3	3	3	3
MAG188	MAG196	3	3	3	3	3	3	3	3
MAG188	MAG229	3	3	3	3	3	3	3	3
MAG188	MAG475	3	3	3	3	3	3	3	3
MAG188	MAG476	3	3	3	3	3	3	3	3
MAG189	MAG241	3	3	3	3	3	3	3	3
MAG189	MAG245	3	3	3	3	3	3	3	3
MAG189	MAG257	3	3	3	3	3	3	3	3
MAG189	MAG332	3	3	3	3	3	3	3	3
MAG189	MAG403	3	3	3	3	3	3	3	3
MAG189	MAG448	3	3	3	3	3	3	3	3
MAG189	MAG454	3	3	3	3	3	3	3	3
MAG189	MAG469	3	3	3	3	3	3	3	3
MAG189	MAG481	3	3	3	3	3	3	3	3
MAG191	MAG229	3	3	3	3	3	3	3	3
MAG191	MAG367	3	3	3	3	3	3	3	3
MAG192	MAG217	3	3	3	3	3	3	3	3
MAG193	MAG361	3	3	3	3	3	3	3	3
MAG193	MAG400	3	3	3	3	3	3	3	3
MAG193	MAG468	3	3	3	3	3	3	3	3
MAG193	MAG475	3	3	3	3	3	3	3	3
MAG194	MAG235	3	3	3	3	3	3	3	3
MAG194	MAG381	3	3	3	3	3	3	3	3
MAG194	MAG384	3	3	3	3	3	3	3	3
MAG194	MAG390	3	3	3	3	3	3	3	3
MAG194	MAG481	3	3	3	3	3	3	3	3
MAG195	MAG209	3	3	3	3	3	3	3	3
MAG195	MAG229	3	3	3	3	3	3	3	3
MAG195	MAG231	3	3	3	3	3	3	3	3
MAG195	MAG236	3	3	3	3	3	3	3	3
MAG195	MAG260	3	3	3	3	3	3	3	3
MAG195	MAG332	3	3	3	3	3	3	3	3
MAG195	MAG367	3	3	3	3	3	3	3	3
MAG195	MAG394	3	3	3	3	3	3	3	3
MAG195	MAG427	3	3	3	3	3	3	3	3
MAG195	MAG475	3	3	3	3	3	3	3	3
MAG196	MAG236	3	3	3	3	3	3	3	3
MAG196	MAG258	3	3	3	3	3	3	3	3
MAG196	MAG264	3	3	3	3	3	3	3	3
MAG196	MAG275	3	3	3	3	3	3	3	3
MAG196	MAG342	3	3	3	3	3	3	3	3
MAG196	MAG375	3	3	3	3	3	3	3	3
MAG196	MAG383	3	3	3	3	3	3	3	3
MAG196	MAG390	3	3	3	3	3	3	3	3
MAG196	MAG454	3	3	3	3	3	3	3	3
MAG196	MAG468	3	3	3	3	3	3	3	3
MAG196	MAG484	3	3	3	3	3	3	3	3
MAG197	MAG305	3	3	3	3	3	3	3	3
MAG197	MAG476	3	3	3	3	3	3	3	3
MAG199	MAG215	3	3	3	3	3	3	3	3
MAG199	MAG217	3	3	3	3	3	3	3	3
MAG199	MAG332	3	3	3	3	3	3	3	3
MAG200	MAG215	3	3	3	3	3	3	3	3
MAG200	MAG298	3	3	3	3	3	3	3	3
MAG200	MAG361	3	3	3	3	3	3	3	3
MAG200	MAG468	3	3	3	3	3	3	3	3
MAG204	MAG332	3	3	3	3	3	3	3	3
MAG204	MAG367	3	3	3	3	3	3	3	3
MAG204	MAG375	3	3	3	3	3	3	3	3
MAG205	MAG375	3	3	3	3	3	3	3	3
MAG205	MAG439	3	3	3	3	3	3	3	3
MAG205	MAG468	3	3	3	3	3	3	3	3
MAG205	MAG475	3	3	3	3	3	3	3	3
MAG207	MAG217	3	3	3	3	3	3	3	3
MAG209	MAG212	3	3	3	3	3	3	3	3
MAG209	MAG267	3	3	3	3	3	3	3	3
MAG209	MAG277	3	3	3	3	3	3	3	3
MAG209	MAG333	3	3	3	3	3	3	3	3
MAG209	MAG344	3	3	3	3	3	3	3	3
MAG209	MAG363	3	3	3	3	3	3	3	3
MAG209	MAG484	3	3	3	3	3	3	3	3
MAG212	MAG215	3	3	3	3	3	3	3	3
MAG212	MAG332	3	3	3	3	3	3	3	3
MAG212	MAG433	3	3	3	3	3	3	3	3
MAG212	MAG475	3	3	3	3	3	3	3	3
MAG213	MAG375	3	3	3	3	3	3	3	3
MAG213	MAG426	3	3	3	3	3	3	3	3
MAG213	MAG483	3	3	3	3	3	3	3	3
MAG214	MAG246	3	3	3	3	3	3	3	3
MAG214	MAG266	3	3	3	3	3	3	3	3
MAG214	MAG281	3	3	3	3	3	3	3	3
MAG214	MAG297	3	3	3	3	3	3	3	3
MAG214	MAG299	3	3	3	3	3	3	3	3
MAG214	MAG318	3	3	3	3	3	3	3	3
MAG214	MAG332	3	3	3	3	3	3	3	3
MAG214	MAG354	3	3	3	3	3	3	3	3
MAG214	MAG384	3	3	3	3	3	3	3	3
MAG214	MAG385	3	3	3	3	3	3	3	3
MAG214	MAG395	3	3	3	3	3	3	3	3
MAG214	MAG414	3	3	3	3	3	3	3	3
MAG214	MAG417	3	3	3	3	3	3	3	3
MAG214	MAG436	3	3	3	3	3	3	3	3
MAG214	MAG441	3	3	3	3	3	3	3	3
MAG214	MAG447	3	3	3	3	3	3	3	3
MAG214	MAG458	3	3	3	3	3	3	3	3
MAG214	MAG463	3	3	3	3	3	3	3	3
MAG214	MAG466	3	3	3	3	3	3	3	3
MAG214	MAG472	3	3	3	3	3	3	3	3
MAG214	MAG475	3	3	3	3	3	3	3	3
MAG215	MAG211	3	3	3	3	3	3	3	3
MAG215	MAG216	3	3	3	3	3	3	3	3
MAG215	MAG258	3	3	3	3	3	3	3	3
MAG215	MAG305	3	3	3	3	3	3	3	3
MAG215	MAG324	3	3	3	3	3	3	3	3
MAG215	MAG332	3	3	3	3	3	3	3	3
MAG215	MAG476	3	3	3	3	3	3	3	3
MAG216	MAG227	3	3	3	3	3	3	3	3
MAG216	MAG235	3	3	3	3	3	3	3	3
MAG216	MAG246	3	3	3	3	3	3	3	3
MAG216	MAG269	3	3	3	3	3	3	3	3
MAG216	MAG297	3	3	3	3	3	3	3	3
MAG216	MAG299	3	3	3	3	3	3	3	3
MAG216	MAG340	3	3	3	3	3	3	3	3
MAG216	MAG361	3	3	3	3	3	3	3	3
MAG216	MAG384	3	3	3	3	3	3	3	3
MAG216	MAG385	3	3	3	3	3	3	3	3
MAG216	MAG395	3	3	3	3	3	3	3	3
MAG216	MAG410	3	3	3	3	3	3	3	3
MAG216	MAG417	3	3	3	3	3	3	3	3
MAG216	MAG428	3	3	3	3	3	3	3	3
MAG216	MAG441	3	3	3	3	3	3	3	3
MAG216	MAG442	3	3	3	3	3	3	3	3
MAG216	MAG462	3	3	3	3	3	3	3	3
MAG216	MAG466	3	3	3	3	3	3	3	3
MAG216	MAG470	3	3	3	3	3	3	3	3
MAG216	MAG484	3	3	3	3	3	3	3	3
MAG217	MAG224	3	3	3	3	3	3	3	3
MAG217	MAG236	3	3	3	3	3	3	3	3
MAG217	MAG257	3	3	3	3	3	3	3	3
MAG217	MAG266	3	3	3	3	3	3	3	3
MAG217	MAG298	3	3	3	3	3	3	3	3
MAG217	MAG304	3	3	3	3	3	3	3	3
MAG217	MAG312	3	3	3	3	3	3	3	3
MAG217	MAG325	3	3	3	3	3	3	3	3
MAG217	MAG340	3	3	3	3	3	3	3	3
MAG217	MAG359	3	3	3	3	3	3	3	3
MAG217	MAG374	3	3	3	3	3	3	3	3
MAG217	MAG379	3	3	3	3	3	3	3	3
MAG217	MAG381	3	3	3	3	3	3	3	3
MAG217	MAG390	3	3	3	3	3	3	3	3
MAG217	MAG395	3	3	3	3	3	3	3	3
MAG217	MAG409	3	3	3	3	3	3	3	3
MAG217	MAG460	3	3	3	3	3	3	3	3
MAG217	MAG472	3	3	3	3	3	3	3	3
MAG217	MAG473	3	3	3	3	3	3	3	3
MAG217	MAG475	3	3	3	3	3	3	3	3
MAG217	MAG481	3	3	3	3	3	3	3	3
MAG218	MAG236	3	3	3	3	3	3	3	3
MAG218	MAG298	3	3	3	3	3	3	3	3
MAG218	MAG329	3	3	3	3	3	3	3	3
MAG218	MAG337	3	3	3	3	3	3	3	3
MAG218	MAG357	3	3	3	3	3	3	3	3
MAG218	MAG374	3	3	3	3	3	3	3	3
MAG218	MAG375	3	3	3	3	3	3	3	3
MAG218	MAG384	3	3	3	3	3	3	3	3
MAG218	MAG390	3	3	3	3	3	3	3	3
MAG219	MAG375	3	3	3	3	3	3	3	3
MAG220	MAG258	3	3	3	3	3	3	3	3
MAG221	MAG375	3	3	3	3	3	3	3	3
MAG223	MAG361	3	3	3	3	3	3	3	3
MAG225	MAG327	3	3	3	3	3	3	3	3
MAG225	MAG375	3	3	3	3	3	3	3	3
MAG225	MAG483	3	3	3	3	3	3	3	3
MAG226	MAG236	3	3	3	3	3	3	3	3
MAG226	MAG296	3	3	3	3	3	3	3	3
MAG226	MAG374	3	3	3	3	3	3	3	3
MAG226	MAG475	3	3	3	3	3	3	3	3
MAG227	MAG375	3	3	3	3	3	3	3	3
MAG229	MAG230	3	3	3	3	3	3	3	3
MAG229	MAG232	3	3	3	3	3	3	3	3
MAG229	MAG247	3	3	3	3	3	3	3	3
MAG229	MAG248	3	3	3	3	3	3	3	3
MAG229	MAG264	3	3	3	3	3	3	3	3
MAG229	MAG272	3	3	3	3	3	3	3	3
MAG229	MAG275	3	3	3	3	3	3	3	3
MAG229	MAG278	3	3	3	3	3	3	3	3
MAG229	MAG280	3	3	3	3	3	3	3	3
MAG229	MAG309	3	3	3	3	3	3	3	3
MAG229	MAG316	3	3	3	3	3	3	3	3
MAG229	MAG328	3	3	3	3	3	3	3	3
MAG229	MAG335	3	3	3	3	3	3	3	3
MAG229	MAG363	3	3	3	3	3	3	3	3
MAG229	MAG368	3	3	3	3	3	3	3	3
MAG229	MAG391	3	3	3	3	3	3	3	3
MAG229	MAG397	3	3	3	3	3	3	3	3
MAG229	MAG431	3	3	3	3	3	3	3	3
MAG229	MAG468	3	3	3	3	3	3	3	3
MAG231	MAG438	3	3	3	3	3	3	3	3
MAG232	MAG476	3	3	3	3	3	3	3	3
MAG233	MAG311	3	3	3	3	3	3	3	3
MAG233	MAG384	3	3	3	3	3	3	3	3
MAG234	MAG375	3	3	3	3	3	3	3	3
MAG236	MAG332	3	3	3	3	3	3	3	3
MAG236	MAG436	3	3	3	3	3	3	3	3
MAG236	MAG449	3	3	3	3	3	3	3	3
MAG236	MAG452	3	3	3	3	3	3	3	3
MAG236	MAG457	3	3	3	3	3	3	3	3
MAG236	MAG475	3	3	3	3	3	3	3	3
MAG238	MAG467	3	3	3	3	3	3	3	3
MAG239	MAG298	3	3	3	3	3	3	3	3
MAG239	MAG361	3	3	3	3	3	3	3	3
MAG240	MAG332	3	3	3	3	3	3	3	3
MAG240	MAG375	3	3	3	3	3	3	3	3
MAG242	MAG375	3	3	3	3	3	3	3	3
MAG244	MAG247	3	3	3	3	3	3	3	3
MAG244	MAG269	3	3	3	3	3	3	3	3
MAG244	MAG275	3	3	3	3	3	3	3	3
MAG244	MAG280	3	3	3	3	3	3	3	3
MAG244	MAG309	3	3	3	3	3	3	3	3
MAG244	MAG328	3	3	3	3	3	3	3	3
MAG244	MAG356	3	3	3	3	3	3	3	3
MAG244	MAG368	3	3	3	3	3	3	3	3
MAG244	MAG383	3	3	3	3	3	3	3	3
MAG244	MAG458	3	3	3	3	3	3	3	3
MAG244	MAG466	3	3	3	3	3	3	3	3
MAG245	MAG394	3	3	3	3	3	3	3	3
MAG245	MAG475	3	3	3	3	3	3	3	3
MAG246	MAG305	3	3	3	3	3	3	3	3
MAG246	MAG390	3	3	3	3	3	3	3	3
MAG247	MAG294	3	3	3	3	3	3	3	3
MAG247	MAG367	3	3	3	3	3	3	3	3
MAG247	MAG475	3	3	3	3	3	3	3	3
MAG247	MAG478	3	3	3	3	3	3	3	3
MAG248	MAG298	3	3	3	3	3	3	3	3
MAG248	MAG357	3	3	3	3	3	3	3	3
MAG248	MAG375	3	3	3	3	3	3	3	3
MAG250	MAG468	3	3	3	3	3	3	3	3
MAG250	MAG475	3	3	3	3	3	3	3	3
MAG251	MAG375	3	3	3	3	3	3	3	3
MAG252	MAG375	3	3	3	3	3	3	3	3
MAG252	MAG478	3	3	3	3	3	3	3	3
MAG253	MAG456	3	3	3	3	3	3	3	3
MAG255	MAG332	3	3	3	3	3	3	3	3
MAG255	MAG375	3	3	3	3	3	3	3	3
MAG255	MAG426	3	3	3	3	3	3	3	3
MAG255	MAG475	3	3	3	3	3	3	3	3
MAG256	MAG332	3	3	3	3	3	3	3	3
MAG256	MAG436	3	3	3	3	3	3	3	3
MAG257	MAG353	3	3	3	3	3	3	3	3
MAG258	MAG305	3	3	3	3	3	3	3	3
MAG258	MAG344	3	3	3	3	3	3	3	3
MAG258	MAG351	3	3	3	3	3	3	3	3
MAG258	MAG352	3	3	3	3	3	3	3	3
MAG258	MAG357	3	3	3	3	3	3	3	3
MAG258	MAG373	3	3	3	3	3	3	3	3
MAG258	MAG375	3	3	3	3	3	3	3	3
MAG258	MAG379	3	3	3	3	3	3	3	3
MAG258	MAG401	3	3	3	3	3	3	3	3
MAG258	MAG436	3	3	3	3	3	3	3	3
MAG258	MAG467	3	3	3	3	3	3	3	3
MAG258	MAG481	3	3	3	3	3	3	3	3
MAG260	MAG328	3	3	3	3	3	3	3	3
MAG264	MAG375	3	3	3	3	3	3	3	3
MAG264	MAG436	3	3	3	3	3	3	3	3
MAG264	MAG475	3	3	3	3	3	3	3	3
MAG264	MAG476	3	3	3	3	3	3	3	3
MAG265	MAG384	3	3	3	3	3	3	3	3
MAG266	MAG332	3	3	3	3	3	3	3	3
MAG267	MAG367	3	3	3	3	3	3	3	3
MAG267	MAG475	3	3	3	3	3	3	3	3
MAG268	MAG332	3	3	3	3	3	3	3	3
MAG269	MAG305	3	3	3	3	3	3	3	3
MAG269	MAG436	3	3	3	3	3	3	3	3
MAG269	MAG478	3	3	3	3	3	3	3	3
MAG271	MAG332	3	3	3	3	3	3	3	3
MAG271	MAG375	3	3	3	3	3	3	3	3
MAG271	MAG390	3	3	3	3	3	3	3	3
MAG272	MAG298	3	3	3	3	3	3	3	3
MAG272	MAG367	3	3	3	3	3	3	3	3
MAG274	MAG484	3	3	3	3	3	3	3	3
MAG275	MAG367	3	3	3	3	3	3	3	3
MAG275	MAG372	3	3	3	3	3	3	3	3
MAG275	MAG375	3	3	3	3	3	3	3	3
MAG275	MAG379	3	3	3	3	3	3	3	3
MAG275	MAG426	3	3	3	3	3	3	3	3
MAG275	MAG476	3	3	3	3	3	3	3	3
MAG276	MAG332	3	3	3	3	3	3	3	3
MAG276	MAG451	3	3	3	3	3	3	3	3
MAG277	MAG375	3	3	3	3	3	3	3	3
MAG278	MAG353	3	3	3	3	3	3	3	3
MAG278	MAG367	3	3	3	3	3	3	3	3
MAG279	MAG436	3	3	3	3	3	3	3	3
MAG280	MAG294	3	3	3	3	3	3	3	3
MAG280	MAG296	3	3	3	3	3	3	3	3
MAG280	MAG298	3	3	3	3	3	3	3	3
MAG280	MAG311	3	3	3	3	3	3	3	3
MAG280	MAG329	3	3	3	3	3	3	3	3
MAG280	MAG367	3	3	3	3	3	3	3	3
MAG280	MAG374	3	3	3	3	3	3	3	3
MAG280	MAG375	3	3	3	3	3	3	3	3
MAG280	MAG384	3	3	3	3	3	3	3	3
MAG280	MAG443	3	3	3	3	3	3	3	3
MAG280	MAG453	3	3	3	3	3	3	3	3
MAG281	MAG375	3	3	3	3	3	3	3	3
MAG282	MAG400	3	3	3	3	3	3	3	3
MAG283	MAG375	3	3	3	3	3	3	3	3
MAG283	MAG449	3	3	3	3	3	3	3	3
MAG284	MAG436	3	3	3	3	3	3	3	3
MAG285	MAG332	3	3	3	3	3	3	3	3
MAG285	MAG375	3	3	3	3	3	3	3	3
MAG286	MAG332	3	3	3	3	3	3	3	3
MAG286	MAG475	3	3	3	3	3	3	3	3
MAG290	MAG332	3	3	3	3	3	3	3	3
MAG291	MAG390	3	3	3	3	3	3	3	3
MAG292	MAG443	3	3	3	3	3	3	3	3
MAG292	MAG484	3	3	3	3	3	3	3	3
MAG294	MAG333	3	3	3	3	3	3	3	3
MAG294	MAG390	3	3	3	3	3	3	3	3
MAG294	MAG456	3	3	3	3	3	3	3	3
MAG294	MAG464	3	3	3	3	3	3	3	3
MAG295	MAG484	3	3	3	3	3	3	3	3
MAG296	MAG305	3	3	3	3	3	3	3	3
MAG297	MAG332	3	3	3	3	3	3	3	3
MAG297	MAG375	3	3	3	3	3	3	3	3
MAG297	MAG390	3	3	3	3	3	3	3	3
MAG298	MAG301	3	3	3	3	3	3	3	3
MAG298	MAG371	3	3	3	3	3	3	3	3
MAG298	MAG375	3	3	3	3	3	3	3	3
MAG299	MAG334	3	3	3	3	3	3	3	3
MAG299	MAG335	3	3	3	3	3	3	3	3
MAG301	MAG469	3	3	3	3	3	3	3	3
MAG303	MAG445	3	3	3	3	3	3	3	3
MAG303	MAG484	3	3	3	3	3	3	3	3
MAG305	MAG428	3	3	3	3	3	3	3	3
MAG305	MAG436	3	3	3	3	3	3	3	3
MAG305	MAG439	3	3	3	3	3	3	3	3
MAG305	MAG443	3	3	3	3	3	3	3	3
MAG305	MAG453	3	3	3	3	3	3	3	3
MAG305	MAG457	3	3	3	3	3	3	3	3
MAG305	MAG474	3	3	3	3	3	3	3	3
MAG305	MAG475	3	3	3	3	3	3	3	3
MAG305	MAG483	3	3	3	3	3	3	3	3
MAG309	MAG332	3	3	3	3	3	3	3	3
MAG309	MAG367	3	3	3	3	3	3	3	3
MAG309	MAG476	3	3	3	3	3	3	3	3
MAG310	MAG327	3	3	3	3	3	3	3	3
MAG311	MAG332	3	3	3	3	3	3	3	3
MAG311	MAG390	3	3	3	3	3	3	3	3
MAG311	MAG474	3	3	3	3	3	3	3	3
MAG311	MAG478	3	3	3	3	3	3	3	3
MAG312	MAG484	3	3	3	3	3	3	3	3
MAG315	MAG375	3	3	3	3	3	3	3	3
MAG318	MAG456	3	3	3	3	3	3	3	3
MAG320	MAG375	3	3	3	3	3	3	3	3
MAG322	MAG332	3	3	3	3	3	3	3	3
MAG322	MAG360	3	3	3	3	3	3	3	3
MAG322	MAG375	3	3	3	3	3	3	3	3
MAG322	MAG468	3	3	3	3	3	3	3	3
MAG323	MAG375	3	3	3	3	3	3	3	3
MAG324	MAG464	3	3	3	3	3	3	3	3
MAG324	MAG468	3	3	3	3	3	3	3	3
MAG324	MAG475	3	3	3	3	3	3	3	3
MAG325	MAG332	3	3	3	3	3	3	3	3
MAG327	MAG360	3	3	3	3	3	3	3	3
MAG327	MAG464	3	3	3	3	3	3	3	3
MAG328	MAG332	3	3	3	3	3	3	3	3
MAG328	MAG367	3	3	3	3	3	3	3	3
MAG328	MAG375	3	3	3	3	3	3	3	3
MAG328	MAG426	3	3	3	3	3	3	3	3
MAG330	MAG375	3	3	3	3	3	3	3	3
MAG330	MAG475	3	3	3	3	3	3	3	3
MAG332	MAG333	3	3	3	3	3	3	3	3
MAG332	MAG335	3	3	3	3	3	3	3	3
MAG332	MAG336	3	3	3	3	3	3	3	3
MAG332	MAG340	3	3	3	3	3	3	3	3
MAG332	MAG347	3	3	3	3	3	3	3	3
MAG332	MAG358	3	3	3	3	3	3	3	3
MAG332	MAG370	3	3	3	3	3	3	3	3
MAG332	MAG373	3	3	3	3	3	3	3	3
MAG332	MAG377	3	3	3	3	3	3	3	3
MAG332	MAG383	3	3	3	3	3	3	3	3
MAG332	MAG387	3	3	3	3	3	3	3	3
MAG332	MAG407	3	3	3	3	3	3	3	3
MAG332	MAG409	3	3	3	3	3	3	3	3
MAG332	MAG442	3	3	3	3	3	3	3	3
MAG332	MAG447	3	3	3	3	3	3	3	3
MAG332	MAG459	3	3	3	3	3	3	3	3
MAG332	MAG464	3	3	3	3	3	3	3	3
MAG332	MAG466	3	3	3	3	3	3	3	3
MAG332	MAG467	3	3	3	3	3	3	3	3
MAG332	MAG484	3	3	3	3	3	3	3	3
MAG333	MAG375	3	3	3	3	3	3	3	3
MAG333	MAG390	3	3	3	3	3	3	3	3
MAG333	MAG475	3	3	3	3	3	3	3	3
MAG333	MAG483	3	3	3	3	3	3	3	3
MAG337	MAG353	3	3	3	3	3	3	3	3
MAG337	MAG431	3	3	3	3	3	3	3	3
MAG337	MAG436	3	3	3	3	3	3	3	3
MAG340	MAG375	3	3	3	3	3	3	3	3
MAG340	MAG436	3	3	3	3	3	3	3	3
MAG342	MAG375	3	3	3	3	3	3	3	3
MAG342	MAG464	3	3	3	3	3	3	3	3
MAG342	MAG476	3	3	3	3	3	3	3	3
MAG344	MAG375	3	3	3	3	3	3	3	3
MAG344	MAG475	3	3	3	3	3	3	3	3
MAG346	MAG347	3	3	3	3	3	3	3	3
MAG347	MAG458	3	3	3	3	3	3	3	3
MAG348	MAG484	3	3	3	3	3	3	3	3
MAG352	MAG451	3	3	3	3	3	3	3	3
MAG353	MAG400	3	3	3	3	3	3	3	3
MAG353	MAG475	3	3	3	3	3	3	3	3
MAG354	MAG375	3	3	3	3	3	3	3	3
MAG356	MAG478	3	3	3	3	3	3	3	3
MAG358	MAG375	3	3	3	3	3	3	3	3
MAG359	MAG375	3	3	3	3	3	3	3	3
MAG360	MAG367	3	3	3	3	3	3	3	3
MAG360	MAG375	3	3	3	3	3	3	3	3
MAG360	MAG386	3	3	3	3	3	3	3	3
MAG360	MAG436	3	3	3	3	3	3	3	3
MAG360	MAG449	3	3	3	3	3	3	3	3
MAG360	MAG452	3	3	3	3	3	3	3	3
MAG360	MAG475	3	3	3	3	3	3	3	3
MAG361	MAG431	3	3	3	3	3	3	3	3
MAG362	MAG375	3	3	3	3	3	3	3	3
MAG362	MAG469	3	3	3	3	3	3	3	3
MAG363	MAG375	3	3	3	3	3	3	3	3
MAG367	MAG363	3	3	3	3	3	3	3	3
MAG367	MAG368	3	3	3	3	3	3	3	3
MAG367	MAG390	3	3	3	3	3	3	3	3
MAG367	MAG391	3	3	3	3	3	3	3	3
MAG367	MAG401	3	3	3	3	3	3	3	3
MAG367	MAG456	3	3	3	3	3	3	3	3
MAG367	MAG479	3	3	3	3	3	3	3	3
MAG368	MAG475	3	3	3	3	3	3	3	3
MAG369	MAG390	3	3	3	3	3	3	3	3
MAG371	MAG475	3	3	3	3	3	3	3	3
MAG372	MAG439	3	3	3	3	3	3	3	3
MAG372	MAG440	3	3	3	3	3	3	3	3
MAG372	MAG468	3	3	3	3	3	3	3	3
MAG373	MAG375	3	3	3	3	3	3	3	3
MAG373	MAG457	3	3	3	3	3	3	3	3
MAG373	MAG475	3	3	3	3	3	3	3	3
MAG374	MAG436	3	3	3	3	3	3	3	3
MAG375	MAG374	3	3	3	3	3	3	3	3
MAG375	MAG379	3	3	3	3	3	3	3	3
MAG375	MAG381	3	3	3	3	3	3	3	3
MAG375	MAG383	3	3	3	3	3	3	3	3
MAG375	MAG384	3	3	3	3	3	3	3	3
MAG375	MAG387	3	3	3	3	3	3	3	3
MAG375	MAG388	3	3	3	3	3	3	3	3
MAG375	MAG389	3	3	3	3	3	3	3	3
MAG375	MAG401	3	3	3	3	3	3	3	3
MAG375	MAG409	3	3	3	3	3	3	3	3
MAG375	MAG414	3	3	3	3	3	3	3	3
MAG375	MAG417	3	3	3	3	3	3	3	3
MAG375	MAG427	3	3	3	3	3	3	3	3
MAG375	MAG430	3	3	3	3	3	3	3	3
MAG375	MAG436	3	3	3	3	3	3	3	3
MAG375	MAG438	3	3	3	3	3	3	3	3
MAG375	MAG441	3	3	3	3	3	3	3	3
MAG375	MAG448	3	3	3	3	3	3	3	3
MAG375	MAG454	3	3	3	3	3	3	3	3
MAG375	MAG459	3	3	3	3	3	3	3	3
MAG375	MAG464	3	3	3	3	3	3	3	3
MAG375	MAG467	3	3	3	3	3	3	3	3
MAG375	MAG484	3	3	3	3	3	3	3	3
MAG378	MAG426	3	3	3	3	3	3	3	3
MAG378	MAG468	3	3	3	3	3	3	3	3
MAG382	MAG386	3	3	3	3	3	3	3	3
MAG382	MAG436	3	3	3	3	3	3	3	3
MAG384	MAG468	3	3	3	3	3	3	3	3
MAG386	MAG394	3	3	3	3	3	3	3	3
MAG387	MAG394	3	3	3	3	3	3	3	3
MAG387	MAG451	3	3	3	3	3	3	3	3
MAG388	MAG436	3	3	3	3	3	3	3	3
MAG389	MAG394	3	3	3	3	3	3	3	3
MAG390	MAG428	3	3	3	3	3	3	3	3
MAG390	MAG447	3	3	3	3	3	3	3	3
MAG390	MAG462	3	3	3	3	3	3	3	3
MAG390	MAG471	3	3	3	3	3	3	3	3
MAG390	MAG475	3	3	3	3	3	3	3	3
MAG394	MAG445	3	3	3	3	3	3	3	3
MAG394	MAG446	3	3	3	3	3	3	3	3
MAG394	MAG456	3	3	3	3	3	3	3	3
MAG399	MAG443	3	3	3	3	3	3	3	3
MAG403	MAG468	3	3	3	3	3	3	3	3
MAG410	MAG456	3	3	3	3	3	3	3	3
MAG412	MAG464	3	3	3	3	3	3	3	3
MAG424	MAG456	3	3	3	3	3	3	3	3
MAG426	MAG437	3	3	3	3	3	3	3	3
MAG426	MAG466	3	3	3	3	3	3	3	3
MAG426	MAG468	3	3	3	3	3	3	3	3
MAG427	MAG444	3	3	3	3	3	3	3	3
MAG430	MAG478	3	3	3	3	3	3	3	3
MAG431	MAG453	3	3	3	3	3	3	3	3
MAG431	MAG475	3	3	3	3	3	3	3	3
MAG436	MAG438	3	3	3	3	3	3	3	3
MAG436	MAG444	3	3	3	3	3	3	3	3
MAG436	MAG464	3	3	3	3	3	3	3	3
MAG436	MAG476	3	3	3	3	3	3	3	3
MAG436	MAG478	3	3	3	3	3	3	3	3
MAG438	MAG445	3	3	3	3	3	3	3	3
MAG443	MAG444	3	3	3	3	3	3	3	3
MAG445	MAG483	3	3	3	3	3	3	3	3
MAG450	MAG466	3	3	3	3	3	3	3	3
MAG451	MAG484	3	3	3	3	3	3	3	3
MAG457	MAG468	3	3	3	3	3	3	3	3
MAG465	MAG484	3	3	3	3	3	3	3	3
MAG475	MAG484	3	3	3	3	3	3	3	3
MAG479	MAG475	3	3	3	3	3	3	3	3
MAG143	MAG188	2	3	3	3	3	3	3	3
MAG298	MAG334	2	3	3	3	3	3	3	3
MAG332	MAG344	2	3	3	3	3	3	3	3
MAG204	MAG229	3	3	3	3	3	3	3	3
MAG101	MAG386	3	2	3	3	3	3	3	3
MAG133	MAG378	3	2	3	3	3	3	3	3
MAG83	MAG436	2	2	3	3	3	3	3	3
MAG125	MAG231	2	2	3	3	3	3	3	3
MAG189	MAG283	2	2	3	3	3	3	3	3
MAG281	MAG332	2	2	3	3	3	3	3	3
MAG207	MAG247	3	1	3	3	3	3	3	3
MAG155	MAG458	1	1	3	3	3	3	3	3
MAG7	MAG143	3	3	2	3	3	3	3	3
MAG95	MAG116	3	3	2	3	3	3	3	3
MAG143	MAG195	3	3	2	3	3	3	3	3
MAG262	MAG332	3	3	2	3	3	3	3	3
MAG468	MAG474	3	3	2	3	3	3	3	3
MAG28	MAG458	2	3	2	3	3	3	3	3
MAG231	MAG258	2	2	2	3	3	3	3	3
MAG8	MAG458	3	1	2	3	3	3	3	3
MAG125	MAG251	1	1	2	3	3	3	3	3
MAG34	MAG447	3	3	1	3	3	3	3	3
MAG152	MAG478	3	3	1	3	3	3	3	3
MAG234	MAG478	1	3	1	3	3	3	3	3
MAG143	MAG392	3	3	0	3	3	3	3	3
MAG7	MAG291	2	3	4	2	3	3	3	3
MAG26	MAG332	3	3	3	2	3	3	3	3
MAG31	MAG332	3	3	3	2	3	3	3	3
MAG183	MAG332	3	3	3	2	3	3	3	3
MAG245	MAG258	3	3	3	2	3	3	3	3
MAG258	MAG277	3	3	3	2	3	3	3	3
MAG305	MAG458	3	3	3	2	3	3	3	3
MAG90	MAG170	2	3	3	2	3	3	3	3
MAG7	MAG465	3	3	2	2	3	3	3	3
MAG170	MAG449	3	3	2	2	3	3	3	3
MAG237	MAG483	3	3	2	2	3	3	3	3
MAG108	MAG317	2	3	2	2	3	3	3	3
MAG232	MAG231	2	3	2	2	3	3	3	3
MAG350	MAG390	2	3	2	2	3	3	3	3
MAG101	MAG231	3	2	2	2	3	3	3	3
MAG160	MAG361	3	2	2	2	3	3	3	3
MAG262	MAG394	3	2	2	2	3	3	3	3
MAG7	MAG433	2	0	2	2	3	3	3	2
MAG59	MAG293	3	2	4	1	3	3	3	3
MAG350	MAG374	3	3	3	1	3	3	3	3
MAG79	MAG133	3	2	3	1	3	3	3	3
MAG141	MAG361	3	2	3	1	3	3	3	3
MAG148	MAG484	3	1	3	1	3	3	3	3
MAG7	MAG18	3	1	2	1	3	3	3	3
MAG232	MAG296	1	1	2	1	3	3	3	2
MAG225	MAG478	3	3	1	1	3	3	3	3
MAG101	MAG317	1	3	1	1	3	3	3	3
MAG258	MAG262	1	3	1	1	3	3	3	3
MAG151	MAG337	1	2	1	1	3	3	3	2
MAG7	MAG256	3	1	1	1	3	3	3	3
MAG63	MAG433	1	1	1	1	3	3	3	1
MAG67	MAG449	3	3	3	0	3	3	3	3
MAG307	MAG344	0	3	3	0	3	3	3	3
MAG56	MAG484	3	1	3	0	3	3	3	3
MAG28	MAG170	0	1	3	0	3	3	3	3
MAG151	MAG284	0	0	0	0	3	3	3	0
MAG264	MAG311	4	4	4	4	2	3	3	4
MAG7	MAG231	0	2	3	4	2	3	3	3
MAG64	MAG296	3	3	3	3	2	3	3	3
MAG83	MAG152	3	3	3	3	2	3	3	3
MAG107	MAG458	3	3	3	3	2	3	3	3
MAG160	MAG332	3	3	3	3	2	3	3	3
MAG218	MAG332	3	3	3	3	2	3	3	3
MAG258	MAG403	3	3	3	3	2	3	3	3
MAG402	MAG484	1	3	3	3	2	3	3	3
MAG231	MAG342	3	2	3	3	2	3	3	3
MAG234	MAG332	3	2	3	3	2	3	3	3
MAG134	MAG466	3	3	2	3	2	3	3	3
MAG311	MAG374	3	3	2	3	2	3	3	3
MAG90	MAG231	2	3	2	3	2	3	3	3
MAG80	MAG357	3	2	2	3	2	3	3	3
MAG41	MAG114	2	2	2	3	2	3	3	2
MAG143	MAG216	2	2	2	3	2	3	3	2
MAG108	MAG376	1	2	2	3	2	3	3	2
MAG264	MAG378	1	2	2	3	2	3	3	2
MAG334	MAG361	1	2	2	3	2	3	3	2
MAG29	MAG168	1	1	2	3	2	3	3	2
MAG132	MAG346	2	0	2	3	2	3	3	2
MAG29	MAG258	4	3	3	2	2	3	3	3
MAG255	MAG444	3	3	3	2	2	3	3	3
MAG390	MAG470	3	3	3	2	2	3	3	3
MAG64	MAG231	2	3	3	2	2	3	3	3
MAG108	MAG296	2	3	3	2	2	3	3	3
MAG381	MAG443	2	3	3	2	2	3	3	3
MAG7	MAG249	2	2	3	2	2	3	3	2
MAG372	MAG406	2	2	3	2	2	3	3	2
MAG198	MAG403	2	1	3	2	2	3	3	2
MAG101	MAG235	2	3	2	2	2	3	3	2
MAG368	MAG447	2	3	2	2	2	3	3	2
MAG247	MAG457	3	2	2	2	2	3	3	2
MAG374	MAG410	3	2	2	2	2	3	3	2
MAG28	MAG298	2	2	2	2	2	3	3	2
MAG89	MAG444	2	2	2	2	2	3	3	2
MAG106	MAG216	2	2	2	2	2	3	3	2
MAG109	MAG298	2	2	2	2	2	3	3	2
MAG213	MAG471	2	2	2	2	2	3	3	2
MAG289	MAG330	2	1	2	2	2	3	3	2
MAG231	MAG467	2	0	2	2	2	3	3	2
MAG211	MAG236	2	2	1	2	2	3	3	2
MAG66	MAG146	1	1	1	2	2	3	3	2
MAG146	MAG216	2	3	0	2	2	3	3	2
MAG258	MAG429	2	2	0	2	2	3	3	2
MAG307	MAG349	2	2	0	2	2	3	3	2
MAG7	MAG319	2	2	3	1	2	3	3	2
MAG167	MAG233	1	3	2	1	2	3	3	2
MAG233	MAG261	2	2	2	1	2	3	3	2
MAG66	MAG258	2	1	1	1	2	3	3	2
MAG108	MAG273	3	3	3	0	2	3	3	3
MAG337	MAG346	3	3	1	0	2	3	3	3
MAG8	MAG131	3	3	3	3	1	3	3	3
MAG168	MAG484	3	3	3	3	1	3	3	3
MAG231	MAG240	3	3	3	3	1	3	3	3
MAG452	MAG454	3	3	3	3	1	3	3	3
MAG38	MAG484	3	1	3	3	1	3	3	3
MAG158	MAG286	2	2	2	3	1	3	3	2
MAG22	MAG443	3	0	2	3	1	3	3	3
MAG34	MAG478	3	3	1	3	1	3	3	3
MAG148	MAG387	3	3	1	3	1	3	3	3
MAG210	MAG344	3	0	0	3	1	3	3	3
MAG122	MAG143	3	3	3	2	1	3	3	3
MAG201	MAG363	2	3	3	2	1	3	3	3
MAG293	MAG359	2	2	1	2	1	3	3	2
MAG35	MAG242	1	1	1	2	1	3	3	1
MAG129	MAG188	1	1	4	1	1	3	3	1
MAG466	MAG478	3	1	3	1	1	3	3	3
MAG148	MAG353	3	0	3	1	1	3	3	3
MAG440	MAG479	2	2	2	1	1	3	3	2
MAG143	MAG226	1	1	1	1	1	3	3	1
MAG188	MAG307	1	1	1	1	1	3	3	1
MAG245	MAG437	1	1	1	1	1	3	3	1
MAG166	MAG231	0	0	1	1	1	3	3	1
MAG247	MAG286	0	1	3	0	1	3	3	1
MAG59	MAG163	3	3	1	0	1	3	3	3
MAG368	MAG473	0	2	1	0	1	3	3	1
MAG80	MAG213	4	4	4	5	0	3	3	4
MAG4	MAG100	3	3	3	3	0	3	3	3
MAG100	MAG170	3	3	3	3	0	3	3	3
MAG189	MAG406	3	3	3	3	0	3	3	3
MAG289	MAG309	0	3	2	3	0	3	3	3
MAG106	MAG275	3	0	0	3	0	3	3	3
MAG26	MAG231	0	3	2	2	0	3	3	2
MAG63	MAG80	0	3	1	1	0	3	3	1
MAG32	MAG100	0	2	1	0	0	3	3	1
MAG163	MAG353	1	0	1	0	0	3	3	1
MAG337	MAG469	0	3	0	0	0	3	3	0
MAG360	MAG458	0	0	0	0	0	3	3	0
MAG233	MAG484	4	3	2	4	4	2	3	3
MAG61	MAG258	3	3	2	3	4	2	3	3
MAG69	MAG258	3	3	2	3	4	2	3	3
MAG247	MAG449	3	2	2	2	4	2	3	2
MAG449	MAG468	2	2	2	2	4	2	3	2
MAG66	MAG97	1	2	2	2	4	2	3	2
MAG143	MAG468	3	1	4	4	3	2	3	3
MAG163	MAG468	3	0	2	4	3	2	3	3
MAG34	MAG108	3	3	3	3	3	2	3	3
MAG71	MAG143	3	3	3	3	3	2	3	3
MAG78	MAG269	3	3	3	3	3	2	3	3
MAG78	MAG458	3	3	3	3	3	2	3	3
MAG108	MAG143	3	3	3	3	3	2	3	3
MAG108	MAG425	3	3	3	3	3	2	3	3
MAG188	MAG231	3	3	3	3	3	2	3	3
MAG258	MAG267	3	3	3	3	3	2	3	3
MAG105	MAG368	2	3	3	3	3	2	3	3
MAG332	MAG468	2	3	3	3	3	2	3	3
MAG458	MAG468	0	3	3	3	3	2	3	3
MAG30	MAG216	2	2	3	3	3	2	3	3
MAG108	MAG171	2	0	3	3	3	2	3	3
MAG170	MAG182	3	3	2	3	3	2	3	3
MAG233	MAG387	3	3	2	3	3	2	3	3
MAG258	MAG285	3	3	2	3	3	2	3	3
MAG108	MAG318	3	2	2	3	3	2	3	3
MAG188	MAG471	2	2	2	3	3	2	3	2
MAG151	MAG357	2	1	2	3	3	2	3	2
MAG233	MAG328	2	4	1	3	3	2	3	3
MAG134	MAG152	3	3	3	2	3	2	3	3
MAG50	MAG475	2	2	3	2	3	2	3	2
MAG216	MAG255	2	2	3	2	3	2	3	2
MAG28	MAG311	3	1	3	2	3	2	3	3
MAG125	MAG436	2	3	2	2	3	2	3	2
MAG258	MAG278	2	3	2	2	3	2	3	2
MAG337	MAG368	3	2	2	2	3	2	3	2
MAG436	MAG445	3	2	2	2	3	2	3	2
MAG37	MAG143	2	2	2	2	3	2	3	2
MAG86	MAG353	2	2	2	2	3	2	3	2
MAG125	MAG289	2	2	2	2	3	2	3	2
MAG143	MAG268	2	2	2	2	3	2	3	2
MAG199	MAG457	2	2	2	2	3	2	3	2
MAG311	MAG347	2	2	2	2	3	2	3	2
MAG311	MAG316	0	1	2	2	3	2	3	2
MAG289	MAG484	2	2	1	2	3	2	3	2
MAG298	MAG386	1	1	1	2	3	2	3	2
MAG22	MAG163	2	2	0	2	3	2	3	2
MAG64	MAG233	2	1	4	1	3	2	3	2
MAG279	MAG344	1	2	3	1	3	2	3	2
MAG146	MAG273	1	2	1	1	3	2	3	2
MAG99	MAG307	3	1	1	1	3	2	3	2
MAG6	MAG13	1	1	0	1	3	2	3	1
MAG41	MAG216	3	2	2	4	2	2	3	2
MAG66	MAG361	2	2	2	4	2	2	3	2
MAG119	MAG332	3	3	3	3	2	2	3	3
MAG160	MAG208	3	3	3	3	2	2	3	3
MAG340	MAG484	3	3	3	3	2	2	3	3
MAG28	MAG231	3	2	3	3	2	2	3	3
MAG233	MAG353	3	2	3	3	2	2	3	3
MAG131	MAG311	2	2	3	3	2	2	3	2
MAG226	MAG458	2	4	2	3	2	2	3	2
MAG66	MAG253	4	3	2	3	2	2	3	3
MAG363	MAG444	3	3	2	3	2	2	3	3
MAG146	MAG258	2	3	2	3	2	2	3	2
MAG152	MAG436	2	3	2	3	2	2	3	2
MAG158	MAG442	2	3	2	3	2	2	3	2
MAG258	MAG445	2	3	2	3	2	2	3	2
MAG69	MAG468	3	2	2	3	2	2	3	2
MAG154	MAG344	2	2	2	3	2	2	3	2
MAG235	MAG247	2	2	2	3	2	2	3	2
MAG258	MAG409	2	2	2	3	2	2	3	2
MAG93	MAG267	2	2	1	3	2	2	3	2
MAG83	MAG447	3	1	1	3	2	2	3	2
MAG265	MAG298	2	1	1	3	2	2	3	2
MAG143	MAG264	2	3	3	2	2	2	3	2
MAG7	MAG163	2	2	3	2	2	2	3	2
MAG10	MAG484	2	2	3	2	2	2	3	2
MAG93	MAG374	2	2	3	2	2	2	3	2
MAG219	MAG458	2	2	3	2	2	2	3	2
MAG171	MAG357	3	3	2	2	2	2	3	2
MAG424	MAG484	3	3	2	2	2	2	3	2
MAG66	MAG283	2	3	2	2	2	2	3	2
MAG93	MAG108	2	3	2	2	2	2	3	2
MAG242	MAG291	2	3	2	2	2	2	3	2
MAG277	MAG311	2	3	2	2	2	2	3	2
MAG368	MAG436	2	3	2	2	2	2	3	2
MAG442	MAG479	2	3	2	2	2	2	3	2
MAG231	MAG362	1	3	2	2	2	2	3	2
MAG99	MAG131	3	2	2	2	2	2	3	2
MAG159	MAG231	3	2	2	2	2	2	3	2
MAG188	MAG350	3	2	2	2	2	2	3	2
MAG5	MAG475	2	2	2	2	2	2	3	2
MAG8	MAG291	2	2	2	2	2	2	3	2
MAG60	MAG289	2	2	2	2	2	2	3	2
MAG67	MAG232	2	2	2	2	2	2	3	2
MAG72	MAG366	2	2	2	2	2	2	3	2
MAG77	MAG84	2	2	2	2	2	2	3	2
MAG83	MAG143	2	2	2	2	2	2	3	2
MAG105	MAG385	2	2	2	2	2	2	3	2
MAG131	MAG151	2	2	2	2	2	2	3	2
MAG131	MAG152	2	2	2	2	2	2	3	2
MAG143	MAG299	2	2	2	2	2	2	3	2
MAG156	MAG457	2	2	2	2	2	2	3	2
MAG158	MAG368	2	2	2	2	2	2	3	2
MAG168	MAG468	2	2	2	2	2	2	3	2
MAG191	MAG258	2	2	2	2	2	2	3	2
MAG232	MAG374	2	2	2	2	2	2	3	2
MAG233	MAG357	2	2	2	2	2	2	3	2
MAG282	MAG449	2	2	2	2	2	2	3	2
MAG352	MAG410	2	2	2	2	2	2	3	2
MAG56	MAG296	1	2	2	2	2	2	3	2
MAG93	MAG298	1	2	2	2	2	2	3	2
MAG233	MAG465	1	2	2	2	2	2	3	2
MAG247	MAG400	1	2	2	2	2	2	3	2
MAG255	MAG449	1	2	2	2	2	2	3	2
MAG327	MAG449	1	2	2	2	2	2	3	2
MAG79	MAG484	2	1	2	2	2	2	3	2
MAG149	MAG484	2	1	2	2	2	2	3	2
MAG278	MAG289	2	0	2	2	2	2	3	2
MAG34	MAG105	4	2	1	2	2	2	3	2
MAG35	MAG343	2	2	1	2	2	2	3	2
MAG75	MAG457	2	2	1	2	2	2	3	2
MAG188	MAG235	1	2	1	2	2	2	3	2
MAG188	MAG211	3	1	1	2	2	2	3	2
MAG133	MAG143	2	1	1	2	2	2	3	2
MAG251	MAG344	2	2	0	2	2	2	3	2
MAG143	MAG236	2	3	4	1	2	2	3	2
MAG69	MAG289	2	2	3	1	2	2	3	2
MAG133	MAG350	1	3	2	1	2	2	3	2
MAG96	MAG479	2	2	2	1	2	2	3	2
MAG69	MAG447	1	2	2	1	2	2	3	2
MAG125	MAG211	1	2	2	1	2	2	3	2
MAG151	MAG289	2	2	1	1	2	2	3	2
MAG34	MAG207	1	2	1	1	2	2	3	2
MAG34	MAG141	2	1	1	1	2	2	3	2
MAG13	MAG324	0	2	0	1	2	2	3	2
MAG286	MAG296	0	1	0	1	2	2	3	1
MAG188	MAG346	0	1	2	0	2	2	3	2
MAG179	MAG213	2	0	2	0	2	2	3	2
MAG7	MAG107	3	3	0	0	2	2	3	2
MAG61	MAG276	0	2	0	0	2	2	3	2
MAG216	MAG402	2	0	0	0	2	2	3	2
MAG197	MAG233	2	3	3	3	1	2	3	3
MAG107	MAG189	2	2	3	3	1	2	3	2
MAG18	MAG233	2	2	1	3	1	2	3	2
MAG201	MAG233	1	2	1	3	1	2	3	2
MAG24	MAG77	1	1	1	3	1	2	3	1
MAG89	MAG108	1	1	1	3	1	2	3	1
MAG311	MAG337	2	2	3	2	1	2	3	2
MAG311	MAG479	1	3	2	2	1	2	3	2
MAG73	MAG242	2	2	2	2	1	2	3	2
MAG141	MAG157	2	2	2	2	1	2	3	2
MAG7	MAG232	1	2	2	2	1	2	3	2
MAG80	MAG298	1	2	2	2	1	2	3	2
MAG73	MAG83	2	1	2	2	1	2	3	2
MAG211	MAG368	2	1	2	2	1	2	3	2
MAG143	MAG368	2	0	2	2	1	2	3	2
MAG143	MAG245	3	2	1	2	1	2	3	2
MAG195	MAG261	2	2	1	2	1	2	3	2
MAG151	MAG296	3	1	3	1	1	2	3	2
MAG4	MAG344	2	2	2	1	1	2	3	2
MAG106	MAG408	1	1	2	1	1	2	3	1
MAG316	MAG482	1	1	2	1	1	2	3	1
MAG275	MAG441	3	3	1	1	1	2	3	2
MAG378	MAG473	2	2	1	1	1	2	3	2
MAG60	MAG147	1	2	1	1	1	2	3	1
MAG81	MAG344	3	1	1	1	1	2	3	1
MAG81	MAG484	2	1	1	1	1	2	3	1
MAG233	MAG435	2	1	1	1	1	2	3	1
MAG21	MAG233	1	1	1	1	1	2	3	1
MAG35	MAG40	1	1	1	1	1	2	3	1
MAG118	MAG264	1	1	1	1	1	2	3	1
MAG195	MAG460	0	1	1	1	1	2	3	1
MAG325	MAG368	0	2	0	0	1	2	3	1
MAG80	MAG190	1	0	0	0	1	2	3	1
MAG109	MAG231	3	3	3	3	0	2	3	3
MAG195	MAG440	3	3	2	3	0	2	3	3
MAG36	MAG293	2	2	3	2	0	2	3	2
MAG4	MAG358	0	2	1	2	0	2	3	2
MAG13	MAG357	0	1	1	2	0	2	3	1
MAG188	MAG347	2	2	0	2	0	2	3	2
MAG238	MAG311	2	2	0	2	0	2	3	2
MAG50	MAG275	2	2	1	1	0	2	3	2
MAG296	MAG346	0	1	1	1	0	2	3	1
MAG231	MAG468	2	3	2	0	0	2	3	2
MAG67	MAG258	1	2	1	0	0	2	3	1
MAG7	MAG447	3	4	2	3	4	1	3	3
MAG195	MAG378	3	3	1	3	4	1	3	3
MAG80	MAG449	4	4	1	1	4	1	3	3
MAG28	MAG468	3	3	3	4	3	1	3	3
MAG7	MAG10	3	3	3	3	3	1	3	3
MAG188	MAG207	3	2	3	3	3	1	3	3
MAG452	MAG458	1	1	3	3	3	1	3	3
MAG458	MAG484	3	0	3	3	3	1	3	3
MAG70	MAG100	1	2	2	3	3	1	3	2
MAG50	MAG378	2	3	1	3	3	1	3	3
MAG4	MAG211	0	2	0	3	3	1	3	2
MAG210	MAG484	3	3	3	2	3	1	3	3
MAG368	MAG435	3	3	3	2	3	1	3	3
MAG387	MAG469	3	2	3	2	3	1	3	3
MAG108	MAG232	2	3	2	2	3	1	3	2
MAG81	MAG276	3	0	2	2	3	1	3	2
MAG4	MAG444	2	3	1	2	3	1	3	2
MAG118	MAG258	3	3	3	1	3	1	3	3
MAG387	MAG478	3	3	3	1	3	1	3	3
MAG194	MAG433	3	1	3	1	3	1	3	3
MAG89	MAG298	3	3	2	1	3	1	3	3
MAG108	MAG368	1	3	1	1	3	1	3	1
MAG195	MAG282	3	1	1	1	3	1	3	1
MAG402	MAG468	3	1	1	1	3	1	3	1
MAG34	MAG211	1	1	1	1	3	1	3	1
MAG7	MAG189	1	2	0	1	3	1	3	1
MAG107	MAG195	1	4	3	0	3	1	3	3
MAG93	MAG350	1	1	2	0	3	1	3	1
MAG168	MAG189	2	1	0	0	3	1	3	1
MAG258	MAG447	2	2	2	4	2	1	3	2
MAG203	MAG458	1	3	1	3	2	1	3	2
MAG34	MAG66	1	2	1	3	2	1	3	2
MAG100	MAG118	1	1	1	3	2	1	3	1
MAG61	MAG233	3	2	3	2	2	1	3	2
MAG358	MAG444	2	2	3	2	2	1	3	2
MAG22	MAG296	3	2	2	2	2	1	3	2
MAG232	MAG311	3	2	2	2	2	1	3	2
MAG126	MAG132	2	1	2	2	2	1	3	2
MAG29	MAG146	1	1	2	2	2	1	3	2
MAG89	MAG311	1	1	2	2	2	1	3	2
MAG163	MAG233	2	3	1	2	2	1	3	2
MAG188	MAG289	4	1	1	2	2	1	3	2
MAG143	MAG241	1	1	1	2	2	1	3	1
MAG35	MAG478	3	1	3	1	2	1	3	2
MAG177	MAG261	2	1	3	1	2	1	3	2
MAG152	MAG195	1	1	3	1	2	1	3	1
MAG94	MAG333	1	1	2	1	2	1	3	1
MAG255	MAG402	1	3	1	1	2	1	3	1
MAG143	MAG247	1	2	1	1	2	1	3	1
MAG233	MAG264	1	2	1	1	2	1	3	1
MAG190	MAG235	2	1	1	1	2	1	3	1
MAG66	MAG156	1	1	1	1	2	1	3	1
MAG94	MAG344	1	1	1	1	2	1	3	1
MAG129	MAG281	1	1	1	1	2	1	3	1
MAG195	MAG216	1	1	1	1	2	1	3	1
MAG242	MAG378	1	1	1	1	2	1	3	1
MAG333	MAG440	1	1	2	0	2	1	3	1
MAG79	MAG412	0	1	2	0	2	1	3	1
MAG162	MAG211	3	3	1	4	1	1	3	3
MAG108	MAG357	3	3	3	3	1	1	3	3
MAG207	MAG344	3	2	3	3	1	1	3	3
MAG246	MAG375	3	1	3	3	1	1	3	3
MAG116	MAG143	1	3	2	3	1	1	3	2
MAG216	MAG408	3	3	1	3	1	1	3	3
MAG454	MAG478	3	3	1	3	1	1	3	3
MAG86	MAG201	1	3	1	3	1	1	3	1
MAG118	MAG195	1	3	1	3	1	1	3	1
MAG3	MAG307	3	1	1	3	1	1	3	1
MAG152	MAG418	3	1	1	3	1	1	3	1
MAG83	MAG311	1	1	1	3	1	1	3	1
MAG374	MAG418	1	1	1	3	1	1	3	1
MAG73	MAG146	1	1	4	2	1	1	3	1
MAG276	MAG458	1	1	3	2	1	1	3	1
MAG195	MAG393	0	1	3	2	1	1	3	1
MAG20	MAG125	1	0	3	2	1	1	3	1
MAG276	MAG307	1	3	2	2	1	1	3	2
MAG35	MAG231	1	2	2	2	1	1	3	2
MAG29	MAG152	2	1	2	2	1	1	3	2
MAG195	MAG398	2	1	2	2	1	1	3	2
MAG37	MAG398	1	1	2	2	1	1	3	1
MAG108	MAG125	1	1	2	2	1	1	3	1
MAG108	MAG442	1	1	2	2	1	1	3	1
MAG330	MAG467	1	1	2	2	1	1	3	1
MAG28	MAG484	2	1	1	2	1	1	3	1
MAG64	MAG443	2	1	1	2	1	1	3	1
MAG14	MAG116	1	1	1	2	1	1	3	1
MAG133	MAG151	1	1	1	2	1	1	3	1
MAG146	MAG449	1	1	1	2	1	1	3	1
MAG151	MAG440	1	1	1	2	1	1	3	1
MAG157	MAG315	1	1	1	2	1	1	3	1
MAG213	MAG321	1	1	1	2	1	1	3	1
MAG396	MAG406	0	1	1	2	1	1	3	1
MAG142	MAG433	3	3	3	1	1	1	3	3
MAG94	MAG131	1	2	3	1	1	1	3	1
MAG207	MAG258	4	1	3	1	1	1	3	1
MAG94	MAG232	2	1	3	1	1	1	3	1
MAG253	MAG484	2	1	3	1	1	1	3	1
MAG198	MAG433	1	1	3	1	1	1	3	1
MAG282	MAG328	1	1	3	1	1	1	3	1
MAG143	MAG426	1	2	2	1	1	1	3	1
MAG267	MAG449	1	1	2	1	1	1	3	1
MAG336	MAG484	1	1	2	1	1	1	3	1
MAG447	MAG449	1	1	2	1	1	1	3	1
MAG245	MAG446	0	1	2	1	1	1	3	1
MAG264	MAG454	0	1	2	1	1	1	3	1
MAG70	MAG350	3	3	1	1	1	1	3	1
MAG110	MAG353	1	3	1	1	1	1	3	1
MAG389	MAG467	1	3	1	1	1	1	3	1
MAG2	MAG50	0	3	1	1	1	1	3	1
MAG7	MAG350	2	2	1	1	1	1	3	1
MAG208	MAG255	2	2	1	1	1	1	3	1
MAG151	MAG264	1	2	1	1	1	1	3	1
MAG66	MAG340	0	2	1	1	1	1	3	1
MAG2	MAG258	4	1	1	1	1	1	3	1
MAG129	MAG400	2	1	1	1	1	1	3	1
MAG168	MAG398	2	1	1	1	1	1	3	1
MAG208	MAG264	2	1	1	1	1	1	3	1
MAG293	MAG363	2	1	1	1	1	1	3	1
MAG418	MAG471	2	1	1	1	1	1	3	1
MAG449	MAG467	2	1	1	1	1	1	3	1
MAG2	MAG247	1	1	1	1	1	1	3	1
MAG20	MAG300	1	1	1	1	1	1	3	1
MAG24	MAG151	1	1	1	1	1	1	3	1
MAG29	MAG347	1	1	1	1	1	1	3	1
MAG29	MAG444	1	1	1	1	1	1	3	1
MAG49	MAG366	1	1	1	1	1	1	3	1
MAG52	MAG366	1	1	1	1	1	1	3	1
MAG60	MAG337	1	1	1	1	1	1	3	1
MAG65	MAG406	1	1	1	1	1	1	3	1
MAG81	MAG324	1	1	1	1	1	1	3	1
MAG93	MAG278	1	1	1	1	1	1	3	1
MAG101	MAG412	1	1	1	1	1	1	3	1
MAG104	MAG143	1	1	1	1	1	1	3	1
MAG108	MAG432	1	1	1	1	1	1	3	1
MAG125	MAG298	1	1	1	1	1	1	3	1
MAG150	MAG458	1	1	1	1	1	1	3	1
MAG151	MAG433	1	1	1	1	1	1	3	1
MAG152	MAG258	1	1	1	1	1	1	3	1
MAG156	MAG293	1	1	1	1	1	1	3	1
MAG157	MAG449	1	1	1	1	1	1	3	1
MAG172	MAG291	1	1	1	1	1	1	3	1
MAG179	MAG201	1	1	1	1	1	1	3	1
MAG191	MAG471	1	1	1	1	1	1	3	1
MAG233	MAG412	1	1	1	1	1	1	3	1
MAG245	MAG378	1	1	1	1	1	1	3	1
MAG314	MAG386	1	1	1	1	1	1	3	1
MAG328	MAG406	1	1	1	1	1	1	3	1
MAG350	MAG352	1	1	1	1	1	1	3	1
MAG378	MAG403	1	1	1	1	1	1	3	1
MAG384	MAG478	1	1	1	1	1	1	3	1
MAG108	MAG414	0	1	1	1	1	1	3	1
MAG277	MAG429	3	0	1	1	1	1	3	1
MAG195	MAG325	2	0	1	1	1	1	3	1
MAG24	MAG259	1	3	0	1	1	1	3	1
MAG24	MAG276	1	0	0	1	1	1	3	1
MAG30	MAG163	0	2	1	0	1	1	3	1
MAG125	MAG264	1	1	1	0	1	1	3	1
MAG154	MAG327	1	0	1	0	1	1	3	1
MAG123	MAG143	1	1	0	0	1	1	3	1
MAG344	MAG442	0	0	0	0	1	1	3	0
MAG10	MAG293	3	2	1	3	0	1	3	2
MAG195	MAG249	2	2	0	3	0	1	3	2
MAG330	MAG458	2	0	0	3	0	1	3	1
MAG114	MAG398	4	4	1	2	0	1	3	2
MAG156	MAG387	1	0	1	2	0	1	3	1
MAG106	MAG443	3	0	0	2	0	1	3	1
MAG240	MAG484	2	2	3	1	0	1	3	2
MAG152	MAG479	2	2	2	1	0	1	3	2
MAG344	MAG434	1	1	2	1	0	1	3	1
MAG61	MAG64	0	1	2	1	0	1	3	1
MAG10	MAG151	0	1	1	1	0	1	3	1
MAG341	MAG363	1	1	0	1	0	1	3	1
MAG170	MAG259	3	0	3	0	0	1	3	1
MAG195	MAG267	3	0	3	0	0	1	3	1
MAG65	MAG433	2	2	2	0	0	1	3	2
MAG286	MAG442	2	2	0	0	0	1	3	1
MAG8	MAG393	2	0	0	0	0	1	3	0
MAG311	MAG434	0	0	0	0	0	1	3	0
MAG347	MAG444	0	0	0	0	0	1	3	0
MAG146	MAG233	1	1	2	0	4	0	3	1
MAG13	MAG170	0	2	3	3	3	0	3	3
MAG307	MAG363	3	0	3	3	3	0	3	3
MAG307	MAG309	1	0	2	3	3	0	3	2
MAG108	MAG238	4	0	1	3	3	0	3	3
MAG170	MAG232	3	3	0	3	3	0	3	3
MAG398	MAG484	0	3	0	3	3	0	3	3
MAG267	MAG307	2	0	0	3	3	0	3	2
MAG29	MAG195	0	1	3	2	3	0	3	2
MAG197	MAG189	3	0	3	2	3	0	3	3
MAG93	MAG311	2	2	0	1	3	0	3	2
MAG50	MAG276	1	0	3	0	3	0	3	1
MAG41	MAG458	3	0	2	0	3	0	3	2
MAG125	MAG458	2	0	0	0	3	0	3	0
MAG330	MAG468	2	2	2	3	2	0	3	2
MAG286	MAG350	3	3	1	3	2	0	3	3
MAG66	MAG233	3	3	0	2	2	0	3	2
MAG207	MAG240	2	1	0	2	2	0	3	2
MAG199	MAG277	2	2	1	1	2	0	3	2
MAG63	MAG107	0	3	3	0	2	0	3	2
MAG185	MAG231	0	3	3	0	2	0	3	2
MAG213	MAG344	0	2	2	0	2	0	3	2
MAG18	MAG396	0	0	3	4	1	0	3	1
MAG41	MAG363	3	3	3	3	1	0	3	3
MAG195	MAG386	3	3	3	3	1	0	3	3
MAG112	MAG330	3	1	3	3	1	0	3	3
MAG64	MAG92	1	1	0	2	1	0	3	1
MAG195	MAG319	0	1	4	1	1	0	3	1
MAG63	MAG484	1	1	2	1	1	0	3	1
MAG10	MAG133	2	1	1	1	1	0	3	1
MAG87	MAG133	1	1	1	1	1	0	3	1
MAG161	MAG168	1	1	1	1	1	0	3	1
MAG228	MAG387	1	1	1	1	1	0	3	1
MAG107	MAG435	0	1	1	1	1	0	3	1
MAG146	MAG264	0	1	1	1	1	0	3	1
MAG238	MAG443	0	3	3	0	1	0	3	1
MAG273	MAG447	0	0	1	0	1	0	3	0
MAG18	MAG317	3	2	0	0	1	0	3	1
MAG149	MAG210	1	0	0	0	1	0	3	0
MAG24	MAG474	0	0	0	0	1	0	3	0
MAG190	MAG325	0	0	0	0	1	0	3	0
MAG215	MAG357	3	3	3	3	0	0	3	3
MAG307	MAG346	3	0	3	3	0	0	3	3
MAG357	MAG484	1	0	1	3	0	0	3	1
MAG108	MAG231	0	3	0	3	0	0	3	0
MAG343	MAG430	3	0	0	3	0	0	3	0
MAG190	MAG307	0	0	0	3	0	0	3	0
MAG132	MAG333	2	1	2	2	0	0	3	2
MAG65	MAG275	2	0	2	2	0	0	3	2
MAG387	MAG445	0	0	2	2	0	0	3	0
MAG393	MAG454	1	0	0	2	0	0	3	0
MAG195	MAG433	0	3	3	1	0	0	3	1
MAG195	MAG289	2	0	3	1	0	0	3	1
MAG267	MAG358	2	1	0	1	0	0	3	1
MAG403	MAG418	0	1	0	1	0	0	3	0
MAG114	MAG167	0	0	0	1	0	0	3	0
MAG163	MAG189	0	0	0	1	0	0	3	0
MAG231	MAG333	0	0	0	1	0	0	3	0
MAG231	MAG328	0	3	3	0	0	0	3	0
MAG146	MAG474	1	0	3	0	0	0	3	0
MAG234	MAG437	0	0	3	0	0	0	3	0
MAG400	MAG429	0	0	3	0	0	0	3	0
MAG146	MAG289	0	1	2	0	0	0	3	0
MAG20	MAG151	0	1	1	0	0	0	3	0
MAG75	MAG156	2	0	1	0	0	0	3	0
MAG264	MAG346	1	0	1	0	0	0	3	0
MAG419	MAG460	0	0	1	0	0	0	3	0
MAG24	MAG106	2	3	0	0	0	0	3	0
MAG104	MAG393	2	2	0	0	0	0	3	0
MAG141	MAG327	0	2	0	0	0	0	3	0
MAG17	MAG473	0	1	0	0	0	0	3	0
MAG64	MAG449	0	1	0	0	0	0	3	0
MAG108	MAG201	0	1	0	0	0	0	3	0
MAG279	MAG276	1	0	0	0	0	0	3	0
MAG151	MAG195	0	0	0	0	0	0	3	0
MAG167	MAG189	0	0	0	0	0	0	3	0
MAG195	MAG197	0	0	0	0	0	0	3	0
MAG336	MAG352	0	0	0	0	0	0	3	0
MAG346	MAG374	0	0	0	0	0	0	3	0
MAG347	MAG361	0	0	0	0	0	0	3	0
MAG406	MAG460	0	0	0	0	0	0	3	0
MAG7	MAG233	2	2	2	4	2	5	2	2
MAG18	MAG116	0	1	0	0	0	5	2	0
MAG93	MAG157	2	3	3	2	4	4	2	3
MAG80	MAG146	2	2	2	2	4	4	2	2
MAG245	MAG279	2	1	1	1	4	4	2	2
MAG81	MAG258	3	3	4	4	3	4	2	3
MAG133	MAG449	4	4	2	4	3	4	2	4
MAG129	MAG258	2	3	3	3	3	4	2	3
MAG158	MAG311	2	3	3	2	3	4	2	3
MAG184	MAG258	2	2	2	2	3	4	2	2
MAG108	MAG234	2	2	1	2	3	4	2	2
MAG317	MAG484	3	1	3	1	3	4	2	3
MAG73	MAG340	2	2	1	1	3	4	2	2
MAG34	MAG73	4	2	3	4	2	4	2	3
[truncated: 114,888 more rows]
