# Supplementary material for: Insights into the composition and assembly mechanism of microbial communities on intertidal microsand grains
Source: Front Microbiol. 2023 Nov 30;14:1308767. doi: 10.3389/fmicb.2023.1308767 (PMC10719935; doi:10.3389/fmicb.2023.1308767)
Supplement: Supplementary file 5 [file Table_5.xlsx]

## Sheet: Sheet1
Table S5. Phyla that differed significantly on bulk samples and sand grains
Phyla	Difference	Sand grains	Bulk samples	statistic	P-value (corrected)
Bacteroidetes	10.1904	18.7044	8.514	14.1408	1.71e-30
Proteobacteria	8.60857	46.6086	38	10.6619	4.62e-13
Cyanobacteria	-19.8122	6.90777	26.72	-24.5611	9.65e-11
Nitrospirae	1.06345	1.69585	0.6324	5.07116	1.35e-05
Verrucomicrobia	-2.15208	1.33392	3.486	-13.4798	2.35e-05
Acidobacteria	1.28319	3.72319	2.44	5.11342	2.35e-05
Planctomycetes	1.41501	8.05701	6.642	4.98252	2.35e-05
Thaumarchaeota	-1.44863	1.96337	3.412	-4.94626	3.86e-05
Parcubacteria	0.0680916	0.118092	0.05	3.51832	0.00312025
Firmicutes	0.333494	0.387294	0.0538	3.2304	0.00744761
Microgenomates	0.00961771	0.00961771	0	3.18018	0.00801546
Lentisphaerae	-0.23252	0.13668	0.3692	-5.22651	0.0106141
Gracilibacteria	0.0871628	0.115963	0.0288	2.85655	0.0188352
Latescibacteria	0.1587	0.6239	0.4652	2.59823	0.0475968
